# Supplementary material for: Genome-wide analysis of AAAG and ACGT cis-elements in Arabidopsis thaliana reveals their involvement with genes downregulated under jasmonic acid response in an orientation independent manner
Source: G3 (Bethesda). 2022 Mar 18;12(5):jkac057. doi: 10.1093/g3journal/jkac057 (PMC9073683; doi:10.1093/g3journal/jkac057)
Supplement: jkac057_Supplementary_Data_sheet_S1 [file jkac057_supplementary_data_sheet_s1.xlsx]

## Sheet: Sheet6
Genome wide analysis of AAAG and ACGT cis- elements in Arabidopsis thaliana reveals their involvement with genes downregulated under jasmonic acid response in an orientation independent manner
			Zaiba Hasan Khan, Siddhant Dang, Mounil Binal Memaya, Sneha Lata Bhadouriya, Swati Agarwal, Sandhya Mehrotra, Divya Gupta, Rajesh Mehrotra
		Corresponding author: Prof. Rajesh Mehrotra
		Address: Department of Biological Sciences, BITS- Pilani, K.K. Birla Goa campus.
		Email: rajeshm@goa.bits-pilani.ac.in

## Sheet: AAAG-ACGT
SPACER	Chromosome1	Chromosome2	Chromosome3	Chromosome4	Chromosome5	Genome
Zero	201	115	132	125	166	739
One	155	97	113	92	138	595
Two	219	156	154	151	201	881
Three	233	120	181	126	176	836
Four	192	116	149	116	172	745
Five	208	145	157	114	239	863
Six	230	126	194	144	215	909
Seven	237	144	158	130	167	836
Eight	209	133	176	105	158	781
Nine	211	113	161	117	175	777
Ten	233	149	162	131	219	894
Eleven	186	128	142	106	166	728
Twelve	198	144	162	122	171	797
Thirteen	218	122	139	119	142	740
Fourteen	189	150	141	118	163	761
Fifteen	218	140	151	124	179	812
Sixteen	210	122	149	119	189	789
Seventeen	170	132	141	130	163	736
Eighteen	198	133	152	94	191	768
Nineteen	205	127	151	108	175	766
Twenty	213	113	158	107	196	787
TwentyOne	235	139	149	126	194	843
TwentyTwo	194	123	153	119	173	762
TwentyThree	225	136	132	124	164	781
TwentyFour	228	119	156	133	196	832
TwentyFive	197	131	149	131	176	784
TwentySix	192	107	136	134	175	744
TwentySeven	197	123	152	111	153	736
TwentyEight	190	147	157	124	179	797
TwentyNine	189	125	138	107	238	797
Thirty	199	127	148	113	217	804

## Sheet: AAAG-ACGT Genome wide analysis
SPACER	Genome	Promoter
0	1595	739
1	1260	595
2	1733	881
3	1782	836
4	1529	745
5	1813	863
6	1925	909
7	1831	836
8	1650	781
9	1740	777
10	1815	894
11	1615	728
12	1701	797
13	1620	740
14	1617	761
15	1699	812
16	1650	789
17	1647	736
18	1616	768
19	1686	766
20	1667	787
21	1848	843
22	1658	762
23	1756	781
24	1731	832
25	1743	784
26	1712	744
27	1702	736
28	1748	797
29	1696	797
30	1750	804

## Sheet: ACGT-AAAG
SPACER	Chromosome1	Chromosome2	Chromosome3	Chromosome4	Chromosome5	Genome
Zero	156	74	92	96	132	550
One	195	112	126	112	139	684
Two	169	102	128	102	198	699
Three	166	130	141	111	135	683
Four	161	115	130	108	168	682
Five	158	111	119	110	148	646
Six	174	120	149	117	144	704
Seven	185	108	141	104	146	684
Eight	159	92	155	87	146	639
Nine	192	107	111	93	143	646
Ten	198	143	148	108	170	767
Eleven	175	119	140	89	155	678
Twelve	165	109	123	112	136	645
Thirteen	174	108	133	101	177	693
Fourteen	170	110	127	123	154	684
Fifteen	183	135	115	118	146	697
Sixteen	157	91	135	110	172	665
Seventeen	171	119	138	87	135	650
Eighteen	152	110	131	94	150	637
Nineteen	194	103	139	104	148	688
Twenty	160	87	133	97	154	631
TwentyOne	161	118	123	92	135	629
TwentyTwo	162	110	134	96	149	651
TwentyThree	148	116	136	99	143	642
TwentyFour	173	125	141	105	161	705
TwentyFive	180	120	111	96	134	641
TwentySix	162	104	135	105	161	667
TwentySeven	144	93	136	89	172	634
TwentyEight	186	101	127	72	144	630
TwentyNine	182	111	109	101	156	659
Thirty	156	101	134	87	140	618

## Sheet: ACGT-AAAG genome analysis
Spacer	Genome	Promoter
0	1134	550
1	1501	684
2	1409	699
3	1451	683
4	1417	682
5	1367	646
6	1532	704
7	1503	684
8	1430	639
9	1467	646
10	1655	767
11	1525	678
12	1502	645
13	1542	693
14	1592	684
15	1631	697
16	1567	665
17	1607	650
18	1572	637
19	1728	688
20	1566	631
21	1633	629
22	1658	651
23	1672	642
24	1660	705
25	1654	641
26	1712	667
27	1516	634
28	1626	630
29	1708	659
30	1663	618

## Sheet: Comparison
SPACER	AAAG_ACGT	ACGT_AAAG
0	739	550
1	595	684
2	881	699
3	836	683
4	745	682
5	863	646
6	909	704
7	836	684
8	781	639
9	777	646
10	894	767
11	728	678
12	797	645
13	740	693
14	761	684
15	812	697
16	789	665
17	736	650
18	768	637
19	766	688
20	787	631
21	843	629
22	762	651
23	781	642
24	832	705
25	784	641
26	744	667
27	736	634
28	797	630
29	797	659
30	804	618
	24420	20528
	0.807807	0.679061

## Sheet: AAAG-ACGT_SpacerSeq
TFBS analysis	ONE				TWO				THREE				FOUR				FIVE				SIX				SEVEN				EIGHT					NINE					TEN					ELEVEN					TWELVE
	232	AAAGAACGT	A		129	AAAGCAACGT	CA		81	AAAGTAAACGT	TAA		28	AAAGTTTAACGT	TTTA		42	AAAGATGTCACGT	ATGTC		16	AAAGGGGTCCACGT	GGGTCC		14	AAAGATTAGTCACGT	ATTAGTC		4	AAAGATGGAGAAACGT	ATGGAGAA			5	AAAGAGTACAGTGACGT	AGTACAGTG			26	AAAGTTTACAATATACGT	TTTACAATAT			7	AAAGAAGTGTTAAACACGT	AAGTGTTAAAC			7
	152	AAAGTACGT	T		78	AAAGTTACGT	TT		33	AAAGAATACGT	AAT		16	AAAGTCTTACGT	TCTT		18	AAAGGAGAGACGT	GAGAG		9	AAAGTTGGGGACGT	TTGGGG		9	AAAGAAAATTAACGT	AAAATTA		3	AAAGTTACTTGCACGT	TTACTTGC			4	AAAGTCTGTCGTAACGT	TCTGTCGTA			8	AAAGGGGTTTAAAAACGT	GGGTTTAAAA			3	AAAGATGAATGTTTTACGT	ATGAATGTTTT			3
	110	AAAGCACGT	C		77	AAAGGTACGT	GT		30	AAAGCGAACGT	CGA		15	AAAGTGTAACGT	TGTA		16	AAAGAGCCAACGT	AGCCA		6	AAAGAAAAGTACGT	AAAAGT		8	AAAGTGAGTGCACGT	TGAGTGC		3	AAAGACAAAACGACGT	ACAAAACG			4	AAAGAGAATACACACGT	AGAATACAC			8	AAAGAAGGCCCATCACGT	AAGGCCCATC			2	AAAGAGAAAAAAAAAACGT	AGAAAAAAAAA			3
	105	AAAGGACGT	G		75	AAAGGCACGT	GC		26	AAAGCTCACGT	CTC		13	AAAGGAGTACGT	GAGT		12	AAAGTGTACACGT	TGTAC		6	AAAGATGGTAACGT	ATGGTA		6	AAAGTTGAATTACGT	TTGAATT		3	AAAGATTGTCTAACGT	ATTGTCTA			4	AAAGAAAAAAAAAACGT	AAAAAAAAA			7	AAAGAAGTCCCTGCACGT	AAGTCCCTGC			2	AAAGATTACACAAAAACGT	ATTACACAAAA			2
					73	AAAGCTACGT	CT		26	AAAGCATACGT	CAT		13	AAAGTAGAACGT	TAGA		9	AAAGATGTAACGT	ATGTA		6	AAAGCAATGAACGT	CAATGA		5	AAAGTTTTAATACGT	TTTTAAT		2	AAAGAAAGGAAAACGT	AAAGGAAA			3	AAAGTGTCTAATCACGT	TGTCTAATC			7	AAAGCTCAGGCTGCACGT	CTCAGGCTGC			2	AAAGAAATTTTCATAACGT	AAATTTTCATA			2
					61	AAAGATACGT	AT		26	AAAGGCGACGT	GCG		12	AAAGGCAAACGT	GCAA		9	AAAGCAGTTACGT	CAGTT		4	AAAGATCTGAACGT	ATCTGA		5	AAAGATCAGAGACGT	ATCAGAG		2	AAAGAGACTATTACGT	AGACTATT			3	AAAGTCTGTCGTGACGT	TCTGTCGTG			4	AAAGTAGTTGGAAAACGT	TAGTTGGAAA			2	AAAGAAAAAGAAAAAACGT	AAAAAGAAAAA			2
					57	AAAGGAACGT	GA		24	AAAGTGGACGT	TGG		12	AAAGATATACGT	ATAT		8	AAAGAACCCACGT	AACCC		4	AAAGTGTGAAACGT	TGTGAA		4	AAAGACATAACACGT	ACATAAC		2	AAAGAAAATATTACGT	AAAATATT			3	AAAGGTGGTTTTCACGT	GTGGTTTTC			4	AAAGATAAATTTTAACGT	ATAAATTTTA			2	AAAGTGTGTATATATACGT	TGTGTATATAT			2
					57	AAAGAAACGT	AA		22	AAAGGAGACGT	GAG		11	AAAGACAAACGT	ACAA		7	AAAGCATGAACGT	CATGA		4	AAAGTGCATAACGT	TGCATA		3	AAAGAAGGCCGACGT	AAGGCCG		2	AAAGAGGGGACTACGT	AGGGGACT			3	AAAGCTATTGACAACGT	CTATTGACA			4	AAAGAAATTACAGAACGT	AAATTACAGA			2	AAAGTGAAAGCCCGCACGT	TGAAAGCCCGC			2
					46	AAAGACACGT	AC		22	AAAGCACACGT	CAC		11	AAAGGTAAACGT	GTAA		7	AAAGTTGCAACGT	TTGCA		4	AAAGTAACAAACGT	TAACAA		3	AAAGTAGAAAAACGT	TAGAAAA		2	AAAGACCGCTAAACGT	ACCGCTAA			3	AAAGATGAACTCTACGT	ATGAACTCT			3	AAAGTTCCTTATACACGT	TTCCTTATAC			2	AAAGGTAAATATTTTACGT	GTAAATATTTT			2
					46	AAAGAGACGT	AG		21	AAAGGGTACGT	GGT		11	AAAGCTCTACGT	CTCT		7	AAAGCCGCTACGT	CCGCT		4	AAAGTGTTTTACGT	TGTTTT		3	AAAGTCCAAAAACGT	TCCAAAA		2	AAAGAGAAGAGCACGT	AGAAGAGC			3	AAAGAACCCCGTAACGT	AACCCCGTA			2	AAAGATCTTGAAGGACGT	ATCTTGAAGG			2	AAAGAGGGATGCAACACGT	AGGGATGCAAC			2
					45	AAAGTCACGT	TC		21	AAAGACAACGT	ACA		10	AAAGGGATACGT	GGAT		6	AAAGATTCGACGT	ATTCG		4	AAAGTTAACGACGT	TTAACG		3	AAAGGAGAAAAACGT	GAGAAAA		2	AAAGAAATGTGAACGT	AAATGTGA			2	AAAGTTTGTTCTCACGT	TTTGTTCTC			2	AAAGTATTTTAGCAACGT	TATTTTAGCA			2	AAAGATAAGATAAGAACGT	ATAAGATAAGA			2
					41	AAAGGGACGT	GG		20	AAAGTCGACGT	TCG		10	AAAGATTTACGT	ATTT		6	AAAGCATTCACGT	CATTC		4	AAAGTCGTTTACGT	TCGTTT		3	AAAGAAATGTAACGT	AAATGTA		2	AAAGGACTAGGAACGT	GACTAGGA			2	AAAGTCGCCGTGTACGT	TCGCCGTGT			2	AAAGGGCAATATACACGT	GGCAATATAC			2	AAAGAGGCCAGTCCTACGT	AGGCCAGTCCT			2
					35	AAAGTAACGT	TA		20	AAAGGCCACGT	GCC		9	AAAGGTAGACGT	GTAG		6	AAAGCAAATACGT	CAAAT		4	AAAGATTGCCACGT	ATTGCC		3	AAAGACCAAATACGT	ACCAAAT		2	AAAGCTATCTCTACGT	CTATCTCT			2	AAAGTCAAAGATAACGT	TCAAAGATA			2	AAAGTGAACAGAAGACGT	TGAACAGAAG			2	AAAGTATTGTGTTCGACGT	TATTGTGTTCG			2
					30	AAAGCGACGT	CG		20	AAAGCGTACGT	CGT		9	AAAGTTGTACGT	TTGT		5	AAAGATTGAACGT	ATTGA		3	AAAGAAGACAACGT	AAGACA		3	AAAGAATGATTACGT	AATGATT		2	AAAGTGGTCCGAACGT	TGGTCCGA			2	AAAGTATTACAATACGT	TATTACAAT			2	AAAGCATTATGTGTACGT	CATTATGTGT			2	AAAGAAGATTACTTTACGT	AAGATTACTTT			2
					18	AAAGCCACGT	CC		20	AAAGCAAACGT	CAA		9	AAAGCTATACGT	CTAT		5	AAAGCAGAGACGT	CAGAG		3	AAAGAACTCTACGT	AACTCT		2	AAAGTCCATACACGT	TCCATAC		2	AAAGTGATGATTACGT	TGATGATT			2	AAAGGTTTCCAATACGT	GTTTCCAAT			2	AAAGTAGTCCCTGCACGT	TAGTCCCTGC			1	AAAGCAACAAACCCGACGT	CAACAAACCCG			1
					15	AAAGTGACGT	TG		19	AAAGGGAACGT	GGA		9	AAAGGGACACGT	GGAC		5	AAAGATTAAACGT	ATTAA		3	AAAGTAAAGGACGT	TAAAGG		2	AAAGACCAAACACGT	ACCAAAC		2	AAAGAGAGAAACACGT	AGAGAAAC			2	AAAGCTATTATCAACGT	CTATTATCA			2	AAAGAAAATGTATAACGT	AAAATGTATA			1	AAAGTCCTATCTTCCACGT	TCCTATCTTCC			1
									19	AAAGTACACGT	TAC		9	AAAGAGGTACGT	AGGT		5	AAAGTTGAGACGT	TTGAG		3	AAAGGCTCACACGT	GCTCAC		2	AAAGTAATGCAACGT	TAATGCA		2	AAAGTTAGTTTTACGT	TTAGTTTT			2	AAAGCCTCCGTTTACGT	CCTCCGTTT			2	AAAGACTTGATGAAACGT	ACTTGATGAA			1	AAAGATTTCTTAATTACGT	ATTTCTTAATT			1
									18	AAAGGATACGT	GAT		9	AAAGAGATACGT	AGAT		5	AAAGGATAGACGT	GATAG		3	AAAGTAATTCACGT	TAATTC		2	AAAGTACATCAACGT	TACATCA		2	AAAGCTAGTATAACGT	CTAGTATA			2	AAAGATTCTTTAAACGT	ATTCTTTAA			2	AAAGCTAATGCATAACGT	CTAATGCATA			1	AAAGCTCCGTCTTAAACGT	CTCCGTCTTAA			1
									17	AAAGGACACGT	GAC		9	AAAGTTTTACGT	TTTT		5	AAAGCAAGAACGT	CAAGA		3	AAAGGTGGCAACGT	GTGGCA		2	AAAGTTAAGACACGT	TTAAGAC		2	AAAGAGAGAGAAACGT	AGAGAGAA			2	AAAGATTAGGGATACGT	ATTAGGGAT			2	AAAGTATGAGAGTTACGT	TATGAGAGTT			1	AAAGACCAAACATGTACGT	ACCAAACATGT			1
									16	AAAGGTAACGT	GTA		8	AAAGAGCCACGT	AGCC		5	AAAGTAAAAACGT	TAAAA		3	AAAGAAACTTACGT	AAACTT		2	AAAGTTAAATAACGT	TTAAATA		2	AAAGAATGTCGTACGT	AATGTCGT			2	AAAGATGCTGCGCACGT	ATGCTGCGC			2	AAAGGACAATATACACGT	GACAATATAC			1	AAAGAAACGACATTCACGT	AAACGACATTC			1
									16	AAAGTTGACGT	TTG		8	AAAGGCAGACGT	GCAG		5	AAAGTGTATACGT	TGTAT		3	AAAGGATTAAACGT	GATTAA		2	AAAGAACTTTTACGT	AACTTTT		2	AAAGTCTTAGCTACGT	TCTTAGCT			2	AAAGATGAGAAAGACGT	ATGAGAAAG			2	AAAGCGTGTGAAACACGT	CGTGTGAAAC			1	AAAGGTTCAACTATAACGT	GTTCAACTATA			1
									15	AAAGATGACGT	ATG		8	AAAGTGAGACGT	TGAG		5	AAAGAATTAACGT	AATTA		3	AAAGGGGAGGACGT	GGGAGG		2	AAAGGTGACTAACGT	GTGACTA		2	AAAGAACTGTATACGT	AACTGTAT			2	AAAGAGTACATTTACGT	AGTACATTT			2	AAAGCATTGTGTTCACGT	CATTGTGTTC			1	AAAGATTGCATTTTAACGT	ATTGCATTTTA			1
									14	AAAGTTCACGT	TTC		8	AAAGGATTACGT	GATT		5	AAAGTATTTACGT	TATTT		3	AAAGGTGCCAACGT	GTGCCA		2	AAAGTAAAACAACGT	TAAAACA		2	AAAGTGGAAACAACGT	TGGAAACA			2	AAAGAGGATGATGACGT	AGGATGATG			2	AAAGTTGTATTTGTACGT	TTGTATTTGT			1	AAAGTAAGACATATCACGT	TAAGACATATC			1
									14	AAAGCCCACGT	CCC		8	AAAGACAGACGT	ACAG		5	AAAGCTACAACGT	CTACA		3	AAAGAATTTAACGT	AATTTA		2	AAAGTCCAGAGACGT	TCCAGAG		2	AAAGGGCAGAACACGT	GGCAGAAC			2	AAAGAGAGTACACACGT	AGAGTACAC			2	AAAGGGAATGTGACACGT	GGAATGTGAC			1	AAAGACTAACAAGTGACGT	ACTAACAAGTG			1
									13	AAAGGGGACGT	GGG		7	AAAGCAGAACGT	CAGA		4	AAAGCTGCCACGT	CTGCC		3	AAAGGTCAACACGT	GTCAAC		2	AAAGACGAGCCACGT	ACGAGCC		2	AAAGGTTTGGAGACGT	GTTTGGAG			2	AAAGAAGATCATTACGT	AAGATCATT			2	AAAGCACTCCAATTACGT	CACTCCAATT			1	AAAGGGAAAGTAGCAACGT	GGAAAGTAGCA			1
									12	AAAGGCTACGT	GCT		7	AAAGGCTAACGT	GCTA		4	AAAGTGGGAACGT	TGGGA		3	AAAGCCTCGAACGT	CCTCGA		2	AAAGTTGATAGACGT	TTGATAG		2	AAAGAAGAGAGGACGT	AAGAGAGG			2	AAAGAAGAAGAAGACGT	AAGAAGAAG			1	AAAGTAAACCCACTACGT	TAAACCCACT			1	AAAGCAAAGCAGTGGACGT	CAAAGCAGTGG			1
									12	AAAGTTAACGT	TTA		7	AAAGCCAAACGT	CCAA		4	AAAGCGGAAACGT	CGGAA		3	AAAGGTCAAAACGT	GTCAAA		2	AAAGTTGGTAGACGT	TTGGTAG		2	AAAGTGGTGGACACGT	TGGTGGAC			2	AAAGAAAAAATAAACGT	AAAAAATAA			1	AAAGTTTTCTTGAAACGT	TTTTCTTGAA			1	AAAGTTTCCCCTTCCACGT	TTTCCCCTTCC			1
									11	AAAGTGTACGT	TGT		7	AAAGTACAACGT	TACA		4	AAAGCCAAAACGT	CCAAA		3	AAAGCTACCAACGT	CTACCA		2	AAAGCTAAAAGACGT	CTAAAAG		2	AAAGCGTTGAATACGT	CGTTGAAT			1	AAAGTTTTTTTTAACGT	TTTTTTTTA			1	AAAGGATATGATTAACGT	GATATGATTA			1	AAAGTCTCGCAAGTTACGT	TCTCGCAAGTT			1
									10	AAAGGGCACGT	GGC		7	AAAGGTGAACGT	GTGA		4	AAAGAATATACGT	AATAT		3	AAAGTGTTCAACGT	TGTTCA		2	AAAGATAACTTACGT	ATAACTT		2	AAAGCACTCTATACGT	CACTCTAT			1	AAAGTTTTTTTCGACGT	TTTTTTTCG			1	AAAGAATTCTCCGAACGT	AATTCTCCGA			1	AAAGAAGGATCAAATACGT	AAGGATCAAAT			1
									10	AAAGAAGACGT	AAG		6	AAAGATCTACGT	ATCT		4	AAAGACAAGACGT	ACAAG		3	AAAGATAAAAACGT	ATAAAA		2	AAAGTTTCGATACGT	TTTCGAT		1	AAAGCATTATGTACGT	CATTATGT			1	AAAGTTTTTGGTAACGT	TTTTTGGTA			1	AAAGCCCAGATTGTACGT	CCCAGATTGT			1	AAAGATGCGATTGTAACGT	ATGCGATTGTA			1
									10	AAAGGAAACGT	GAA		6	AAAGTCACACGT	TCAC		4	AAAGATAAGACGT	ATAAG		3	AAAGTGTGACACGT	TGTGAC		2	AAAGCATACCAACGT	CATACCA		1	AAAGACTCCGCGACGT	ACTCCGCG			1	AAAGTTTTGTTTGACGT	TTTTGTTTG			1	AAAGAGAAAGAGATACGT	AGAAAGAGAT			1	AAAGTGTAGAAAGCCACGT	TGTAGAAAGCC			1
									10	AAAGTCTACGT	TCT		6	AAAGAGGCACGT	AGGC		4	AAAGCGGTTACGT	CGGTT		3	AAAGATTGAGACGT	ATTGAG		2	AAAGACCATAAACGT	ACCATAA		1	AAAGGATGATCAACGT	GATGATCA			1	AAAGTTTTGCTATACGT	TTTTGCTAT			1	AAAGATAGTATTATACGT	ATAGTATTAT			1	AAAGTGAAAGTCCGCACGT	TGAAAGTCCGC			1
									10	AAAGCCTACGT	CCT		6	AAAGTTACACGT	TTAC		4	AAAGAATGAACGT	AATGA		3	AAAGTAAAGCACGT	TAAAGC		2	AAAGGAGTGCAACGT	GAGTGCA		1	AAAGAATCCACAACGT	AATCCACA			1	AAAGTTTTCATCTACGT	TTTTCATCT			1	AAAGCTTCTTCATAACGT	CTTCTTCATA			1	AAAGTAACATCCACCACGT	TAACATCCACC			1
									10	AAAGCCAACGT	CCA		6	AAAGATGGACGT	ATGG		4	AAAGACAAAACGT	ACAAA		3	AAAGTTATACACGT	TTATAC		2	AAAGTTATCCCACGT	TTATCCC		1	AAAGGGATTGTAACGT	GGATTGTA			1	AAAGTTTTATCCAACGT	TTTTATCCA			1	AAAGTGTATTATTGACGT	TGTATTATTG			1	AAAGCATTGTCCAAGACGT	CATTGTCCAAG			1
									10	AAAGGTTACGT	GTT		6	AAAGCACCACGT	CACC		4	AAAGCTTAAACGT	CTTAA		3	AAAGAAGTAGACGT	AAGTAG		2	AAAGTTTATAAACGT	TTTATAA		1	AAAGTAAATTATACGT	TAAATTAT			1	AAAGTTTTAAGACACGT	TTTTAAGAC			1	AAAGATATTTCAAAACGT	ATATTTCAAA			1	AAAGAGTAGAAAGAGACGT	AGTAGAAAGAG			1
									9	AAAGAGGACGT	AGG		6	AAAGATTAACGT	ATTA		4	AAAGGAAATACGT	GAAAT		3	AAAGTGGGCTACGT	TGGGCT		2	AAAGCGACACGACGT	CGACACG		1	AAAGAAGGACCCACGT	AAGGACCC			1	AAAGTTTTAAGAAACGT	TTTTAAGAA			1	AAAGTTGTATATGAACGT	TTGTATATGA			1	AAAGCGCGGAGGCAAACGT	CGCGGAGGCAA			1
									9	AAAGTAGACGT	TAG		6	AAAGACACACGT	ACAC		4	AAAGAGTAGACGT	AGTAG		3	AAAGGACCAAACGT	GACCAA		2	AAAGGCTTTTGACGT	GCTTTTG		1	AAAGGCAGAGAAACGT	GCAGAGAA			1	AAAGTTTGAGCTTACGT	TTTGAGCTT			1	AAAGTGTTGATGTCACGT	TGTTGATGTC			1	AAAGATACATGAATGACGT	ATACATGAATG			1
									9	AAAGATTACGT	ATT		6	AAAGAGTCACGT	AGTC		4	AAAGAACTCACGT	AACTC		3	AAAGACCGATACGT	ACCGAT		2	AAAGAAAACAAACGT	AAAACAA		1	AAAGACGGCTCAACGT	ACGGCTCA			1	AAAGTTTGAATTGACGT	TTTGAATTG			1	AAAGAATCCAAGCCACGT	AATCCAAGCC			1	AAAGTTATGGGACCCACGT	TTATGGGACCC			1
									9	AAAGTTTACGT	TTT		5	AAAGCATCACGT	CATC		4	AAAGCTAAAACGT	CTAAA		3	AAAGGGATTAACGT	GGATTA		2	AAAGTAAGTATACGT	TAAGTAT		1	AAAGTCTGCAAAACGT	TCTGCAAA			1	AAAGTTTGAATACACGT	TTTGAATAC			1	AAAGAAAATGTTGGACGT	AAAATGTTGG			1	AAAGGAAATTGCATGACGT	GAAATTGCATG			1
									8	AAAGCTAACGT	CTA		5	AAAGATGTACGT	ATGT		4	AAAGTGGTCACGT	TGGTC		3	AAAGGAATTGACGT	GAATTG		2	AAAGGTTGTCTACGT	GTTGTCT		1	AAAGATATAATCACGT	ATATAATC			1	AAAGTTTGAAGACACGT	TTTGAAGAC			1	AAAGTTTGTTTTACACGT	TTTGTTTTAC			1	AAAGAAAAAGAATGCACGT	AAAAAGAATGC			1
									8	AAAGTGCACGT	TGC		5	AAAGGGTCACGT	GGTC		4	AAAGCTCCAACGT	CTCCA		3	AAAGAAAATGACGT	AAAATG		2	AAAGAAAAACCACGT	AAAAACC		1	AAAGTTCAAATCACGT	TTCAAATC			1	AAAGTTTCTGCGAACGT	TTTCTGCGA			1	AAAGTGATTATGTCACGT	TGATTATGTC			1	AAAGAAAGCAACTTTACGT	AAAGCAACTTT			1
									8	AAAGATCACGT	ATC		5	AAAGCCCAACGT	CCCA		4	AAAGCTACGACGT	CTACG		3	AAAGATGGACACGT	ATGGAC		2	AAAGAGAAACAACGT	AGAAACA		1	AAAGAGATATAGACGT	AGATATAG			1	AAAGTTTCCAAAAACGT	TTTCCAAAA			1	AAAGTCTTGAAGAAACGT	TCTTGAAGAA			1	AAAGGTATGCAAACTACGT	GTATGCAAACT			1
									8	AAAGAACACGT	AAC		5	AAAGACCTACGT	ACCT		4	AAAGGCTCCACGT	GCTCC		3	AAAGAGAGTGACGT	AGAGTG		2	AAAGTATGATAACGT	TATGATA		1	AAAGTTATAATGACGT	TTATAATG			1	AAAGTTTCACCCGACGT	TTTCACCCG			1	AAAGTATACCAGCTACGT	TATACCAGCT			1	AAAGCTTTAAATAAAACGT	CTTTAAATAAA			1
									8	AAAGAGTACGT	AGT		5	AAAGATCGACGT	ATCG		4	AAAGTTTAGACGT	TTTAG		3	AAAGGTCAGTACGT	GTCAGT		2	AAAGAATTACTACGT	AATTACT		1	AAAGGAGAGACGACGT	GAGAGACG			1	AAAGTTTATATCCACGT	TTTATATCC			1	AAAGATAACTTGCCACGT	ATAACTTGCC			1	AAAGAGGGACTGATCACGT	AGGGACTGATC			1
									8	AAAGCTGACGT	CTG		5	AAAGGAGCACGT	GAGC		4	AAAGGTGAAACGT	GTGAA		3	AAAGATACTAACGT	ATACTA		2	AAAGAAGAAATACGT	AAGAAAT		1	AAAGTTATGGAAACGT	TTATGGAA			1	AAAGTTTATAAACACGT	TTTATAAAC			1	AAAGTGTGTGGAAAACGT	TGTGTGGAAA			1	AAAGCGTGAATAACTACGT	CGTGAATAACT			1
									8	AAAGAAAACGT	AAA		5	AAAGCAAAACGT	CAAA		3	AAAGAAAGTACGT	AAAGT		3	AAAGCAAGAAACGT	CAAGAA		2	AAAGCTTCCCAACGT	CTTCCCA		1	AAAGTAATTAACACGT	TAATTAAC			1	AAAGTTTACATATACGT	TTTACATAT			1	AAAGAATAAATCATACGT	AATAAATCAT			1	AAAGCAAACGAGTGGACGT	CAAACGAGTGG			1
									7	AAAGCCGACGT	CCG		5	AAAGTCAAACGT	TCAA		3	AAAGCCATAACGT	CCATA		2	AAAGACAAAAACGT	ACAAAA		2	AAAGGAGCGTAACGT	GAGCGTA		1	AAAGGAAAGACAACGT	GAAAGACA			1	AAAGTTTAACGAAACGT	TTTAACGAA			1	AAAGAGAATCTGCCACGT	AGAATCTGCC			1	AAAGATCAATTTATTACGT	ATCAATTTATT			1
									7	AAAGTCCACGT	TCC		5	AAAGGACGACGT	GACG		3	AAAGATTTCACGT	ATTTC		2	AAAGACTTGGACGT	ACTTGG		2	AAAGGTCTCCGACGT	GTCTCCG		1	AAAGAGCTGAGGACGT	AGCTGAGG			1	AAAGTTTAAAGGTACGT	TTTAAAGGT			1	AAAGGATTATTTGCACGT	GATTATTTGC			1	AAAGTTTGTTCGATAACGT	TTTGTTCGATA			1
									7	AAAGACCACGT	ACC		5	AAAGTTAGACGT	TTAG		3	AAAGGAGAAACGT	GAGAA		2	AAAGCTTACCACGT	CTTACC		2	AAAGATTTTGAACGT	ATTTTGA		1	AAAGAATAGATTACGT	AATAGATT			1	AAAGTTTAAACACACGT	TTTAAACAC			1	AAAGGATCATAAGAACGT	GATCATAAGA			1	AAAGAGGAGCCACCTACGT	AGGAGCCACCT			1
									7	AAAGACGACGT	ACG		5	AAAGGATCACGT	GATC		3	AAAGTTAGCACGT	TTAGC		2	AAAGGCCTCCACGT	GCCTCC		2	AAAGGAGATAGACGT	GAGATAG		1	AAAGAAAGCCTAACGT	AAAGCCTA			1	AAAGTTGTTTTGGACGT	TTGTTTTGG			1	AAAGAGAGATATACACGT	AGAGATATAC			1	AAAGAATATTAAATAACGT	AATATTAAATA			1
									6	AAAGGTGACGT	GTG		5	AAAGAAAGACGT	AAAG		3	AAAGGGTCCACGT	GGTCC		2	AAAGACCTCAACGT	ACCTCA		2	AAAGGAGTTTTACGT	GAGTTTT		1	AAAGTAACAAAAACGT	TAACAAAA			1	AAAGTTGCAGTTCACGT	TTGCAGTTC			1	AAAGACTTGAATAAACGT	ACTTGAATAA			1	AAAGTGAAATCTGAAACGT	TGAAATCTGAA			1
									6	AAAGAGCACGT	AGC		4	AAAGCGTAACGT	CGTA		3	AAAGCATTAACGT	CATTA		2	AAAGAGTACGACGT	AGTACG		2	AAAGAAAATACACGT	AAAATAC		1	AAAGATTAAGAAACGT	ATTAAGAA			1	AAAGTTGCAATGGACGT	TTGCAATGG			1	AAAGAAATCATAAAACGT	AAATCATAAA			1	AAAGGTAATATCCGGACGT	GTAATATCCGG			1
									5	AAAGGTCACGT	GTC		4	AAAGTGGCACGT	TGGC		3	AAAGCTTTAACGT	CTTTA		2	AAAGTCGCCAACGT	TCGCCA		2	AAAGTTACTAAACGT	TTACTAA		1	AAAGAGAATGATACGT	AGAATGAT			1	AAAGTTGATTTGTACGT	TTGATTTGT			1	AAAGCATTGTTACAACGT	CATTGTTACA			1	AAAGAATTGTTGCATACGT	AATTGTTGCAT			1
									5	AAAGATAACGT	ATA		4	AAAGCATTACGT	CATT		3	AAAGAAACAACGT	AAACA		2	AAAGTATATGACGT	TATATG		2	AAAGTTATTCCACGT	TTATTCC		1	AAAGGACTTTCGACGT	GACTTTCG			1	AAAGTTGATGGCGACGT	TTGATGGCG			1	AAAGTCTTCAAAGTACGT	TCTTCAAAGT			1	AAAGCAAAATTTTCAACGT	CAAAATTTTCA			1
									5	AAAGCGGACGT	CGG		4	AAAGATGCACGT	ATGC		3	AAAGGGATGACGT	GGATG		2	AAAGTATTCCACGT	TATTCC		2	AAAGGTTAAAAACGT	GTTAAAA		1	AAAGAAAAGTAGACGT	AAAAGTAG			1	AAAGTTGATCAACACGT	TTGATCAAC			1	AAAGCATCGACAAGACGT	CATCGACAAG			1	AAAGAATAGCTCTCCACGT	AATAGCTCTCC			1
									3	AAAGGCAACGT	GCA		4	AAAGTGAAACGT	TGAA		3	AAAGCACGGACGT	CACGG		2	AAAGAAATGTACGT	AAATGT		2	AAAGAGAAACTACGT	AGAAACT		1	AAAGTTTTTGAGACGT	TTTTTGAG			1	AAAGTTGAGATATACGT	TTGAGATAT			1	AAAGACCAAAAGAAACGT	ACCAAAAGAA			1	AAAGTTTTCAGAGTCACGT	TTTTCAGAGTC			1
									3	AAAGTATACGT	TAT		4	AAAGGTCAACGT	GTCA		3	AAAGCAGGCACGT	CAGGC		2	AAAGATAAGAACGT	ATAAGA		2	AAAGAGGGAGGACGT	AGGGAGG		1	AAAGGCCATTGCACGT	GCCATTGC			1	AAAGTTGACCCAAACGT	TTGACCCAA			1	AAAGGAGGAGAGGGACGT	GAGGAGAGGG			1	AAAGGTCAAGGGTCTACGT	GTCAAGGGTCT			1
									2	AAAGACTACGT	ACT		4	AAAGGTCGACGT	GTCG		3	AAAGACTATACGT	ACTAT		2	AAAGGAGAAAACGT	GAGAAA		2	AAAGGAACGAAACGT	GAACGAA		1	AAAGTGGTATAGACGT	TGGTATAG			1	AAAGTTGACAATAACGT	TTGACAATA			1	AAAGTCAAAACACAACGT	TCAAAACACA			1	AAAGACATATACTTCACGT	ACATATACTTC			1
									2	AAAGAGAACGT	AGA		4	AAAGCCTTACGT	CCTT		3	AAAGTTTCTACGT	TTTCT		2	AAAGAATTACACGT	AATTAC		2	AAAGATTCGACACGT	ATTCGAC		1	AAAGTGTTCTGTACGT	TGTTCTGT			1	AAAGTTGAAGGGGACGT	TTGAAGGGG			1	AAAGATGTAATCACACGT	ATGTAATCAC			1	AAAGCAGATTTGTATACGT	CAGATTTGTAT			1
									1	AAAGCAGACGT	CAG		4	AAAGCGTTACGT	CGTT		3	AAAGTTTGAACGT	TTTGA		2	AAAGTGCTCAACGT	TGCTCA		2	AAAGAGTATAGACGT	AGTATAG		1	AAAGCTTGTAGAACGT	CTTGTAGA			1	AAAGTTGAAGCTAACGT	TTGAAGCTA			1	AAAGTTCGTTTAAAACGT	TTCGTTTAAA			1	AAAGGATTGCATAATACGT	GATTGCATAAT			1
									1	AAAGCTTACGT	CTT		4	AAAGTACGACGT	TACG		3	AAAGTAGAAACGT	TAGAA		2	AAAGGAAACTACGT	GAAACT		2	AAAGGGACCAAACGT	GGACCAA		1	AAAGGAAAAATCACGT	GAAAAATC			1	AAAGTTGAAAGTCACGT	TTGAAAGTC			1	AAAGGGGTCGTTTCACGT	GGGTCGTTTC			1	AAAGTTCCGGTGGTTACGT	TTCCGGTGGTT			1
									1	AAAGTCAACGT	TCA		4	AAAGCTACACGT	CTAC		3	AAAGATCTTACGT	ATCTT		2	AAAGACGACTACGT	ACGACT		2	AAAGAAAGTCAACGT	AAAGTCA		1	AAAGAAACCGAAACGT	AAACCGAA			1	AAAGTTCTTGTAGACGT	TTCTTGTAG			1	AAAGAAAATATGATACGT	AAAATATGAT			1	AAAGCGTCATGACTCACGT	CGTCATGACTC			1
									1	AAAGTGAACGT	TGA		4	AAAGGATGACGT	GATG		3	AAAGGACTCACGT	GACTC		2	AAAGAAATATACGT	AAATAT		2	AAAGAAGGACGACGT	AAGGACG		1	AAAGATTGAGGTACGT	ATTGAGGT			1	AAAGTTCTTAATCACGT	TTCTTAATC			1	AAAGATTGTTCTCAACGT	ATTGTTCTCA			1	AAAGTTGAGAATTTAACGT	TTGAGAATTTA			1
													4	AAAGTCAGACGT	TCAG		3	AAAGCAACCACGT	CAACC		2	AAAGGTTTTAACGT	GTTTTA		1	AAAGTTTACATACGT	TTTACAT		1	AAAGATATAACTACGT	ATATAACT			1	AAAGTTCTCCTACACGT	TTCTCCTAC			1	AAAGTCAAGTATTTACGT	TCAAGTATTT			1	AAAGAATAAATTGTTACGT	AATAAATTGTT			1
													4	AAAGTCATACGT	TCAT		3	AAAGTCAAAACGT	TCAAA		2	AAAGTCTGTCACGT	TCTGTC		1	AAAGTACTCGTACGT	TACTCGT		1	AAAGACATGAAAACGT	ACATGAAA			1	AAAGTTCTCAAACACGT	TTCTCAAAC			1	AAAGTTTAAAGTCAACGT	TTTAAAGTCA			1	AAAGTGTAAATACGCACGT	TGTAAATACGC			1
													4	AAAGAATGACGT	AATG		3	AAAGAGGGAACGT	AGGGA		2	AAAGACTTTTACGT	ACTTTT		1	AAAGAAACGAGACGT	AAACGAG		1	AAAGACTATACTACGT	ACTATACT			1	AAAGTTCTAAAACACGT	TTCTAAAAC			1	AAAGGTCTTTGTTAACGT	GTCTTTGTTA			1	AAAGGAGAGTTAGAAACGT	GAGAGTTAGAA			1
													4	AAAGAAGTACGT	AAGT		3	AAAGTTGTTACGT	TTGTT		2	AAAGGAGTAGACGT	GAGTAG		1	AAAGAGATTGGACGT	AGATTGG		1	AAAGTGGGAGTAACGT	TGGGAGTA			1	AAAGTTCGTTATGACGT	TTCGTTATG			1	AAAGGAACTGAGAGACGT	GAACTGAGAG			1	AAAGTCCAATAAGTAACGT	TCCAATAAGTA			1
													4	AAAGGAACACGT	GAAC		3	AAAGTGGACACGT	TGGAC		2	AAAGGTATGTACGT	GTATGT		1	AAAGTTCCGGTACGT	TTCCGGT		1	AAAGCCTCGTAAACGT	CCTCGTAA			1	AAAGTTCGAGGCAACGT	TTCGAGGCA			1	AAAGACTCTAAAAAACGT	ACTCTAAAAA			1	AAAGCAACAAAAAATACGT	CAACAAAAAAT			1
													4	AAAGGAAAACGT	GAAA		3	AAAGATACAACGT	ATACA		2	AAAGATTTAGACGT	ATTTAG		1	AAAGGCTATCTACGT	GCTATCT		1	AAAGCAAAATTCACGT	CAAAATTC			1	AAAGTTCCTAAAAACGT	TTCCTAAAA			1	AAAGCAAACAACAAACGT	CAAACAACAA			1	AAAGGAAAAAGTGACACGT	GAAAAAGTGAC			1
													4	AAAGTGGGACGT	TGGG		3	AAAGTCGAGACGT	TCGAG		2	AAAGGTGTAGACGT	GTGTAG		1	AAAGACCAAGTACGT	ACCAAGT		1	AAAGAAATGTCCACGT	AAATGTCC			1	AAAGTTCCGAGTAACGT	TTCCGAGTA			1	AAAGCTTGAGTTAAACGT	CTTGAGTTAA			1	AAAGTAAAGTATATAACGT	TAAAGTATATA			1
													3	AAAGCATAACGT	CATA		3	AAAGCTCAGACGT	CTCAG		2	AAAGTACGGTACGT	TACGGT		1	AAAGAATATATACGT	AATATAT		1	AAAGAATTTAGTACGT	AATTTAGT			1	AAAGTTCCCAAGGACGT	TTCCCAAGG			1	AAAGGAGTTGATTGACGT	GAGTTGATTG			1	AAAGCAAGAGAGGAAACGT	CAAGAGAGGAA			1
													3	AAAGGCGCACGT	GCGC		3	AAAGTGCTCACGT	TGCTC		2	AAAGTTATAAACGT	TTATAA		1	AAAGTTTTGTTACGT	TTTTGTT		1	AAAGGTTCTATCACGT	GTTCTATC			1	AAAGTTCATGATAACGT	TTCATGATA			1	AAAGAGACCACCGGACGT	AGACCACCGG			1	AAAGCTTCAAGACGAACGT	CTTCAAGACGA			1
													3	AAAGCATGACGT	CATG		3	AAAGTTTGGACGT	TTTGG		2	AAAGCGACCAACGT	CGACCA		1	AAAGTGCATAAACGT	TGCATAA		1	AAAGTTTATAATACGT	TTTATAAT			1	AAAGTTCATGAAAACGT	TTCATGAAA			1	AAAGAGTAGAGATCACGT	AGTAGAGATC			1	AAAGTGATTTTGTTTACGT	TGATTTTGTTT			1
													3	AAAGCCGAACGT	CCGA		3	AAAGTAGTGACGT	TAGTG		2	AAAGACTCCGACGT	ACTCCG		1	AAAGGTTTTAGACGT	GTTTTAG		1	AAAGTGAGTTATACGT	TGAGTTAT			1	AAAGTTCACATCTACGT	TTCACATCT			1	AAAGGAGTAATAGAACGT	GAGTAATAGA			1	AAAGTAAACAAATTTACGT	TAAACAAATTT			1
													3	AAAGTTCCACGT	TTCC		3	AAAGACGAAACGT	ACGAA		2	AAAGAACTACACGT	AACTAC		1	AAAGAAAATCAACGT	AAAATCA		1	AAAGGCCAAAAAACGT	GCCAAAAA			1	AAAGTTCAATTGGACGT	TTCAATTGG			1	AAAGATTCTTTTAAACGT	ATTCTTTTAA			1	AAAGTAGTGTAGGGCACGT	TAGTGTAGGGC			1
													3	AAAGCGGTACGT	CGGT		3	AAAGGTTACACGT	GTTAC		2	AAAGGCGACAACGT	GCGACA		1	AAAGTATAAAGACGT	TATAAAG		1	AAAGTCGATACAACGT	TCGATACA			1	AAAGTTCAAAGATACGT	TTCAAAGAT			1	AAAGAGAAACGATTACGT	AGAAACGATT			1	AAAGTGTAAGGAGAGACGT	TGTAAGGAGAG			1
													3	AAAGGTTTACGT	GTTT		3	AAAGACTCGACGT	ACTCG		2	AAAGAAACATACGT	AAACAT		1	AAAGGTATTATACGT	GTATTAT		1	AAAGTCATGTAAACGT	TCATGTAA			1	AAAGTTATCTTAAACGT	TTATCTTAA			1	AAAGATTAAAAAAAACGT	ATTAAAAAAA			1	AAAGTGTAAACGCCAACGT	TGTAAACGCCA			1
													3	AAAGACTCACGT	ACTC		3	AAAGCTTCAACGT	CTTCA		2	AAAGTTTCGTACGT	TTTCGT		1	AAAGTAACCTTACGT	TAACCTT		1	AAAGAGAAAATAACGT	AGAAAATA			1	AAAGTTATATAAAACGT	TTATATAAA			1	AAAGTTTCTTCAAGACGT	TTTCTTCAAG			1	AAAGGAAATGGGGACACGT	GAAATGGGGAC			1
													3	AAAGCCACACGT	CCAC		3	AAAGTGTCAACGT	TGTCA		2	AAAGAATTTTACGT	AATTTT		1	AAAGATAACTCACGT	ATAACTC		1	AAAGTAGCACACACGT	TAGCACAC			1	AAAGTTATAGCCGACGT	TTATAGCCG			1	AAAGTGAGTACTGTACGT	TGAGTACTGT			1	AAAGGTTGTTAGTTCACGT	GTTGTTAGTTC			1
													3	AAAGGGGGACGT	GGGG		3	AAAGAGCTTACGT	AGCTT		2	AAAGACACAAACGT	ACACAA		1	AAAGGACGCTCACGT	GACGCTC		1	AAAGAAATAACCACGT	AAATAACC			1	AAAGTTATAGATTACGT	TTATAGATT			1	AAAGGTAAGTTCCAACGT	GTAAGTTCCA			1	AAAGAGTAATTTTGAACGT	AGTAATTTTGA			1
													3	AAAGGGAAACGT	GGAA		2	AAAGTTTTCACGT	TTTTC		2	AAAGGATCTTACGT	GATCTT		1	AAAGAAAAGCAACGT	AAAAGCA		1	AAAGTTTTTTCGACGT	TTTTTTCG			1	AAAGTTATACCTAACGT	TTATACCTA			1	AAAGAGTCAATGAAACGT	AGTCAATGAA			1	AAAGAAACCTAGGTCACGT	AAACCTAGGTC			1
													3	AAAGGAGAACGT	GAGA		2	AAAGCATAAACGT	CATAA		2	AAAGGGGTAAACGT	GGGTAA		1	AAAGAAACCGTACGT	AAACCGT		1	AAAGTAGTTTATACGT	TAGTTTAT			1	AAAGTTAGTTCTTACGT	TTAGTTCTT			1	AAAGTAGAGTGAATACGT	TAGAGTGAAT			1	AAAGACCAGTAAAAAACGT	ACCAGTAAAAA			1
													3	AAAGTGGAACGT	TGGA		2	AAAGGTACCACGT	GTACC		2	AAAGCTGAGTACGT	CTGAGT		1	AAAGAAGTAACACGT	AAGTAAC		1	AAAGTGTGTGCTACGT	TGTGTGCT			1	AAAGTTAGATACAACGT	TTAGATACA			1	AAAGTATCTCAGCCACGT	TATCTCAGCC			1	AAAGGAATTTAGTCAACGT	GAATTTAGTCA			1
													3	AAAGCTTGACGT	CTTG		2	AAAGCCTGGACGT	CCTGG		2	AAAGGGCATAACGT	GGCATA		1	AAAGGGATATCACGT	GGATATC		1	AAAGAGAGATTTACGT	AGAGATTT			1	AAAGTTAGATAAAACGT	TTAGATAAA			1	AAAGAAGTGAGAAAACGT	AAGTGAGAAA			1	AAAGACTTTTTCTCAACGT	ACTTTTTCTCA			1
													3	AAAGTCCAACGT	TCCA		2	AAAGAAACCACGT	AAACC		2	AAAGCGGAAGACGT	CGGAAG		1	AAAGATTGCGAACGT	ATTGCGA		1	AAAGTTTACATTACGT	TTTACATT			1	AAAGTTACTATCGACGT	TTACTATCG			1	AAAGGAATCAGATTACGT	GAATCAGATT			1	AAAGAAGAAGTAAATACGT	AAGAAGTAAAT			1
													3	AAAGTTTCACGT	TTTC		2	AAAGGAGGAACGT	GAGGA		2	AAAGAAACTAACGT	AAACTA		1	AAAGATTAAGAACGT	ATTAAGA		1	AAAGGGATTTTGACGT	GGATTTTG			1	AAAGTTACTAAACACGT	TTACTAAAC			1	AAAGAAGATATTTTACGT	AAGATATTTT			1	AAAGATTCAATTTTTACGT	ATTCAATTTTT			1
													3	AAAGTATCACGT	TATC		2	AAAGCGTCAACGT	CGTCA		2	AAAGGTAATAACGT	GTAATA		1	AAAGTCCAATTACGT	TCCAATT		1	AAAGCTTAAAATACGT	CTTAAAAT			1	AAAGTTACACGAAACGT	TTACACGAA			1	AAAGAAGCCGAAAAACGT	AAGCCGAAAA			1	AAAGTGTAAAAATTGACGT	TGTAAAAATTG			1
													3	AAAGTAAAACGT	TAAA		2	AAAGTCGCCACGT	TCGCC		2	AAAGTGTATGACGT	TGTATG		1	AAAGAGAGAGAACGT	AGAGAGA		1	AAAGACTCTCCAACGT	ACTCTCCA			1	AAAGTTAATTGAGACGT	TTAATTGAG			1	AAAGAAAACAAAAAACGT	AAAACAAAAA			1	AAAGTTTTTTAATGAACGT	TTTTTTAATGA			1
													3	AAAGTAAGACGT	TAAG		2	AAAGCAACGACGT	CAACG		2	AAAGTGAATGACGT	TGAATG		1	AAAGGCTGCCTACGT	GCTGCCT		1	AAAGGTAAAGTTACGT	GTAAAGTT			1	AAAGTTAATTAGTACGT	TTAATTAGT			1	AAAGGTGGAGCCAAACGT	GTGGAGCCAA			1	AAAGAAAAAGAAATAACGT	AAAAAGAAATA			1
													3	AAAGGCTTACGT	GCTT		2	AAAGAAGTTACGT	AAGTT		2	AAAGAAAGTAACGT	AAAGTA		1	AAAGTAGAAAGACGT	TAGAAAG		1	AAAGTTACGAAAACGT	TTACGAAA			1	AAAGTTAATGGCTACGT	TTAATGGCT			1	AAAGAGCATGAGAAACGT	AGCATGAGAA			1	AAAGTTTCCTATAATACGT	TTTCCTATAAT			1
													3	AAAGGTGGACGT	GTGG		2	AAAGGATTAACGT	GATTA		2	AAAGTATATAACGT	TATATA		1	AAAGGAATCACACGT	GAATCAC		1	AAAGAAGACCTAACGT	AAGACCTA			1	AAAGTTAATATTTACGT	TTAATATTT			1	AAAGTAATGTGAACACGT	TAATGTGAAC			1	AAAGTCCGAGGAGCTACGT	TCCGAGGAGCT			1
													3	AAAGGTATACGT	GTAT		2	AAAGGAGTTACGT	GAGTT		2	AAAGTCAATGACGT	TCAATG		1	AAAGACTTTTGACGT	ACTTTTG		1	AAAGTGTTGAAAACGT	TGTTGAAA			1	AAAGTTAAGTCATACGT	TTAAGTCAT			1	AAAGAACAGATATGACGT	AACAGATATG			1	AAAGCAGACCAAGGCACGT	CAGACCAAGGC			1
													3	AAAGCAAGACGT	CAAG		2	AAAGACATAACGT	ACATA		2	AAAGGAATGCACGT	GAATGC		1	AAAGGGTAGTTACGT	GGTAGTT		1	AAAGTTACAAATACGT	TTACAAAT			1	AAAGTTAAGTATGACGT	TTAAGTATG			1	AAAGTTTATGAAGAACGT	TTTATGAAGA			1	AAAGAGAATTTGTGAACGT	AGAATTTGTGA			1
													3	AAAGAAAAACGT	AAAA		2	AAAGTTCCAACGT	TTCCA		2	AAAGCCGCATACGT	CCGCAT		1	AAAGAGTATTTACGT	AGTATTT		1	AAAGAATTACTGACGT	AATTACTG			1	AAAGTTAAGGGGTACGT	TTAAGGGGT			1	AAAGTCAACCAAAAACGT	TCAACCAAAA			1	AAAGACGGAGAATTAACGT	ACGGAGAATTA			1
													3	AAAGACTGACGT	ACTG		2	AAAGTCAATACGT	TCAAT		2	AAAGTTTGAGACGT	TTTGAG		1	AAAGCTAACCCACGT	CTAACCC		1	AAAGTAAAAGAAACGT	TAAAAGAA			1	AAAGTTAAGAATAACGT	TTAAGAATA			1	AAAGTTATGCATATACGT	TTATGCATAT			1	AAAGTTCAAGACTTGACGT	TTCAAGACTTG			1
													3	AAAGTTCTACGT	TTCT		2	AAAGGTCCCACGT	GTCCC		2	AAAGATTTAAACGT	ATTTAA		1	AAAGGAAGACCACGT	GAAGACC		1	AAAGCCCACAACACGT	CCCACAAC			1	AAAGTTAACCCAAACGT	TTAACCCAA			1	AAAGGAACAATATCACGT	GAACAATATC			1	AAAGAAATTAATTTGACGT	AAATTAATTTG			1
													3	AAAGCAATACGT	CAAT		2	AAAGCATCCACGT	CATCC		2	AAAGTTATCAACGT	TTATCA		1	AAAGATATCAAACGT	ATATCAA		1	AAAGTTAGTAGAACGT	TTAGTAGA			1	AAAGTTAACATTTACGT	TTAACATTT			1	AAAGAATATAGTTAACGT	AATATAGTTA			1	AAAGAAACATAAAGCACGT	AAACATAAAGC			1
													3	AAAGAAATACGT	AAAT		2	AAAGTCGAAACGT	TCGAA		2	AAAGTAAACTACGT	TAAACT		1	AAAGTACGGTTACGT	TACGGTT		1	AAAGAAACGGCGACGT	AAACGGCG			1	AAAGTTAAAGATTACGT	TTAAAGATT			1	AAAGTCTAAAGCTTACGT	TCTAAAGCTT			1	AAAGATTGTCATTAAACGT	ATTGTCATTAA			1
													3	AAAGGTGCACGT	GTGC		2	AAAGTTTTAACGT	TTTTA		2	AAAGCAGTGGACGT	CAGTGG		1	AAAGCTGCAAAACGT	CTGCAAA		1	AAAGAAATTCAAACGT	AAATTCAA			1	AAAGTTAAAACTAACGT	TTAAAACTA			1	AAAGCAATCACAAAACGT	CAATCACAAA			1	AAAGCCAAGAGCCAAACGT	CCAAGAGCCAA			1
													3	AAAGTATTACGT	TATT		2	AAAGCACAAACGT	CACAA		2	AAAGTTCGAAACGT	TTCGAA		1	AAAGATCCATCACGT	ATCCATC		1	AAAGGTCAGCTTACGT	GTCAGCTT			1	AAAGTTAAAAACCACGT	TTAAAAACC			1	AAAGAGGACACCTCACGT	AGGACACCTC			1	AAAGTGAAGAGACTGACGT	TGAAGAGACTG			1
													3	AAAGGACTACGT	GACT		2	AAAGACCGTACGT	ACCGT		2	AAAGGATGCCACGT	GATGCC		1	AAAGTTATCCAACGT	TTATCCA		1	AAAGCAAACTGAACGT	CAAACTGA			1	AAAGTTAAAAACAACGT	TTAAAAACA			1	AAAGTTTGTTACCAACGT	TTTGTTACCA			1	AAAGAGTGGTTACTGACGT	AGTGGTTACTG			1
													3	AAAGGAGGACGT	GAGG		2	AAAGGGCTAACGT	GGCTA		2	AAAGACACGCACGT	ACACGC		1	AAAGATGAAGAACGT	ATGAAGA		1	AAAGGGGAGAAAACGT	GGGAGAAA			1	AAAGTGTTTTCTTACGT	TGTTTTCTT			1	AAAGTTACTAAATTACGT	TTACTAAATT			1	AAAGGCTGGCACATGACGT	GCTGGCACATG			1
													3	AAAGTCTGACGT	TCTG		2	AAAGTCACCACGT	TCACC		2	AAAGCCCAAAACGT	CCCAAA		1	AAAGCATATGAACGT	CATATGA		1	AAAGTTTGGCTTACGT	TTTGGCTT			1	AAAGTGTTTTCTCACGT	TGTTTTCTC			1	AAAGAAAATTTTCAACGT	AAAATTTTCA			1	AAAGCGTTTTTACTCACGT	CGTTTTTACTC			1
													3	AAAGAATAACGT	AATA		2	AAAGGTTTTACGT	GTTTT		2	AAAGTGGTGTACGT	TGGTGT		1	AAAGAGAAGCGACGT	AGAAGCG		1	AAAGAAGTATTAACGT	AAGTATTA			1	AAAGTGTTTAATCACGT	TGTTTAATC			1	AAAGATCGTCTTCGACGT	ATCGTCTTCG			1	AAAGCGTATTACAAAACGT	CGTATTACAAA			1
													3	AAAGCTGAACGT	CTGA		2	AAAGAAGAAACGT	AAGAA		2	AAAGTACAGTACGT	TACAGT		1	AAAGTTCACAGACGT	TTCACAG		1	AAAGCAAGATCCACGT	CAAGATCC			1	AAAGTGTTGTATCACGT	TGTTGTATC			1	AAAGTGGTGGATCCACGT	TGGTGGATCC			1	AAAGCTACAAGGAAAACGT	CTACAAGGAAA			1
													2	AAAGCCCGACGT	CCCG		2	AAAGAGTTAACGT	AGTTA		2	AAAGGAAATGACGT	GAAATG		1	AAAGAACAACAACGT	AACAACA		1	AAAGAGGACGACACGT	AGGACGAC			1	AAAGTGTTGTAGAACGT	TGTTGTAGA			1	AAAGGTCGAAGCTTACGT	GTCGAAGCTT			1	AAAGCAACAAAATGCACGT	CAACAAAATGC			1
													2	AAAGCTGCACGT	CTGC		2	AAAGCCGGTACGT	CCGGT		2	AAAGTGATGGACGT	TGATGG		1	AAAGAAGTCCAACGT	AAGTCCA		1	AAAGAGACATACACGT	AGACATAC			1	AAAGTGTTGGATGACGT	TGTTGGATG			1	AAAGCAAACATGACACGT	CAAACATGAC			1	AAAGGATCAACCCACACGT	GATCAACCCAC			1
													2	AAAGTATAACGT	TATA		2	AAAGTTAAAACGT	TTAAA		2	AAAGGATGGTACGT	GATGGT		1	AAAGAAAAAAAACGT	AAAAAAA		1	AAAGCATGGAATACGT	CATGGAAT			1	AAAGTGTTGCACTACGT	TGTTGCACT			1	AAAGATCGGGAAAAACGT	ATCGGGAAAA			1	AAAGGAAACAATTAAACGT	GAAACAATTAA			1
													2	AAAGAACTACGT	AACT		2	AAAGTGTCCACGT	TGTCC		2	AAAGAACACTACGT	AACACT		1	AAAGCTATATTACGT	CTATATT		1	AAAGAACCTATAACGT	AACCTATA			1	AAAGTGTTGAGCAACGT	TGTTGAGCA			1	AAAGGTATGAGAGAACGT	GTATGAGAGA			1	AAAGAGAACTGGAAGACGT	AGAACTGGAAG			1
													2	AAAGCCAGACGT	CCAG		2	AAAGCACATACGT	CACAT		2	AAAGACTTACACGT	ACTTAC		1	AAAGTTTATACACGT	TTTATAC		1	AAAGTTCACATCACGT	TTCACATC			1	AAAGTGTTACAACACGT	TGTTACAAC			1	AAAGAGAGTAGAAGACGT	AGAGTAGAAG			1	AAAGTGGAAGACATGACGT	TGGAAGACATG			1
													2	AAAGAAGGACGT	AAGG		2	AAAGAACCAACGT	AACCA		2	AAAGAAGAGTACGT	AAGAGT		1	AAAGAATATGAACGT	AATATGA		1	AAAGATCAACCCACGT	ATCAACCC			1	AAAGTGTGTGAAAACGT	TGTGTGAAA			1	AAAGAACATATCGTACGT	AACATATCGT			1	AAAGCTAGATTTAGTACGT	CTAGATTTAGT			1
													2	AAAGAGCGACGT	AGCG		2	AAAGCCTCGACGT	CCTCG		2	AAAGCATAATACGT	CATAAT		1	AAAGCTTTAACACGT	CTTTAAC		1	AAAGTGCCTCAAACGT	TGCCTCAA			1	AAAGTGTCGAAACACGT	TGTCGAAAC			1	AAAGAAGGATAAAAACGT	AAGGATAAAA			1	AAAGCATGCGTTGTGACGT	CATGCGTTGTG			1
													2	AAAGAAGAACGT	AAGA		2	AAAGTTTGTACGT	TTTGT		2	AAAGTGAGCGACGT	TGAGCG		1	AAAGGGGGGGTACGT	GGGGGGT		1	AAAGTCTGTGAGACGT	TCTGTGAG			1	AAAGTGTCAAAAGACGT	TGTCAAAAG			1	AAAGACCCCCGGGAACGT	ACCCCCGGGA			1	AAAGACCAAAACAGAACGT	ACCAAAACAGA			1
													2	AAAGTGTTACGT	TGTT		2	AAAGAGGCCACGT	AGGCC		2	AAAGCTCCCAACGT	CTCCCA		1	AAAGGAAAAGTACGT	GAAAAGT		1	AAAGGTTATGACACGT	GTTATGAC			1	AAAGTGTATATGTACGT	TGTATATGT			1	AAAGCTTGGGCTAGACGT	CTTGGGCTAG			1	AAAGCGTGACATCAAACGT	CGTGACATCAA			1
													2	AAAGCAGTACGT	CAGT		2	AAAGTGGTTACGT	TGGTT		2	AAAGAAGGGTACGT	AAGGGT		1	AAAGGCTAACAACGT	GCTAACA		1	AAAGATGATAAAACGT	ATGATAAA			1	AAAGTGTAATTTCACGT	TGTAATTTC			1	AAAGAAGATATTTAACGT	AAGATATTTA			1	AAAGTGTGTGTGCATACGT	TGTGTGTGCAT			1
													2	AAAGAACGACGT	AACG		2	AAAGGATTCACGT	GATTC		2	AAAGGAAAAGACGT	GAAAAG		1	AAAGTTAACAAACGT	TTAACAA		1	AAAGATAATTTCACGT	ATAATTTC			1	AAAGTGGTGGTTTACGT	TGGTGGTTT			1	AAAGACACTGTTCAACGT	ACACTGTTCA			1	AAAGGTGGGCAGGGCACGT	GTGGGCAGGGC			1
													2	AAAGTGACACGT	TGAC		2	AAAGATACCACGT	ATACC		2	AAAGATCCAAACGT	ATCCAA		1	AAAGTCGTCTAACGT	TCGTCTA		1	AAAGAATTTCTTACGT	AATTTCTT			1	AAAGTGGATGTCTACGT	TGGATGTCT			1	AAAGTCGTGGAGCAACGT	TCGTGGAGCA			1	AAAGGATTTGGTACAACGT	GATTTGGTACA			1
													2	AAAGCGGCACGT	CGGC		2	AAAGGTAAGACGT	GTAAG		2	AAAGAAGAAGACGT	AAGAAG		1	AAAGTAATTAAACGT	TAATTAA		1	AAAGCTTACGACACGT	CTTACGAC			1	AAAGTGGATAGTGACGT	TGGATAGTG			1	AAAGGAGGAGCGGTACGT	GAGGAGCGGT			1	AAAGCAAAAGTTTCGACGT	CAAAAGTTTCG			1
													2	AAAGGGTGACGT	GGTG		2	AAAGACAACACGT	ACAAC		2	AAAGTAAGCAACGT	TAAGCA		1	AAAGGGCATATACGT	GGCATAT		1	AAAGGGATGGCCACGT	GGATGGCC			1	AAAGTGGACTCACACGT	TGGACTCAC			1	AAAGCTTTTCGAAGACGT	CTTTTCGAAG			1	AAAGCATACAAGATCACGT	CATACAAGATC			1
													2	AAAGGGAGACGT	GGAG		2	AAAGATTCCACGT	ATTCC		2	AAAGTGAGGAACGT	TGAGGA		1	AAAGAGTCAAGACGT	AGTCAAG		1	AAAGGAAATCAAACGT	GAAATCAA			1	AAAGTGGACCTTGACGT	TGGACCTTG			1	AAAGGAACATATATACGT	GAACATATAT			1	AAAGTAGCTTCTTTAACGT	TAGCTTCTTTA			1
													2	AAAGCCCTACGT	CCCT		2	AAAGCGAAGACGT	CGAAG		2	AAAGGTTGAAACGT	GTTGAA		1	AAAGGAGGATAACGT	GAGGATA		1	AAAGTCGAACCAACGT	TCGAACCA			1	AAAGTGGAAGAACACGT	TGGAAGAAC			1	AAAGTTCGTGGAGAACGT	TTCGTGGAGA			1	AAAGAGAAGAGAGAGACGT	AGAAGAGAGAG			1
													2	AAAGGCTGACGT	GCTG		2	AAAGATATTACGT	ATATT		2	AAAGGTAGCAACGT	GTAGCA		1	AAAGATGATTTACGT	ATGATTT		1	AAAGCAAATTAAACGT	CAAATTAA			1	AAAGTGGAAAAAGACGT	TGGAAAAAG			1	AAAGACTAAATTTCACGT	ACTAAATTTC			1	AAAGCCAAGCTTGTGACGT	CCAAGCTTGTG			1
													2	AAAGAACCACGT	AACC		2	AAAGATAAAACGT	ATAAA		2	AAAGGACTTAACGT	GACTTA		1	AAAGTCAATGGACGT	TCAATGG		1	AAAGCCTCAGGTACGT	CCTCAGGT			1	AAAGTGCGATGAGACGT	TGCGATGAG			1	AAAGATCTCTTTGTACGT	ATCTCTTTGT			1	AAAGGTGAGGTTTGAACGT	GTGAGGTTTGA			1
													2	AAAGATACACGT	ATAC		2	AAAGTGTGTACGT	TGTGT		2	AAAGCTTATGACGT	CTTATG		1	AAAGATATTCAACGT	ATATTCA		1	AAAGTTAAGAAAACGT	TTAAGAAA			1	AAAGTGCCTAATTACGT	TGCCTAATT			1	AAAGAAAAAATAGTACGT	AAAAAATAGT			1	AAAGCATTGGAACCCACGT	CATTGGAACCC			1
													2	AAAGTTAAACGT	TTAA		2	AAAGCGGTCACGT	CGGTC		2	AAAGTTTTGTACGT	TTTTGT		1	AAAGTGTTGAAACGT	TGTTGAA		1	AAAGAACCAATAACGT	AACCAATA			1	AAAGTGATGTAGTACGT	TGATGTAGT			1	AAAGTCTTGACTCCACGT	TCTTGACTCC			1	AAAGAAGTATCGTGCACGT	AAGTATCGTGC			1
													2	AAAGAGTAACGT	AGTA		2	AAAGGTCTGACGT	GTCTG		2	AAAGAACAGAACGT	AACAGA		1	AAAGGTAATGGACGT	GTAATGG		1	AAAGTAACCCAAACGT	TAACCCAA			1	AAAGTGATCACCAACGT	TGATCACCA			1	AAAGAAAGATCAGAACGT	AAAGATCAGA			1	AAAGAAAAAACATTGACGT	AAAAAACATTG			1
													2	AAAGCACTACGT	CACT		2	AAAGAGTTGACGT	AGTTG		2	AAAGCCACTTACGT	CCACTT		1	AAAGCTTCGTCACGT	CTTCGTC		1	AAAGTGAGTTCAACGT	TGAGTTCA			1	AAAGTGATATAATACGT	TGATATAAT			1	AAAGACAATCTTATACGT	ACAATCTTAT			1	AAAGAGAGGAGGCTAACGT	AGAGGAGGCTA			1
													2	AAAGCCGCACGT	CCGC		2	AAAGCCCGCACGT	CCCGC		2	AAAGGCCACAACGT	GCCACA		1	AAAGTTTGTACACGT	TTTGTAC		1	AAAGTTTATTGCACGT	TTTATTGC			1	AAAGTGATAGACGACGT	TGATAGACG			1	AAAGTATTGGTCGGACGT	TATTGGTCGG			1	AAAGAATCTTTGATCACGT	AATCTTTGATC			1
													2	AAAGTAACACGT	TAAC		2	AAAGAAATCACGT	AAATC		2	AAAGACGATGACGT	ACGATG		1	AAAGTCAGCGTACGT	TCAGCGT		1	AAAGACATCTAGACGT	ACATCTAG			1	AAAGTGATAACCCACGT	TGATAACCC			1	AAAGGCTCCGTCAAACGT	GCTCCGTCAA			1	AAAGTGTGATTTATAACGT	TGTGATTTATA			1
													2	AAAGCCTCACGT	CCTC		2	AAAGAAAAAACGT	AAAAA		2	AAAGAAAAAGACGT	AAAAAG		1	AAAGAAAAGTAACGT	AAAAGTA		1	AAAGAGGTCTAGACGT	AGGTCTAG			1	AAAGTGATAAAAGACGT	TGATAAAAG			1	AAAGAGGCAAACTCACGT	AGGCAAACTC			1	AAAGATCCGGCGTCAACGT	ATCCGGCGTCA			1
													2	AAAGACTTACGT	ACTT		2	AAAGAAGACACGT	AAGAC		2	AAAGACCAATACGT	ACCAAT		1	AAAGTCAGAATACGT	TCAGAAT		1	AAAGACCATTGAACGT	ACCATTGA			1	AAAGTGAGTAAATACGT	TGAGTAAAT			1	AAAGAAGAAGAAACACGT	AAGAAGAAAC			1	AAAGATAGAGATGTAACGT	ATAGAGATGTA			1
													2	AAAGCCATACGT	CCAT		2	AAAGAAAAGACGT	AAAAG		2	AAAGCTTATAACGT	CTTATA		1	AAAGTATATTAACGT	TATATTA		1	AAAGACATGGGTACGT	ACATGGGT			1	AAAGTGAGGATCCACGT	TGAGGATCC			1	AAAGACTAGAAAAAACGT	ACTAGAAAAA			1	AAAGGAAGAAAGCTGACGT	GAAGAAAGCTG			1
													2	AAAGTTGAACGT	TTGA		2	AAAGAAGGGACGT	AAGGG		2	AAAGCTGATGACGT	CTGATG		1	AAAGCCCAAAAACGT	CCCAAAA		1	AAAGAATACGAGACGT	AATACGAG			1	AAAGTGAGATCAAACGT	TGAGATCAA			1	AAAGATGTAAGGACACGT	ATGTAAGGAC			1	AAAGGTCAAAACATTACGT	GTCAAAACATT			1
													2	AAAGGCCTACGT	GCCT		2	AAAGAGGTCACGT	AGGTC		2	AAAGTACAACACGT	TACAAC		1	AAAGCCAATGTACGT	CCAATGT		1	AAAGAGTTAGAGACGT	AGTTAGAG			1	AAAGTGACTAAAAACGT	TGACTAAAA			1	AAAGTTACAGGTTTACGT	TTACAGGTTT			1	AAAGCTATTGTTCATACGT	CTATTGTTCAT			1
													2	AAAGTTTGACGT	TTTG		2	AAAGAGACGACGT	AGACG		2	AAAGGCTTGGACGT	GCTTGG		1	AAAGCGAAGATACGT	CGAAGAT		1	AAAGGTTACTTTACGT	GTTACTTT			1	AAAGTGACACTATACGT	TGACACTAT			1	AAAGCTAATCAATGACGT	CTAATCAATG			1	AAAGAGTAACCGTTGACGT	AGTAACCGTTG			1
													2	AAAGAGCAACGT	AGCA		2	AAAGCTTTGACGT	CTTTG		2	AAAGCAATAAACGT	CAATAA		1	AAAGGGATCAAACGT	GGATCAA		1	AAAGAATAAAAAACGT	AATAAAAA			1	AAAGTGACAACTGACGT	TGACAACTG			1	AAAGCATATGTAAAACGT	CATATGTAAA			1	AAAGTCAACCCACTTACGT	TCAACCCACTT			1
													2	AAAGCTTTACGT	CTTT		2	AAAGAAAACACGT	AAAAC		2	AAAGTATCTAACGT	TATCTA		1	AAAGCATCATGACGT	CATCATG		1	AAAGATAAAGATACGT	ATAAAGAT			1	AAAGTGAATTAAGACGT	TGAATTAAG			1	AAAGATGAGAAGAAACGT	ATGAGAAGAA			1	AAAGTAATCATGGGAACGT	TAATCATGGGA			1
													2	AAAGTGTGACGT	TGTG		2	AAAGCTTATACGT	CTTAT		2	AAAGGCTTTCACGT	GCTTTC		1	AAAGTAATGAAACGT	TAATGAA		1	AAAGAGATACTTACGT	AGATACTT			1	AAAGTGAAGGACTACGT	TGAAGGACT			1	AAAGGATGATAAAGACGT	GATGATAAAG			1	AAAGACAATTATTAAACGT	ACAATTATTAA			1
													2	AAAGGACCACGT	GACC		2	AAAGTAGCAACGT	TAGCA		2	AAAGATTCAAACGT	ATTCAA		1	AAAGGCCTTTGACGT	GCCTTTG		1	AAAGTCAGATCAACGT	TCAGATCA			1	AAAGTGAAACGGAACGT	TGAAACGGA			1	AAAGAGAAGAAAAAACGT	AGAAGAAAAA			1	AAAGGTTTTCTTTCGACGT	GTTTTCTTTCG			1
													2	AAAGAGCTACGT	AGCT		2	AAAGTAAACACGT	TAAAC		2	AAAGGTCACTACGT	GTCACT		1	AAAGCTAGAGAACGT	CTAGAGA		1	AAAGGATTCCCTACGT	GATTCCCT			1	AAAGTGAAAATGAACGT	TGAAAATGA			1	AAAGAGAATATGACACGT	AGAATATGAC			1	AAAGTATGACAGATTACGT	TATGACAGATT			1
													2	AAAGGACAACGT	GACA		2	AAAGCGAGTACGT	CGAGT		1	AAAGCTCCGAACGT	CTCCGA		1	AAAGGCTGCTTACGT	GCTGCTT		1	AAAGCAAACTAAACGT	CAAACTAA			1	AAAGTCTTTCATTACGT	TCTTTCATT			1	AAAGATCTCATTTGACGT	ATCTCATTTG			1	AAAGCGCATATAACGACGT	CGCATATAACG			1
													2	AAAGATCCACGT	ATCC		2	AAAGTAAGAACGT	TAAGA		1	AAAGTTAAGTACGT	TTAAGT		1	AAAGCTGGTTAACGT	CTGGTTA		1	AAAGACAAGGTGACGT	ACAAGGTG			1	AAAGTCTTAACCGACGT	TCTTAACCG			1	AAAGAACATAAGTCACGT	AACATAAGTC			1	AAAGAGATATTGCTTACGT	AGATATTGCTT			1
													2	AAAGAGAAACGT	AGAA		2	AAAGCTTCTACGT	CTTCT		1	AAAGGCGGGGACGT	GCGGGG		1	AAAGAAGGAAAACGT	AAGGAAA		1	AAAGACATACACACGT	ACATACAC			1	AAAGTCTGTCATAACGT	TCTGTCATA			1	AAAGAAAGTACAAAACGT	AAAGTACAAA			1	AAAGAGAAGGAGAATACGT	AGAAGGAGAAT			1
													2	AAAGGTTAACGT	GTTA		2	AAAGAAATGACGT	AAATG		1	AAAGGCCCAAACGT	GCCCAA		1	AAAGTGGACTAACGT	TGGACTA		1	AAAGTTATGAAAACGT	TTATGAAA			1	AAAGTCTCTTCAAACGT	TCTCTTCAA			1	AAAGTTAATTAACAACGT	TTAATTAACA			1	AAAGTGAAGGGGGTTACGT	TGAAGGGGGTT			1
													2	AAAGGGTTACGT	GGTT		2	AAAGAACGCACGT	AACGC		1	AAAGGAGGTGACGT	GAGGTG		1	AAAGAATATGTACGT	AATATGT		1	AAAGATCTTTAAACGT	ATCTTTAA			1	AAAGTCTCTATAAACGT	TCTCTATAA			1	AAAGGTGGAGCCGGACGT	GTGGAGCCGG			1	AAAGATACAAAAAAAACGT	ATACAAAAAAA			1
													2	AAAGTCCTACGT	TCCT		2	AAAGCGACCACGT	CGACC		1	AAAGGGGATGACGT	GGGATG		1	AAAGCTCTATTACGT	CTCTATT		1	AAAGAAAGTTATACGT	AAAGTTAT			1	AAAGTCTATTTATACGT	TCTATTTAT			1	AAAGTCTCTGACTCACGT	TCTCTGACTC			1	AAAGTTGTATTAGTCACGT	TTGTATTAGTC			1
													2	AAAGGCGAACGT	GCGA		2	AAAGCCCGAACGT	CCCGA		1	AAAGATGTAAACGT	ATGTAA		1	AAAGTTTTAGAACGT	TTTTAGA		1	AAAGAAATGAAAACGT	AAATGAAA			1	AAAGTCTATGCTTACGT	TCTATGCTT			1	AAAGCATATACAGAACGT	CATATACAGA			1	AAAGGATGAAGCTTGACGT	GATGAAGCTTG			1
													2	AAAGTGCCACGT	TGCC		2	AAAGCGGTAACGT	CGGTA		1	AAAGTGTCCCACGT	TGTCCC		1	AAAGGGAAGGAACGT	GGAAGGA		1	AAAGAAAAACTAACGT	AAAAACTA			1	AAAGTCTACAGATACGT	TCTACAGAT			1	AAAGAATTATGATAACGT	AATTATGATA			1	AAAGAGAAAGAGTTAACGT	AGAAAGAGTTA			1
													1	AAAGAATTACGT	AATT		2	AAAGTTATAACGT	TTATA		1	AAAGTGGTTAACGT	TGGTTA		1	AAAGAGCCTGTACGT	AGCCTGT		1	AAAGAATACAAAACGT	AATACAAA			1	AAAGTCTAAGGTTACGT	TCTAAGGTT			1	AAAGTACAAAGGAAACGT	TACAAAGGAA			1	AAAGGGAAGCCATAGACGT	GGAAGCCATAG			1
													1	AAAGCGAAACGT	CGAA		2	AAAGTCCAAACGT	TCCAA		1	AAAGTCATATACGT	TCATAT		1	AAAGGAAGACTACGT	GAAGACT		1	AAAGTTAAGGATACGT	TTAAGGAT			1	AAAGTCGGTGAAAACGT	TCGGTGAAA			1	AAAGTGAAATGTGAACGT	TGAAATGTGA			1	AAAGTGTTCTACGCGACGT	TGTTCTACGCG			1
													1	AAAGCTGTACGT	CTGT		2	AAAGAAGTGACGT	AAGTG		1	AAAGAAGAATACGT	AAGAAT		1	AAAGCTTGTAAACGT	CTTGTAA		1	AAAGTTTTTTATACGT	TTTTTTAT			1	AAAGTCGGATGATACGT	TCGGATGAT			1	AAAGTGATTGATATACGT	TGATTGATAT			1	AAAGGATACGGATCTACGT	GATACGGATCT			1
													1	AAAGCGACACGT	CGAC		2	AAAGTACGAACGT	TACGA		1	AAAGATGGTTACGT	ATGGTT		1	AAAGATGAATTACGT	ATGAATT		1	AAAGTCCAAGATACGT	TCCAAGAT			1	AAAGTCGATGCTTACGT	TCGATGCTT			1	AAAGGAATGGATCAACGT	GAATGGATCA			1	AAAGTATATTAGATGACGT	TATATTAGATG			1
													1	AAAGACCAACGT	ACCA		2	AAAGTGTTTACGT	TGTTT		1	AAAGATACATACGT	ATACAT		1	AAAGTTTTTCTACGT	TTTTTCT		1	AAAGTTTGGCGTACGT	TTTGGCGT			1	AAAGTCCTCTTTTACGT	TCCTCTTTT			1	AAAGGAAACAAAAAACGT	GAAACAAAAA			1	AAAGCAGATGGATTAACGT	CAGATGGATTA			1
													1	AAAGAGAGACGT	AGAG		2	AAAGTAGTTACGT	TAGTT		1	AAAGTATAATACGT	TATAAT		1	AAAGTAGCTCAACGT	TAGCTCA		1	AAAGAACGACCAACGT	AACGACCA			1	AAAGTCCATTCGTACGT	TCCATTCGT			1	AAAGGATGCAAAACACGT	GATGCAAAAC			1	AAAGTGGCAGCAAACACGT	TGGCAGCAAAC			1
													1	AAAGCTGGACGT	CTGG		2	AAAGGTCATACGT	GTCAT		1	AAAGACATGTACGT	ACATGT		1	AAAGTATTTGTACGT	TATTTGT		1	AAAGTTAATTAAACGT	TTAATTAA			1	AAAGTCCAACACAACGT	TCCAACACA			1	AAAGAAGTTGGAAAACGT	AAGTTGGAAA			1	AAAGAAGCAAAGAGTACGT	AAGCAAAGAGT			1
													1	AAAGCTAAACGT	CTAA		2	AAAGTCTGTACGT	TCTGT		1	AAAGGTTTTTACGT	GTTTTT		1	AAAGTCAAGCCACGT	TCAAGCC		1	AAAGGGCGTTTCACGT	GGCGTTTC			1	AAAGTCATTTGTTACGT	TCATTTGTT			1	AAAGCCATATCTCAACGT	CCATATCTCA			1	AAAGACAAGGAAATTACGT	ACAAGGAAATT			1
													1	AAAGGTTGACGT	GTTG		2	AAAGGTCAAACGT	GTCAA		1	AAAGATTGAAACGT	ATTGAA		1	AAAGGCAGGACACGT	GCAGGAC		1	AAAGCCCTCGTAACGT	CCCTCGTA			1	AAAGTCATGTTTCACGT	TCATGTTTC			1	AAAGTTTTTAGAGTACGT	TTTTTAGAGT			1	AAAGCAAGAATCAAGACGT	CAAGAATCAAG			1
													1	AAAGTAGTACGT	TAGT		2	AAAGTCTATACGT	TCTAT		1	AAAGAGAAATACGT	AGAAAT		1	AAAGAGACTAAACGT	AGACTAA		1	AAAGTACCAAGCACGT	TACCAAGC			1	AAAGTCAGTTCATACGT	TCAGTTCAT			1	AAAGCAGGTTTTATACGT	CAGGTTTTAT			1	AAAGACGGATTCTCAACGT	ACGGATTCTCA			1
													1	AAAGCAGGACGT	CAGG		2	AAAGTAGGCACGT	TAGGC		1	AAAGGTGATTACGT	GTGATT		1	AAAGTTGTAGTACGT	TTGTAGT		1	AAAGGAACTACTACGT	GAACTACT			1	AAAGTCAGTAGATACGT	TCAGTAGAT			1	AAAGACGGAAGATTACGT	ACGGAAGATT			1	AAAGTAGAAAATCCAACGT	TAGAAAATCCA			1
													1	AAAGAAACACGT	AAAC		2	AAAGATGGGACGT	ATGGG		1	AAAGAAATTTACGT	AAATTT		1	AAAGGACAAAAACGT	GACAAAA		1	AAAGGTAAGTTAACGT	GTAAGTTA			1	AAAGTCAGCGTGGACGT	TCAGCGTGG			1	AAAGGAGCTCGTGTACGT	GAGCTCGTGT			1	AAAGAATTTTGCTATACGT	AATTTTGCTAT			1
													1	AAAGGGGAACGT	GGGA		2	AAAGGGAGGACGT	GGAGG		1	AAAGACGCTTACGT	ACGCTT		1	AAAGTTATAATACGT	TTATAAT		1	AAAGGAGAAAGTACGT	GAGAAAGT			1	AAAGTCAGCCCAAACGT	TCAGCCCAA			1	AAAGATTGTTGCATACGT	ATTGTTGCAT			1	AAAGTTTTGTTTTTGACGT	TTTTGTTTTTG			1
													1	AAAGGGCTACGT	GGCT		2	AAAGGTAGTACGT	GTAGT		1	AAAGGGTACAACGT	GGTACA		1	AAAGATACTTTACGT	ATACTTT		1	AAAGATCATTTAACGT	ATCATTTA			1	AAAGTCAATATTGACGT	TCAATATTG			1	AAAGAAAGATCAAAACGT	AAAGATCAAA			1	AAAGTCTACCGTTTTACGT	TCTACCGTTTT			1
													1	AAAGTATGACGT	TATG		2	AAAGAGGCAACGT	AGGCA		1	AAAGAGCTAAACGT	AGCTAA		1	AAAGAGCCACAACGT	AGCCACA		1	AAAGTCAAAAACACGT	TCAAAAAC			1	AAAGTCAAGAGAAACGT	TCAAGAGAA			1	AAAGCCATTACTTTACGT	CCATTACTTT			1	AAAGTGATTAAAATAACGT	TGATTAAAATA			1
													1	AAAGGAAGACGT	GAAG		2	AAAGCAGATACGT	CAGAT		1	AAAGAGTTTTACGT	AGTTTT		1	AAAGATGATAAACGT	ATGATAA		1	AAAGCCGAAAACACGT	CCGAAAAC			1	AAAGTCAACATTAACGT	TCAACATTA			1	AAAGACAATCATACACGT	ACAATCATAC			1	AAAGAGTGAATATATACGT	AGTGAATATAT			1
													1	AAAGCACAACGT	CACA		2	AAAGGTAATACGT	GTAAT		1	AAAGCTGAAAACGT	CTGAAA		1	AAAGAGACAAAACGT	AGACAAA		1	AAAGTCAACCACACGT	TCAACCAC			1	AAAGTATTTTCTAACGT	TATTTTCTA			1	AAAGCAATTTGGAGACGT	CAATTTGGAG			1	AAAGAAGACATGGTAACGT	AAGACATGGTA			1
													1	AAAGGGGTACGT	GGGT		2	AAAGAACTTACGT	AACTT		1	AAAGAGATCGACGT	AGATCG		1	AAAGTCCGATAACGT	TCCGATA		1	AAAGGATGAAGAACGT	GATGAAGA			1	AAAGTATTTGCTTACGT	TATTTGCTT			1	AAAGGATAAGAACTACGT	GATAAGAACT			1	AAAGATATCAGCGCTACGT	ATATCAGCGCT			1
													1	AAAGAGACACGT	AGAC		2	AAAGACGGCACGT	ACGGC		1	AAAGGATTTGACGT	GATTTG		1	AAAGCCCTGCCACGT	CCCTGCC		1	AAAGGTTATGAGACGT	GTTATGAG			1	AAAGTATTTGAAAACGT	TATTTGAAA			1	AAAGTGGTTTTTTTACGT	TGGTTTTTTT			1	AAAGACTTTAATAGAACGT	ACTTTAATAGA			1
													1	AAAGATAGACGT	ATAG		2	AAAGAGCGGACGT	AGCGG		1	AAAGGCTTCTACGT	GCTTCT		1	AAAGAAAGGAAACGT	AAAGGAA		1	AAAGATTAGACTACGT	ATTAGACT			1	AAAGTATTTATTGACGT	TATTTATTG			1	AAAGTTTTATTCAAACGT	TTTTATTCAA			1	AAAGACTAAGCTAACACGT	ACTAAGCTAAC			1
													1	AAAGGTGTACGT	GTGT		2	AAAGTGGCAACGT	TGGCA		1	AAAGACATCCACGT	ACATCC		1	AAAGCTGGTATACGT	CTGGTAT		1	AAAGAAAATTTGACGT	AAAATTTG			1	AAAGTATTTATATACGT	TATTTATAT			1	AAAGAAATAAATCAACGT	AAATAAATCA			1	AAAGTGATTATATATACGT	TGATTATATAT			1
													1	AAAGTCGAACGT	TCGA		2	AAAGAACGAACGT	AACGA		1	AAAGCTTGACACGT	CTTGAC		1	AAAGTAATACGACGT	TAATACG		1	AAAGCTCTTTTTACGT	CTCTTTTT			1	AAAGTATTGGGCAACGT	TATTGGGCA			1	AAAGGACATAAACCACGT	GACATAAACC			1	AAAGGACCGAAGGCAACGT	GACCGAAGGCA			1
													1	AAAGTGCTACGT	TGCT		2	AAAGGGTCGACGT	GGTCG		1	AAAGAGTTCAACGT	AGTTCA		1	AAAGCCGCTTCACGT	CCGCTTC		1	AAAGTTATAATAACGT	TTATAATA			1	AAAGTATTGATCTACGT	TATTGATCT			1	AAAGCTTAAATAAAACGT	CTTAAATAAA			1	AAAGTTGGTTCTGGCACGT	TTGGTTCTGGC			1
													1	AAAGCTCCACGT	CTCC		2	AAAGGAGATACGT	GAGAT		1	AAAGTTGAAGACGT	TTGAAG		1	AAAGGAACACCACGT	GAACACC		1	AAAGATTTGGTTACGT	ATTTGGTT			1	AAAGTATTATTGTACGT	TATTATTGT			1	AAAGAAAAAGAAACACGT	AAAAAGAAAC			1	AAAGACCAGACATAAACGT	ACCAGACATAA			1
													1	AAAGAATCACGT	AATC		2	AAAGGATATACGT	GATAT		1	AAAGGTATAGACGT	GTATAG		1	AAAGAGAATGAACGT	AGAATGA		1	AAAGTAGGAAACACGT	TAGGAAAC			1	AAAGTATGTGTTCACGT	TATGTGTTC			1	AAAGGTACTAGTCAACGT	GTACTAGTCA			1	AAAGAAGCAGATTTTACGT	AAGCAGATTTT			1
													1	AAAGTGATACGT	TGAT		2	AAAGGTTTCACGT	GTTTC		1	AAAGTAGCAAACGT	TAGCAA		1	AAAGAAACAAAACGT	AAACAAA		1	AAAGCTCAGAGAACGT	CTCAGAGA			1	AAAGTATGGTTGTACGT	TATGGTTGT			1	AAAGAAGACTTCACACGT	AAGACTTCAC			1	AAAGCCAACAATGGCACGT	CCAACAATGGC			1
													1	AAAGATTCACGT	ATTC		2	AAAGAGGAAACGT	AGGAA		1	AAAGAACAAGACGT	AACAAG		1	AAAGAAGTAATACGT	AAGTAAT		1	AAAGGAAAAAAAACGT	GAAAAAAA			1	AAAGTATGCCAAAACGT	TATGCCAAA			1	AAAGACGATAAGAAACGT	ACGATAAGAA			1	AAAGCCAAAACGACGACGT	CCAAAACGACG			1
													1	AAAGGGCAACGT	GGCA		2	AAAGAAAGCACGT	AAAGC		1	AAAGCCTACAACGT	CCTACA		1	AAAGTGCAGCTACGT	TGCAGCT		1	AAAGTAGAAGTTACGT	TAGAAGTT			1	AAAGTATGATCAAACGT	TATGATCAA			1	AAAGGGAGAAAGGTACGT	GGAGAAAGGT			1	AAAGCAGGCCCAACTACGT	CAGGCCCAACT			1
													1	AAAGTACTACGT	TACT		2	AAAGGACAGACGT	GACAG		1	AAAGCCATTGACGT	CCATTG		1	AAAGTGGGAAGACGT	TGGGAAG		1	AAAGACTAATTAACGT	ACTAATTA			1	AAAGTATCTTCGCACGT	TATCTTCGC			1	AAAGAAGATTATGAACGT	AAGATTATGA			1	AAAGTGATTAAAGATACGT	TGATTAAAGAT			1
													1	AAAGGCGTACGT	GCGT		2	AAAGACCTAACGT	ACCTA		1	AAAGCTCTTTACGT	CTCTTT		1	AAAGCAAAGGCACGT	CAAAGGC		1	AAAGCATGGATGACGT	CATGGATG			1	AAAGTATCTCCAGACGT	TATCTCCAG			1	AAAGTCTGGCTGAAACGT	TCTGGCTGAA			1	AAAGGTTAACCGCAAACGT	GTTAACCGCAA			1
													1	AAAGATCAACGT	ATCA		2	AAAGGAACAACGT	GAACA		1	AAAGGAGACAACGT	GAGACA		1	AAAGAGACCCAACGT	AGACCCA		1	AAAGCAGTATACACGT	CAGTATAC			1	AAAGTATCAAAGGACGT	TATCAAAGG			1	AAAGTAATAAAGAAACGT	TAATAAAGAA			1	AAAGGATAGAGAATAACGT	GATAGAGAATA			1
													1	AAAGCAGCACGT	CAGC		2	AAAGGTAAAACGT	GTAAA		1	AAAGCAAGTAACGT	CAAGTA		1	AAAGTTCGCTCACGT	TTCGCTC		1	AAAGTAAAAGCCACGT	TAAAAGCC			1	AAAGTATATTGTAACGT	TATATTGTA			1	AAAGAACATGGCCAACGT	AACATGGCCA			1	AAAGTAAGTAAGGGCACGT	TAAGTAAGGGC			1
													1	AAAGTAATACGT	TAAT		2	AAAGTGATTACGT	TGATT		1	AAAGGTTCAAACGT	GTTCAA		1	AAAGAGTTGGAACGT	AGTTGGA		1	AAAGCTTCCCGGACGT	CTTCCCGG			1	AAAGTATATGGTAACGT	TATATGGTA			1	AAAGTGCAGTGACGACGT	TGCAGTGACG			1	AAAGAAGAGATGAAAACGT	AAGAGATGAAA			1
													1	AAAGATGAACGT	ATGA		2	AAAGAAAATACGT	AAAAT		1	AAAGTGGAAAACGT	TGGAAA		1	AAAGGTGTTACACGT	GTGTTAC		1	AAAGTTTATAAAACGT	TTTATAAA			1	AAAGTATATATAGACGT	TATATATAG			1	AAAGAAGGAGATAGACGT	AAGGAGATAG			1	AAAGTATAATATTGTACGT	TATAATATTGT			1
													1	AAAGCTTCACGT	CTTC		2	AAAGAGAAAACGT	AGAAA		1	AAAGATTAACACGT	ATTAAC		1	AAAGAATGACGACGT	AATGACG		1	AAAGTAATAGAAACGT	TAATAGAA			1	AAAGTATAGCGATACGT	TATAGCGAT			1	AAAGGAAATTCCGCACGT	GAAATTCCGC			1	AAAGAACAATGACACACGT	AACAATGACAC			1
													1	AAAGAGGAACGT	AGGA		2	AAAGTCAACACGT	TCAAC		1	AAAGCAAAACACGT	CAAAAC		1	AAAGCTACCCTACGT	CTACCCT		1	AAAGAAAAATTAACGT	AAAAATTA			1	AAAGTATAATATGACGT	TATAATATG			1	AAAGCTACACACATACGT	CTACACACAT			1	AAAGCTCGACAGACTACGT	CTCGACAGACT			1
													1	AAAGTTCAACGT	TTCA		2	AAAGTGAAAACGT	TGAAA		1	AAAGAAGTTGACGT	AAGTTG		1	AAAGTAACAAAACGT	TAACAAA		1	AAAGAATGTTACACGT	AATGTTAC			1	AAAGTAGTTTATGACGT	TAGTTTATG			1	AAAGCTCGTTTTAAACGT	CTCGTTTTAA			1	AAAGCCAAGCAATGAACGT	CCAAGCAATGA			1
													1	AAAGTGGTACGT	TGGT		1	AAAGCATACACGT	CATAC		1	AAAGGACAAAACGT	GACAAA		1	AAAGTAAATTTACGT	TAAATTT		1	AAAGTGTAAATAACGT	TGTAAATA			1	AAAGTAGTTTAAAACGT	TAGTTTAAA			1	AAAGTTGTTTGGAAACGT	TTGTTTGGAA			1	AAAGCATAACTTACAACGT	CATAACTTACA			1
													1	AAAGATAAACGT	ATAA		1	AAAGAGAAGACGT	AGAAG		1	AAAGTGGGTAACGT	TGGGTA		1	AAAGTATATATACGT	TATATAT		1	AAAGTTTTAGTAACGT	TTTTAGTA			1	AAAGTAGTCATCAACGT	TAGTCATCA			1	AAAGCGTGGGTTATACGT	CGTGGGTTAT			1	AAAGATTCATCTTCAACGT	ATTCATCTTCA			1
													1	AAAGCACGACGT	CACG		1	AAAGTTTATACGT	TTTAT		1	AAAGAAATAAACGT	AAATAA		1	AAAGTCAATTCACGT	TCAATTC		1	AAAGCTCCCTCCACGT	CTCCCTCC			1	AAAGTAGTCAAGTACGT	TAGTCAAGT			1	AAAGACGACGAGGTACGT	ACGACGAGGT			1	AAAGGAAGCGCCACGACGT	GAAGCGCCACG			1
													1	AAAGACTAACGT	ACTA		1	AAAGCCATCACGT	CCATC		1	AAAGATATAGACGT	ATATAG		1	AAAGCGGTTCAACGT	CGGTTCA		1	AAAGTCCGACATACGT	TCCGACAT			1	AAAGTAGGTGAAAACGT	TAGGTGAAA			1	AAAGATGATAGCCAACGT	ATGATAGCCA			1	AAAGTCTATTTGTTTACGT	TCTATTTGTTT			1
													1	AAAGAAGCACGT	AAGC		1	AAAGCTTGCACGT	CTTGC		1	AAAGTGATATACGT	TGATAT		1	AAAGGAAAGAGACGT	GAAAGAG		1	AAAGAGAGAGCGACGT	AGAGAGCG			1	AAAGTAGGTACTAACGT	TAGGTACTA			1	AAAGTTTCTTGAAGACGT	TTTCTTGAAG			1	AAAGGGTTATAAACTACGT	GGTTATAAACT			1
													1	AAAGAGTTACGT	AGTT		1	AAAGTGTAAACGT	TGTAA		1	AAAGATGATGACGT	ATGATG		1	AAAGAGTAGTCACGT	AGTAGTC		1	AAAGTCACTGCAACGT	TCACTGCA			1	AAAGTAGGGCAAAACGT	TAGGGCAAA			1	AAAGTGAGAGGCCCACGT	TGAGAGGCCC			1	AAAGAATCTTGATCCACGT	AATCTTGATCC			1
													1	AAAGCAACACGT	CAAC		1	AAAGATTCTACGT	ATTCT		1	AAAGTACAAGACGT	TACAAG		1	AAAGCGAAACAACGT	CGAAACA		1	AAAGTGGCTTACACGT	TGGCTTAC			1	AAAGTAGCTGCTGACGT	TAGCTGCTG			1	AAAGTAAGAGCCATACGT	TAAGAGCCAT			1	AAAGTATTTATAGTTACGT	TATTTATAGTT			1
													1	AAAGAACAACGT	AACA		1	AAAGAGTAAACGT	AGTAA		1	AAAGTTCCTTACGT	TTCCTT		1	AAAGAGTTACTACGT	AGTTACT		1	AAAGAGAGAGACACGT	AGAGAGAC			1	AAAGTAGATGCAGACGT	TAGATGCAG			1	AAAGTTACGATTAGACGT	TTACGATTAG			1	AAAGTGCTCGGTTATACGT	TGCTCGGTTAT			1
													1	AAAGGTACACGT	GTAC		1	AAAGAGAACACGT	AGAAC		1	AAAGCATTCAACGT	CATTCA		1	AAAGACTCCAAACGT	ACTCCAA		1	AAAGGGCTAAGTACGT	GGCTAAGT			1	AAAGTAGAAGAATACGT	TAGAAGAAT			1	AAAGACTTGAGTAAACGT	ACTTGAGTAA			1	AAAGTGTTTTCTTAAACGT	TGTTTTCTTAA			1
													1	AAAGTGCAACGT	TGCA		1	AAAGCGAGCACGT	CGAGC		1	AAAGAGGAAGACGT	AGGAAG		1	AAAGACACCAGACGT	ACACCAG		1	AAAGATGAGAACACGT	ATGAGAAC			1	AAAGTACTTTCTCACGT	TACTTTCTC			1	AAAGGAATTAATTAACGT	GAATTAATTA			1	AAAGGTTGGTGATGTACGT	GTTGGTGATGT			1
													1	AAAGGATAACGT	GATA		1	AAAGGTAACACGT	GTAAC		1	AAAGTAGTGGACGT	TAGTGG		1	AAAGTTTCATGACGT	TTTCATG		1	AAAGTGTGATTCACGT	TGTGATTC			1	AAAGTACTGAACAACGT	TACTGAACA			1	AAAGACAAAGTTAAACGT	ACAAAGTTAA			1	AAAGTGCCATTGTAAACGT	TGCCATTGTAA			1
													1	AAAGTTGGACGT	TTGG		1	AAAGCCACCACGT	CCACC		1	AAAGATCAGAACGT	ATCAGA		1	AAAGCTGATTAACGT	CTGATTA		1	AAAGGGATCGATACGT	GGATCGAT			1	AAAGTACTCGAAAACGT	TACTCGAAA			1	AAAGAAGCCATGCTACGT	AAGCCATGCT			1	AAAGTACACTTTTGAACGT	TACACTTTTGA			1
													1	AAAGGGTAACGT	GGTA		1	AAAGCATATACGT	CATAT		1	AAAGATGGAAACGT	ATGGAA		1	AAAGAGTAAGAACGT	AGTAAGA		1	AAAGGTGAAACGACGT	GTGAAACG			1	AAAGTACCTATTTACGT	TACCTATTT			1	AAAGGTAAATCTATACGT	GTAAATCTAT			1	AAAGTTATGGAGTTAACGT	TTATGGAGTTA			1
													1	AAAGGTCCACGT	GTCC		1	AAAGAATTGACGT	AATTG		1	AAAGCCCAATACGT	CCCAAT		1	AAAGCACGGATACGT	CACGGAT		1	AAAGCCTCTCGTACGT	CCTCTCGT			1	AAAGTACCCAAGAACGT	TACCCAAGA			1	AAAGAACAATATACACGT	AACAATATAC			1	AAAGGCCGCCTTTTCACGT	GCCGCCTTTTC			1
													1	AAAGTGTCACGT	TGTC		1	AAAGAGTCAACGT	AGTCA		1	AAAGTCGTTAACGT	TCGTTA		1	AAAGGAGATGTACGT	GAGATGT		1	AAAGAAGAAACTACGT	AAGAAACT			1	AAAGTACATCGTCACGT	TACATCGTC			1	AAAGTATAACAAGTACGT	TATAACAAGT			1	AAAGAATATAAAAACACGT	AATATAAAAAC			1
													1	AAAGTCGTACGT	TCGT		1	AAAGAACTAACGT	AACTA		1	AAAGAACGAGACGT	AACGAG		1	AAAGTCATCTCACGT	TCATCTC		1	AAAGAGATAGACACGT	AGATAGAC			1	AAAGTACATAATTACGT	TACATAATT			1	AAAGAGAAAAGTAAACGT	AGAAAAGTAA			1	AAAGTCAAAAATAATACGT	TCAAAAATAAT			1
													1	AAAGATTGACGT	ATTG		1	AAAGACCCCACGT	ACCCC		1	AAAGTTAGCAACGT	TTAGCA		1	AAAGGTTGGAAACGT	GTTGGAA		1	AAAGTCGCGACTACGT	TCGCGACT			1	AAAGTACAAAATTACGT	TACAAAATT			1	AAAGAGCGTAGGGCACGT	AGCGTAGGGC			1	AAAGTAAACAGTCTAACGT	TAAACAGTCTA			1
													1	AAAGCCTAACGT	CCTA		1	AAAGTCCGAACGT	TCCGA		1	AAAGAAAACAACGT	AAAACA		1	AAAGGCACTGAACGT	GCACTGA		1	AAAGTGCTTGTGACGT	TGCTTGTG			1	AAAGTAATTTATAACGT	TAATTTATA			1	AAAGATTGTGACCCACGT	ATTGTGACCC			1	AAAGAAATACCGAATACGT	AAATACCGAAT			1
													1	AAAGCTAGACGT	CTAG		1	AAAGATCCAACGT	ATCCA		1	AAAGTGGATTACGT	TGGATT		1	AAAGAATTATTACGT	AATTATT		1	AAAGGAAATTTTACGT	GAAATTTT			1	AAAGTAATTTAAAACGT	TAATTTAAA			1	AAAGAAAACAATGTACGT	AAAACAATGT			1	AAAGAACCTAAAGAAACGT	AACCTAAAGAA			1
													1	AAAGGCTCACGT	GCTC		1	AAAGAAGCCACGT	AAGCC		1	AAAGTCTATAACGT	TCTATA		1	AAAGAATGGTGACGT	AATGGTG		1	AAAGATCATCATACGT	ATCATCAT			1	AAAGTAATGTTTCACGT	TAATGTTTC			1	AAAGCTCAGGTTGCACGT	CTCAGGTTGC			1	AAAGCTGATTTCCAGACGT	CTGATTTCCAG			1
													1	AAAGCTTAACGT	CTTA		1	AAAGTTTCCACGT	TTTCC		1	AAAGTTTGCAACGT	TTTGCA		1	AAAGTTCCTTAACGT	TTCCTTA		1	AAAGCGAGGCTTACGT	CGAGGCTT			1	AAAGTAATCATCAACGT	TAATCATCA			1	AAAGAAAGCATGAAACGT	AAAGCATGAA			1	AAAGAACATCATCCAACGT	AACATCATCCA			1
													1	AAAGTTATACGT	TTAT		1	AAAGAACAAACGT	AACAA		1	AAAGAGTACAACGT	AGTACA		1	AAAGAGAGACCACGT	AGAGACC		1	AAAGTTTCGGAAACGT	TTTCGGAA			1	AAAGTAATATAAAACGT	TAATATAAA			1	AAAGCATTTTATTAACGT	CATTTTATTA			1	AAAGAAAAGGGATTAACGT	AAAAGGGATTA			1
													1	AAAGTCTAACGT	TCTA		1	AAAGTACACACGT	TACAC		1	AAAGCATTAAACGT	CATTAA		1	AAAGTTGTGGAACGT	TTGTGGA		1	AAAGATATATTTACGT	ATATATTT			1	AAAGTAAGTACTGACGT	TAAGTACTG			1	AAAGTTTAACATGCACGT	TTTAACATGC			1	AAAGCCCTATACGGTACGT	CCCTATACGGT			1
																	1	AAAGTGAACACGT	TGAAC		1	AAAGGATAAGACGT	GATAAG		1	AAAGTTCAATTACGT	TTCAATT		1	AAAGAAAGAAATACGT	AAAGAAAT			1	AAAGTAAGGTTTTACGT	TAAGGTTTT			1	AAAGGAAACACACAACGT	GAAACACACA			1	AAAGTCATAAACTATACGT	TCATAAACTAT			1
																	1	AAAGAGAGAACGT	AGAGA		1	AAAGGACATAACGT	GACATA		1	AAAGATTTAAGACGT	ATTTAAG		1	AAAGAAAACGGAACGT	AAAACGGA			1	AAAGTAAGGCGGTACGT	TAAGGCGGT			1	AAAGATGGCATAAAACGT	ATGGCATAAA			1	AAAGGCGTGTGCGTGACGT	GCGTGTGCGTG			1
																	1	AAAGCGAATACGT	CGAAT		1	AAAGTGAAATACGT	TGAAAT		1	AAAGAATTCATACGT	AATTCAT		1	AAAGTCAAAATGACGT	TCAAAATG			1	AAAGTAAGCACAAACGT	TAAGCACAA			1	AAAGTTTAGAAATAACGT	TTTAGAAATA			1	AAAGTTTACTCAGAAACGT	TTTACTCAGAA			1
																	1	AAAGTGCACACGT	TGCAC		1	AAAGATATACACGT	ATATAC		1	AAAGAGGTGTGACGT	AGGTGTG		1	AAAGAAAATAATACGT	AAAATAAT			1	AAAGTAAGATTGCACGT	TAAGATTGC			1	AAAGTGTGCTTCTCACGT	TGTGCTTCTC			1	AAAGCCGGTAAGCAAACGT	CCGGTAAGCAA			1
																	1	AAAGTCATAACGT	TCATA		1	AAAGTCCCACACGT	TCCCAC		1	AAAGGAGCTCTACGT	GAGCTCT		1	AAAGAAGGGAAAACGT	AAGGGAAA			1	AAAGTAACTTCTTACGT	TAACTTCTT			1	AAAGAATAATCGCAACGT	AATAATCGCA			1	AAAGACGACTTTGAAACGT	ACGACTTTGAA			1
																	1	AAAGCTGACACGT	CTGAC		1	AAAGGAGTCGACGT	GAGTCG		1	AAAGTGTTAAGACGT	TGTTAAG		1	AAAGGGCTTTTCACGT	GGCTTTTC			1	AAAGTAACCACGAACGT	TAACCACGA			1	AAAGTAAAGAGAGAACGT	TAAAGAGAGA			1	AAAGATTAAGAGCATACGT	ATTAAGAGCAT			1
																	1	AAAGTCCACACGT	TCCAC		1	AAAGAAAGACACGT	AAAGAC		1	AAAGCAACGAAACGT	CAACGAA		1	AAAGTGCCTAAAACGT	TGCCTAAA			1	AAAGTAACATGGCACGT	TAACATGGC			1	AAAGACTACATCCTACGT	ACTACATCCT			1	AAAGCGGTACCAACAACGT	CGGTACCAACA			1
																	1	AAAGCTATAACGT	CTATA		1	AAAGGTAGCGACGT	GTAGCG		1	AAAGAGGCATCACGT	AGGCATC		1	AAAGTCGAGTTTACGT	TCGAGTTT			1	AAAGTAACAGTGTACGT	TAACAGTGT			1	AAAGAAGCTACAACACGT	AAGCTACAAC			1	AAAGATTCCGTTGCGACGT	ATTCCGTTGCG			1
																	1	AAAGGTTAAACGT	GTTAA		1	AAAGCTAGCTACGT	CTAGCT		1	AAAGAAAACGCACGT	AAAACGC		1	AAAGAATCAATCACGT	AATCAATC			1	AAAGTAACAGTCTACGT	TAACAGTCT			1	AAAGGGTACTATTAACGT	GGTACTATTA			1	AAAGCAACGGGATTGACGT	CAACGGGATTG			1
																	1	AAAGGAGCTACGT	GAGCT		1	AAAGAATTCAACGT	AATTCA		1	AAAGAAATTAAACGT	AAATTAA		1	AAAGATAATATAACGT	ATAATATA			1	AAAGTAACAAGTTACGT	TAACAAGTT			1	AAAGCTGAAGTAGAACGT	CTGAAGTAGA			1	AAAGAATACAGTATTACGT	AATACAGTATT			1
																	1	AAAGATGACACGT	ATGAC		1	AAAGGGTCTTACGT	GGTCTT		1	AAAGAGATTTAACGT	AGATTTA		1	AAAGATCTTCCGACGT	ATCTTCCG			1	AAAGTAAAGAAAAACGT	TAAAGAAAA			1	AAAGCAAGTAAATAACGT	CAAGTAAATA			1	AAAGAAATTTTACCTACGT	AAATTTTACCT			1
																	1	AAAGCGAAAACGT	CGAAA		1	AAAGAAGAGAACGT	AAGAGA		1	AAAGCCTCTCAACGT	CCTCTCA		1	AAAGTAACTTACACGT	TAACTTAC			1	AAAGTAAACCTCCACGT	TAAACCTCC			1	AAAGAGTTACACAAACGT	AGTTACACAA			1	AAAGAAATCATAAATACGT	AAATCATAAAT			1
																	1	AAAGATTAGACGT	ATTAG		1	AAAGGCATTTACGT	GCATTT		1	AAAGAAGACACACGT	AAGACAC		1	AAAGTATTTATAACGT	TATTTATA			1	AAAGTAAAATCATACGT	TAAAATCAT			1	AAAGATTTCTGATTACGT	ATTTCTGATT			1	AAAGACTGACTCAAAACGT	ACTGACTCAAA			1
																	1	AAAGATTTAACGT	ATTTA		1	AAAGACAAAGACGT	ACAAAG		1	AAAGGGTAGAAACGT	GGTAGAA		1	AAAGACTCTCACACGT	ACTCTCAC			1	AAAGTAAAAGCTCACGT	TAAAAGCTC			1	AAAGGTTTCTATAAACGT	GTTTCTATAA			1	AAAGAAAAGCAGAAAACGT	AAAAGCAGAAA			1
																	1	AAAGCCTAGACGT	CCTAG		1	AAAGATGTAGACGT	ATGTAG		1	AAAGTATACTGACGT	TATACTG		1	AAAGAAATGTATACGT	AAATGTAT			1	AAAGTAAAAACTCACGT	TAAAAACTC			1	AAAGACGATTTAATACGT	ACGATTTAAT			1	AAAGCGAAACAAGAGACGT	CGAAACAAGAG			1
																	1	AAAGCTTGTACGT	CTTGT		1	AAAGAACGACACGT	AACGAC		1	AAAGATCTAGTACGT	ATCTAGT		1	AAAGTGTCATAAACGT	TGTCATAA			1	AAAGTAAAAAATAACGT	TAAAAAATA			1	AAAGATGTGGTGTCACGT	ATGTGGTGTC			1	AAAGAGTAACCAAGCACGT	AGTAACCAAGC			1
																	1	AAAGTGATGACGT	TGATG		1	AAAGTTAAAAACGT	TTAAAA		1	AAAGAAAGCCCACGT	AAAGCCC		1	AAAGGTGATGAAACGT	GTGATGAA			1	AAAGTAAAAAAGCACGT	TAAAAAAGC			1	AAAGATATTTAGGTACGT	ATATTTAGGT			1	AAAGAGAGTTATAAAACGT	AGAGTTATAAA			1
																	1	AAAGGTGAGACGT	GTGAG		1	AAAGGAATCAACGT	GAATCA		1	AAAGAAACTCTACGT	AAACTCT		1	AAAGAGATAAACACGT	AGATAAAC			1	AAAGGTTTTTTTTACGT	GTTTTTTTT			1	AAAGCAAAGTGGAGACGT	CAAAGTGGAG			1	AAAGACTTCAGTCATACGT	ACTTCAGTCAT			1
																	1	AAAGTACCCACGT	TACCC		1	AAAGCACAATACGT	CACAAT		1	AAAGACATTGAACGT	ACATTGA		1	AAAGAATCTAACACGT	AATCTAAC			1	AAAGGTTTTGTCAACGT	GTTTTGTCA			1	AAAGGTAGGGTGTCACGT	GTAGGGTGTC			1	AAAGTTAACGATATGACGT	TTAACGATATG			1
																	1	AAAGCAGTCACGT	CAGTC		1	AAAGAAGGTCACGT	AAGGTC		1	AAAGGATGATTACGT	GATGATT		1	AAAGAACACCTGACGT	AACACCTG			1	AAAGGTTTGTAAAACGT	GTTTGTAAA			1	AAAGATATCACAGTACGT	ATATCACAGT			1	AAAGAAGACTTGAGTACGT	AAGACTTGAGT			1
																	1	AAAGTGGCCACGT	TGGCC		1	AAAGACAGTGACGT	ACAGTG		1	AAAGTATCGAGACGT	TATCGAG		1	AAAGTACCACGCACGT	TACCACGC			1	AAAGGTTTAGGCTACGT	GTTTAGGCT			1	AAAGATTCAAGATGACGT	ATTCAAGATG			1	AAAGAAGATAAATCAACGT	AAGATAAATCA			1
																	1	AAAGAAGCAACGT	AAGCA		1	AAAGCTCAGAACGT	CTCAGA		1	AAAGAGAGAGTACGT	AGAGAGT		1	AAAGCAATATATACGT	CAATATAT			1	AAAGGTTTAGAGTACGT	GTTTAGAGT			1	AAAGGATATAAAACACGT	GATATAAAAC			1	AAAGCGTAGGCTGGGACGT	CGTAGGCTGGG			1
																	1	AAAGGTGACACGT	GTGAC		1	AAAGTCATGTACGT	TCATGT		1	AAAGTAATTTTACGT	TAATTTT		1	AAAGCCATCTGGACGT	CCATCTGG			1	AAAGGTTGTGACAACGT	GTTGTGACA			1	AAAGGATAATATACACGT	GATAATATAC			1	AAAGAATGTAACTACACGT	AATGTAACTAC			1
																	1	AAAGGACATACGT	GACAT		1	AAAGTTGTTAACGT	TTGTTA		1	AAAGTGGATCAACGT	TGGATCA		1	AAAGCTTAACAAACGT	CTTAACAA			1	AAAGGTTGCCACCACGT	GTTGCCACC			1	AAAGTGTGGAAAAGACGT	TGTGGAAAAG			1	AAAGTTAATATGATTACGT	TTAATATGATT			1
																	1	AAAGATTCAACGT	ATTCA		1	AAAGCTCTACACGT	CTCTAC		1	AAAGCCTTTGTACGT	CCTTTGT		1	AAAGTCTTGAAAACGT	TCTTGAAA			1	AAAGGTTGATCGTACGT	GTTGATCGT			1	AAAGTACACTTGAAACGT	TACACTTGAA			1	AAAGTAAAAAAACTTACGT	TAAAAAAACTT			1
																	1	AAAGTGGTGACGT	TGGTG		1	AAAGATATAAACGT	ATATAA		1	AAAGTGTGTATACGT	TGTGTAT		1	AAAGATGACAAGACGT	ATGACAAG			1	AAAGGTTCTAAGAACGT	GTTCTAAGA			1	AAAGGAAACAAAACACGT	GAAACAAAAC			1	AAAGTATGTGTGTATACGT	TATGTGTGTAT			1
																	1	AAAGGAACCACGT	GAACC		1	AAAGTTGTGAACGT	TTGTGA		1	AAAGGTTCTTTACGT	GTTCTTT		1	AAAGAAACATATACGT	AAACATAT			1	AAAGGTTCGTATCACGT	GTTCGTATC			1	AAAGAATAATCTCGACGT	AATAATCTCG			1	AAAGAAAAAATATATACGT	AAAAAATATAT			1
																	1	AAAGATCAGACGT	ATCAG		1	AAAGACCCAGACGT	ACCCAG		1	AAAGCTTTGTCACGT	CTTTGTC		1	AAAGTATCTAAAACGT	TATCTAAA			1	AAAGGTTATACGAACGT	GTTATACGA			1	AAAGATGGAAGATGACGT	ATGGAAGATG			1	AAAGGTATAGAAGTCACGT	GTATAGAAGTC			1
																	1	AAAGACAATACGT	ACAAT		1	AAAGAATCAAACGT	AATCAA		1	AAAGTTCATACACGT	TTCATAC		1	AAAGCAGATTTTACGT	CAGATTTT			1	AAAGGTTACATATACGT	GTTACATAT			1	AAAGAACAATAATAACGT	AACAATAATA			1	AAAGATTTAAAAAATACGT	ATTTAAAAAAT			1
																	1	AAAGACCGCACGT	ACCGC		1	AAAGTGCGACACGT	TGCGAC		1	AAAGTCCGGGCACGT	TCCGGGC		1	AAAGGACACATTACGT	GACACATT			1	AAAGGTTAAGTAGACGT	GTTAAGTAG			1	AAAGTAATAGTCGCACGT	TAATAGTCGC			1	AAAGAATCTATTAAAACGT	AATCTATTAAA			1
																	1	AAAGCTGTGACGT	CTGTG		1	AAAGCCTCAAACGT	CCTCAA		1	AAAGAATTCCTACGT	AATTCCT		1	AAAGGGAGATTTACGT	GGAGATTT			1	AAAGGTTAAGAAAACGT	GTTAAGAAA			1	AAAGACATTAATTAACGT	ACATTAATTA			1	AAAGCTGTAATCATTACGT	CTGTAATCATT			1
																	1	AAAGCAGACACGT	CAGAC		1	AAAGTCTAAAACGT	TCTAAA		1	AAAGGTCTCACACGT	GTCTCAC		1	AAAGCTATAACAACGT	CTATAACA			1	AAAGGTTAAAAACACGT	GTTAAAAAC			1	AAAGAGAGGGGTATACGT	AGAGGGGTAT			1	AAAGATTTTGGGGATACGT	ATTTTGGGGAT			1
																	1	AAAGTCGTCACGT	TCGTC		1	AAAGATGGTCACGT	ATGGTC		1	AAAGCCACTATACGT	CCACTAT		1	AAAGCAAAATCTACGT	CAAAATCT			1	AAAGGTGTTTTCCACGT	GTGTTTTCC			1	AAAGAAAAATGCACACGT	AAAAATGCAC			1	AAAGGAAAAAGACTGACGT	GAAAAAGACTG			1
																	1	AAAGATCATACGT	ATCAT		1	AAAGCTTTAAACGT	CTTTAA		1	AAAGTGCCTAAACGT	TGCCTAA		1	AAAGATAGGCAAACGT	ATAGGCAA			1	AAAGGTGTTAGTCACGT	GTGTTAGTC			1	AAAGCCTATATGAAACGT	CCTATATGAA			1	AAAGAACCATGATGCACGT	AACCATGATGC			1
																	1	AAAGGATGGACGT	GATGG		1	AAAGACAATAACGT	ACAATA		1	AAAGGCATTTCACGT	GCATTTC		1	AAAGGGATGGCTACGT	GGATGGCT			1	AAAGGTGCAAACAACGT	GTGCAAACA			1	AAAGGCTTTGTATCACGT	GCTTTGTATC			1	AAAGACAACGATGGTACGT	ACAACGATGGT			1
																	1	AAAGAATAGACGT	AATAG		1	AAAGTGAAGAACGT	TGAAGA		1	AAAGGGCAGCCACGT	GGCAGCC		1	AAAGGTGAAATAACGT	GTGAAATA			1	AAAGGTGAACTATACGT	GTGAACTAT			1	AAAGTCTGAGAAGCACGT	TCTGAGAAGC			1	AAAGTTACGAATGTCACGT	TTACGAATGTC			1
																	1	AAAGACAGCACGT	ACAGC		1	AAAGAAAGCTACGT	AAAGCT		1	AAAGGAAGTCTACGT	GAAGTCT		1	AAAGATTAGTTAACGT	ATTAGTTA			1	AAAGGTCTGCGTCACGT	GTCTGCGTC			1	AAAGAAAAGTTTGAACGT	AAAAGTTTGA			1	AAAGCCTAAAACTAAACGT	CCTAAAACTAA			1
																	1	AAAGACATGACGT	ACATG		1	AAAGCTCAGGACGT	CTCAGG		1	AAAGGAACTATACGT	GAACTAT		1	AAAGACGAGGCAACGT	ACGAGGCA			1	AAAGGTCTAGCTGACGT	GTCTAGCTG			1	AAAGGACAAAAGAGACGT	GACAAAAGAG			1	AAAGAAGGAGACGCCACGT	AAGGAGACGCC			1
																	1	AAAGCTATGACGT	CTATG		1	AAAGAAACAAACGT	AAACAA		1	AAAGTGGCCAAACGT	TGGCCAA		1	AAAGAGCCAACCACGT	AGCCAACC			1	AAAGGTCTAAGGTACGT	GTCTAAGGT			1	AAAGCAACCCCATAACGT	CAACCCCATA			1	AAAGTTAACTTATACACGT	TTAACTTATAC			1
																	1	AAAGTAATTACGT	TAATT		1	AAAGAGGGACACGT	AGGGAC		1	AAAGGGAACCTACGT	GGAACCT		1	AAAGGATGTTCCACGT	GATGTTCC			1	AAAGGTCACGGTCACGT	GTCACGGTC			1	AAAGCTGAGATTGAACGT	CTGAGATTGA			1	AAAGGAAGTTCACCGACGT	GAAGTTCACCG			1
																	1	AAAGTGACAACGT	TGACA		1	AAAGTCAAACACGT	TCAAAC		1	AAAGAGTCTACACGT	AGTCTAC		1	AAAGCTTATACCACGT	CTTATACC			1	AAAGGTCAATCTAACGT	GTCAATCTA			1	AAAGCTTTCTTGAGACGT	CTTTCTTGAG			1	AAAGGAACAAATCAAACGT	GAACAAATCAA			1
																	1	AAAGAAAGAACGT	AAAGA		1	AAAGGCTGCCACGT	GCTGCC		1	AAAGCAACGGGACGT	CAACGGG		1	AAAGACCACCGGACGT	ACCACCGG			1	AAAGGTCAAGATTACGT	GTCAAGATT			1	AAAGTCAAGCACAAACGT	TCAAGCACAA			1	AAAGATTGCTATTAAACGT	ATTGCTATTAA			1
																	1	AAAGCGGCAACGT	CGGCA		1	AAAGAGGAACACGT	AGGAAC		1	AAAGAATAAACACGT	AATAAAC		1	AAAGAGAGGAAAACGT	AGAGGAAA			1	AAAGGTACACAAGACGT	GTACACAAG			1	AAAGCAATTAGAATACGT	CAATTAGAAT			1	AAAGGAAATCAAACAACGT	GAAATCAAACA			1
																	1	AAAGCCCAAACGT	CCCAA		1	AAAGGCACACACGT	GCACAC		1	AAAGCATCTCCACGT	CATCTCC		1	AAAGAAAGAAACACGT	AAAGAAAC			1	AAAGGTACAAGGCACGT	GTACAAGGC			1	AAAGAGTCATAGAAACGT	AGTCATAGAA			1	AAAGCGCCGCAGTCGACGT	CGCCGCAGTCG			1
																	1	AAAGATAGAACGT	ATAGA		1	AAAGAATTTGACGT	AATTTG		1	AAAGGTACAGAACGT	GTACAGA		1	AAAGAAACGACGACGT	AAACGACG			1	AAAGGTAACTGTCACGT	GTAACTGTC			1	AAAGAGTAAAGGAAACGT	AGTAAAGGAA			1	AAAGTGTTAGGTGACACGT	TGTTAGGTGAC			1
																	1	AAAGCCGCCACGT	CCGCC		1	AAAGACAGAAACGT	ACAGAA		1	AAAGGAAAAAAACGT	GAAAAAA		1	AAAGTCTGTTTCACGT	TCTGTTTC			1	AAAGGTAACGATGACGT	GTAACGATG			1	AAAGAGGTAACACTACGT	AGGTAACACT			1	AAAGTATAAAATTTGACGT	TATAAAATTTG			1
																	1	AAAGTTTAAACGT	TTTAA		1	AAAGTTACTTACGT	TTACTT		1	AAAGACACCAAACGT	ACACCAA		1	AAAGAGTCTAACACGT	AGTCTAAC			1	AAAGGTAACCGGTACGT	GTAACCGGT			1	AAAGGCAACTAGGTACGT	GCAACTAGGT			1	AAAGACTTTCATGTTACGT	ACTTTCATGTT			1
																	1	AAAGTGGAAACGT	TGGAA		1	AAAGACAGCAACGT	ACAGCA		1	AAAGTTTCTCAACGT	TTTCTCA		1	AAAGCAAAATTGACGT	CAAAATTG			1	AAAGGTAAAATCTACGT	GTAAAATCT			1	AAAGTTCAACATTCACGT	TTCAACATTC			1	AAAGTAACAATAACAACGT	TAACAATAACA			1
																	1	AAAGGTATGACGT	GTATG		1	AAAGCCTCATACGT	CCTCAT		1	AAAGACATATGACGT	ACATATG		1	AAAGAGGCTTGAACGT	AGGCTTGA			1	AAAGGTAAAATCAACGT	GTAAAATCA			1	AAAGCTATTTTTCGACGT	CTATTTTTCG			1	AAAGGATCGATCAAAACGT	GATCGATCAAA			1
																	1	AAAGGCATTACGT	GCATT		1	AAAGAGAGATACGT	AGAGAT		1	AAAGGTAACATACGT	GTAACAT		1	AAAGCGTAGGCCACGT	CGTAGGCC			1	AAAGGTAAAACCAACGT	GTAAAACCA			1	AAAGCTTCAAGGCTACGT	CTTCAAGGCT			1	AAAGGAGATTACTTTACGT	GAGATTACTTT			1
																	1	AAAGGAAGAACGT	GAAGA		1	AAAGAGGCCCACGT	AGGCCC		1	AAAGAAGGGTTACGT	AAGGGTT		1	AAAGTTTTTTTGACGT	TTTTTTTG			1	AAAGGTAAAAACGACGT	GTAAAAACG			1	AAAGACTTCAAGAGACGT	ACTTCAAGAG			1	AAAGAGAGAAAAATCACGT	AGAGAAAAATC			1
																	1	AAAGTTTCAACGT	TTTCA		1	AAAGTTGTTTACGT	TTGTTT		1	AAAGTGAATGTACGT	TGAATGT		1	AAAGCATAGTCTACGT	CATAGTCT			1	AAAGGGTTTTTATACGT	GGTTTTTAT			1	AAAGGACATGTGTTACGT	GACATGTGTT			1	AAAGATTATAGCAGTACGT	ATTATAGCAGT			1
																	1	AAAGACACGACGT	ACACG		1	AAAGTTTCCAACGT	TTTCCA		1	AAAGCAAGAAAACGT	CAAGAAA		1	AAAGCATATCGGACGT	CATATCGG			1	AAAGGGTTTGTTCACGT	GGTTTGTTC			1	AAAGCGTATATTTGACGT	CGTATATTTG			1	AAAGAATCGTCGTCTACGT	AATCGTCGTCT			1
																	1	AAAGCAGGGACGT	CAGGG		1	AAAGAAGATTACGT	AAGATT		1	AAAGAACCTTCACGT	AACCTTC		1	AAAGTAAATAAAACGT	TAAATAAA			1	AAAGGGTTTATACACGT	GGTTTATAC			1	AAAGAATATAAAATACGT	AATATAAAAT			1	AAAGTAGAAAATTACACGT	TAGAAAATTAC			1
																	1	AAAGTGCAAACGT	TGCAA		1	AAAGAAGGACACGT	AAGGAC		1	AAAGAATCAGCACGT	AATCAGC		1	AAAGAGAAATTCACGT	AGAAATTC			1	AAAGGGTTACATTACGT	GGTTACATT			1	AAAGTGATAAAGATACGT	TGATAAAGAT			1	AAAGTATCAAACTCGACGT	TATCAAACTCG			1
																	1	AAAGAAGAGACGT	AAGAG		1	AAAGCATACCACGT	CATACC		1	AAAGTATGTCCACGT	TATGTCC		1	AAAGGCTTTTTTACGT	GCTTTTTT			1	AAAGGGTACATCCACGT	GGTACATCC			1	AAAGGGGAATAATGACGT	GGGAATAATG			1	AAAGAAAGCTCCGGGACGT	AAAGCTCCGGG			1
																	1	AAAGGTGGGACGT	GTGGG		1	AAAGAAGGAAACGT	AAGGAA		1	AAAGAGCTACTACGT	AGCTACT		1	AAAGGTATCAAAACGT	GTATCAAA			1	AAAGGGGTTTAAAACGT	GGGTTTAAA			1	AAAGCTAGCCTTAGACGT	CTAGCCTTAG			1	AAAGTCAAATGGAAGACGT	TCAAATGGAAG			1
																	1	AAAGTATATACGT	TATAT		1	AAAGGCCGTGACGT	GCCGTG		1	AAAGCTATCCTACGT	CTATCCT		1	AAAGATGTCTGAACGT	ATGTCTGA			1	AAAGGGGTGTGGAACGT	GGGTGTGGA			1	AAAGCTCTGAATTTACGT	CTCTGAATTT			1	AAAGCATGATTGCTTACGT	CATGATTGCTT			1
																	1	AAAGGCGCAACGT	GCGCA		1	AAAGGTAAAAACGT	GTAAAA		1	AAAGTTGACGGACGT	TTGACGG		1	AAAGAAAGAGTCACGT	AAAGAGTC			1	AAAGGGGTAAAACACGT	GGGTAAAAC			1	AAAGAGGTTTACTTACGT	AGGTTTACTT			1	AAAGTTCAATATATTACGT	TTCAATATATT			1
																	1	AAAGTACAAACGT	TACAA		1	AAAGACGACAACGT	ACGACA		1	AAAGCTGCATCACGT	CTGCATC		1	AAAGAAGTTCTCACGT	AAGTTCTC			1	AAAGGGGGCAAAAACGT	GGGGCAAAA			1	AAAGCTACCGAGTAACGT	CTACCGAGTA			1	AAAGTTTGTCCGGCAACGT	TTTGTCCGGCA			1
																	1	AAAGCGACAACGT	CGACA		1	AAAGTAGAAAACGT	TAGAAA		1	AAAGTCGTCGAACGT	TCGTCGA		1	AAAGAAGATTTAACGT	AAGATTTA			1	AAAGGGGAACATAACGT	GGGAACATA			1	AAAGTTAATTATGAACGT	TTAATTATGA			1	AAAGTCTAATGATATACGT	TCTAATGATAT			1
																	1	AAAGTTTTTACGT	TTTTT		1	AAAGTCTTTTACGT	TCTTTT		1	AAAGCAAAAGGACGT	CAAAAGG		1	AAAGGGCTCCACACGT	GGCTCCAC			1	AAAGGGGAAAGACACGT	GGGAAAGAC			1	AAAGAAATATGCTGACGT	AAATATGCTG			1	AAAGTCAATTAAGCTACGT	TCAATTAAGCT			1
																	1	AAAGAAATTACGT	AAATT		1	AAAGTTGTAAACGT	TTGTAA		1	AAAGGGAAGTCACGT	GGAAGTC		1	AAAGTGACGACGACGT	TGACGACG			1	AAAGGGCCCCAAGACGT	GGCCCCAAG			1	AAAGGTATCATCTAACGT	GTATCATCTA			1	AAAGACTTGTAGAGAACGT	ACTTGTAGAGA			1
																	1	AAAGCCTAAACGT	CCTAA		1	AAAGTCTTTCACGT	TCTTTC		1	AAAGTGTGATGACGT	TGTGATG		1	AAAGATGAAAGTACGT	ATGAAAGT			1	AAAGGGATTTAAAACGT	GGATTTAAA			1	AAAGGGCCAAACATACGT	GGCCAAACAT			1	AAAGATAAAAACCAAACGT	ATAAAAACCAA			1
																	1	AAAGGGTTCACGT	GGTTC		1	AAAGTAAATAACGT	TAAATA		1	AAAGACTATGTACGT	ACTATGT		1	AAAGCTCTGCGAACGT	CTCTGCGA			1	AAAGGGATTCAAAACGT	GGATTCAAA			1	AAAGATGTTCGCATACGT	ATGTTCGCAT			1	AAAGTCAACAACGCCACGT	TCAACAACGCC			1
																	1	AAAGATGGAACGT	ATGGA		1	AAAGAGTAAAACGT	AGTAAA		1	AAAGTGATCGTACGT	TGATCGT		1	AAAGTTACCTATACGT	TTACCTAT			1	AAAGGGATCAAGTACGT	GGATCAAGT			1	AAAGATTCTTTTGCACGT	ATTCTTTTGC			1	AAAGAGAGAGAGAAAACGT	AGAGAGAGAAA			1
																	1	AAAGAGACCACGT	AGACC		1	AAAGTTTGGCACGT	TTTGGC		1	AAAGCTCGATAACGT	CTCGATA		1	AAAGACGAAGACACGT	ACGAAGAC			1	AAAGGGAGGCAACACGT	GGAGGCAAC			1	AAAGTAGTTAAAACACGT	TAGTTAAAAC			1	AAAGGCAAAAACATTACGT	GCAAAAACATT			1
																	1	AAAGGAACTACGT	GAACT		1	AAAGTAAGAGACGT	TAAGAG		1	AAAGATATCCGACGT	ATATCCG		1	AAAGATTGAAGAACGT	ATTGAAGA			1	AAAGGGAGCCGAAACGT	GGAGCCGAA			1	AAAGTTGAAAATAAACGT	TTGAAAATAA			1	AAAGGCAGGTCTCGGACGT	GCAGGTCTCGG			1
																	1	AAAGTATACACGT	TATAC		1	AAAGACTCCAACGT	ACTCCA		1	AAAGCTACAAAACGT	CTACAAA		1	AAAGTCCAAAATACGT	TCCAAAAT			1	AAAGGGACTGTTTACGT	GGACTGTTT			1	AAAGAGCATAGGGCACGT	AGCATAGGGC			1	AAAGATACTCTGCCCACGT	ATACTCTGCCC			1
																	1	AAAGTTCAAACGT	TTCAA		1	AAAGCAAAAGACGT	CAAAAG		1	AAAGAGACGAAACGT	AGACGAA		1	AAAGAAAAATAAACGT	AAAAATAA			1	AAAGGGACCGTACACGT	GGACCGTAC			1	AAAGGTACTGTATTACGT	GTACTGTATT			1	AAAGAAACATCTAAAACGT	AAACATCTAAA			1
																	1	AAAGCGTTTACGT	CGTTT		1	AAAGAAAGAGACGT	AAAGAG		1	AAAGAGAAAATACGT	AGAAAAT		1	AAAGAATGTGTTACGT	AATGTGTT			1	AAAGGGAATTAACACGT	GGAATTAAC			1	AAAGAACATCCGCAACGT	AACATCCGCA			1	AAAGACATTTTTTTTACGT	ACATTTTTTTT			1
																	1	AAAGGCTATACGT	GCTAT		1	AAAGACAGTAACGT	ACAGTA		1	AAAGGCCCTCAACGT	GCCCTCA		1	AAAGTAATGAATACGT	TAATGAAT			1	AAAGGCTTGTCTAACGT	GCTTGTCTA			1	AAAGTTGTTGAAAAACGT	TTGTTGAAAA			1	AAAGGCGGGATCCAAACGT	GCGGGATCCAA			1
																	1	AAAGTTCAGACGT	TTCAG		1	AAAGGCAGAGACGT	GCAGAG		1	AAAGTTCAAGGACGT	TTCAAGG		1	AAAGGGACAAATACGT	GGACAAAT			1	AAAGGCTTGATCCACGT	GCTTGATCC			1	AAAGGGTCGGTAGTACGT	GGTCGGTAGT			1	AAAGGATCTTTGATGACGT	GATCTTTGATG			1
																	1	AAAGTGTGAACGT	TGTGA		1	AAAGGAACATACGT	GAACAT		1	AAAGTTTGGTCACGT	TTTGGTC		1	AAAGAAGAAAATACGT	AAGAAAAT			1	AAAGGCTTACATTACGT	GCTTACATT			1	AAAGATACAATTATACGT	ATACAATTAT			1	AAAGATTGAAAGCAGACGT	ATTGAAAGCAG			1
																	1	AAAGTCTAGACGT	TCTAG		1	AAAGATGCCCACGT	ATGCCC		1	AAAGGAAAAGAACGT	GAAAAGA		1	AAAGTGAGGAGTACGT	TGAGGAGT			1	AAAGGCTGCCTTGACGT	GCTGCCTTG			1	AAAGAAAAGCATACACGT	AAAAGCATAC			1	AAAGTTCAAAGCAATACGT	TTCAAAGCAAT			1
																	1	AAAGGATCCACGT	GATCC		1	AAAGCTAGGTACGT	CTAGGT		1	AAAGATGAGTAACGT	ATGAGTA		1	AAAGTCTAGAGTACGT	TCTAGAGT			1	AAAGGCTGATATCACGT	GCTGATATC			1	AAAGGAAGCAAAATACGT	GAAGCAAAAT			1	AAAGCAATATAAAAAACGT	CAATATAAAAA			1
																	1	AAAGCTTTCACGT	CTTTC		1	AAAGACTCTAACGT	ACTCTA		1	AAAGCACACAAACGT	CACACAA		1	AAAGTAATATCAACGT	TAATATCA			1	AAAGGCTCATGACACGT	GCTCATGAC			1	AAAGAAGAACTATCACGT	AAGAACTATC			1	AAAGCCAAACTATCTACGT	CCAAACTATCT			1
																	1	AAAGATGTTACGT	ATGTT		1	AAAGTTGAGTACGT	TTGAGT		1	AAAGTCCCATGACGT	TCCCATG		1	AAAGTTAGGGACACGT	TTAGGGAC			1	AAAGGCTATCTCGACGT	GCTATCTCG			1	AAAGAACATTAGAAACGT	AACATTAGAA			1	AAAGTCAAGTCATTAACGT	TCAAGTCATTA			1
																	1	AAAGATATGACGT	ATATG		1	AAAGAATTATACGT	AATTAT		1	AAAGGTAGTCAACGT	GTAGTCA		1	AAAGGGTGAATCACGT	GGTGAATC			1	AAAGGCTAGTAGTACGT	GCTAGTAGT			1	AAAGCAAAGTGTGAACGT	CAAAGTGTGA			1	AAAGAATGTCTTAAAACGT	AATGTCTTAAA			1
																	1	AAAGTACGCACGT	TACGC		1	AAAGCCTTAAACGT	CCTTAA		1	AAAGCAATGAGACGT	CAATGAG		1	AAAGGAGATCTCACGT	GAGATCTC			1	AAAGGCTAGGGAGACGT	GCTAGGGAG			1	AAAGAAATGGAAAGACGT	AAATGGAAAG			1	AAAGACGAAAAATTAACGT	ACGAAAAATTA			1
																	1	AAAGAGATGACGT	AGATG		1	AAAGGATTAGACGT	GATTAG		1	AAAGCACCAGGACGT	CACCAGG		1	AAAGTTATGGAGACGT	TTATGGAG			1	AAAGGCCTAAATTACGT	GCCTAAATT			1	AAAGCGGAGATGACACGT	CGGAGATGAC			1	AAAGATAGCTAGATCACGT	ATAGCTAGATC			1
																	1	AAAGTATCCACGT	TATCC		1	AAAGCAATGCACGT	CAATGC		1	AAAGCGACGGTACGT	CGACGGT		1	AAAGTATAATCCACGT	TATAATCC			1	AAAGGCCCACTTAACGT	GCCCACTTA			1	AAAGATTTACATTTACGT	ATTTACATTT			1	AAAGACATATGACATACGT	ACATATGACAT			1
																	1	AAAGAACATACGT	AACAT		1	AAAGATGTTGACGT	ATGTTG		1	AAAGAGAAAGTACGT	AGAAAGT		1	AAAGAGATAGATACGT	AGATAGAT			1	AAAGGCCCAATGCACGT	GCCCAATGC			1	AAAGAAGTTAATTAACGT	AAGTTAATTA			1	AAAGAAAAGAAATTTACGT	AAAAGAAATTT			1
																	1	AAAGTCTGGACGT	TCTGG		1	AAAGTAAAAAACGT	TAAAAA		1	AAAGGTCATAGACGT	GTCATAG		1	AAAGCTAATCGTACGT	CTAATCGT			1	AAAGGCATGTAACACGT	GCATGTAAC			1	AAAGGCCAATTGTCACGT	GCCAATTGTC			1	AAAGACATATCTGGTACGT	ACATATCTGGT			1
																	1	AAAGTTGATACGT	TTGAT		1	AAAGAGTGCTACGT	AGTGCT		1	AAAGACAATCAACGT	ACAATCA		1	AAAGCGAAGGATACGT	CGAAGGAT			1	AAAGGCATGATAAACGT	GCATGATAA			1	AAAGTCCAAATCATACGT	TCCAAATCAT			1	AAAGAGATATTGCAAACGT	AGATATTGCAA			1
																	1	AAAGCTGCTACGT	CTGCT		1	AAAGAGTCTCACGT	AGTCTC		1	AAAGGCATAACACGT	GCATAAC		1	AAAGACAAAACTACGT	ACAAAACT			1	AAAGGCATACATAACGT	GCATACATA			1	AAAGGCAAAGAAAGACGT	GCAAAGAAAG			1	AAAGGTAAAGAAAAAACGT	GTAAAGAAAAA			1
																	1	AAAGAAAGGACGT	AAAGG		1	AAAGCCTAACACGT	CCTAAC		1	AAAGTTTTCCAACGT	TTTTCCA		1	AAAGATGATGCCACGT	ATGATGCC			1	AAAGGCACTGAGTACGT	GCACTGAGT			1	AAAGTGAGACTGGGACGT	TGAGACTGGG			1	AAAGGATCACCGTCCACGT	GATCACCGTCC			1
																	1	AAAGAATGCACGT	AATGC		1	AAAGATATATACGT	ATATAT		1	AAAGCTCAAGAACGT	CTCAAGA		1	AAAGATACGGTAACGT	ATACGGTA			1	AAAGGCAAGACCCACGT	GCAAGACCC			1	AAAGGCTTACTTACACGT	GCTTACTTAC			1	AAAGAATTGGGATTTACGT	AATTGGGATTT			1
																	1	AAAGATGAAACGT	ATGAA		1	AAAGAAGGCGACGT	AAGGCG		1	AAAGGACACATACGT	GACACAT		1	AAAGCTATCTTGACGT	CTATCTTG			1	AAAGGCAACCTTAACGT	GCAACCTTA			1	AAAGGGCGACGCAAACGT	GGCGACGCAA			1	AAAGAAGAGAATTAGACGT	AAGAGAATTAG			1
																	1	AAAGCTTACACGT	CTTAC		1	AAAGACGAATACGT	ACGAAT		1	AAAGAGACAGAACGT	AGACAGA		1	AAAGAGAACATAACGT	AGAACATA			1	AAAGGCAAATTCTACGT	GCAAATTCT			1	AAAGATAAAATTTAACGT	ATAAAATTTA			1	AAAGAGCTACCTTCGACGT	AGCTACCTTCG			1
																	1	AAAGGGACCACGT	GGACC		1	AAAGATGTCGACGT	ATGTCG		1	AAAGTTTAATTACGT	TTTAATT		1	AAAGCGATATGCACGT	CGATATGC			1	AAAGGATTTCCTCACGT	GATTTCCTC			1	AAAGGCAGACAAAAACGT	GCAGACAAAA			1	AAAGCTGAATTGGCCACGT	CTGAATTGGCC			1
																	1	AAAGGACCAACGT	GACCA		1	AAAGCAGGCTACGT	CAGGCT		1	AAAGATAATAAACGT	ATAATAA		1	AAAGAAAGTGAGACGT	AAAGTGAG			1	AAAGGATTTAGTCACGT	GATTTAGTC			1	AAAGACTTGGACTTACGT	ACTTGGACTT			1	AAAGGCTGCCTTCTGACGT	GCTGCCTTCTG			1
																	1	AAAGGTTGAACGT	GTTGA		1	AAAGAATATAACGT	AATATA		1	AAAGGGCATGGACGT	GGCATGG		1	AAAGCCAAACAAACGT	CCAAACAA			1	AAAGGATTGTGCCACGT	GATTGTGCC			1	AAAGTGATATGTGTACGT	TGATATGTGT			1	AAAGGGATTTAGTTAACGT	GGATTTAGTTA			1
																	1	AAAGGTTCAACGT	GTTCA		1	AAAGCTTAACACGT	CTTAAC		1	AAAGATTCATCACGT	ATTCATC		1	AAAGTAAATTTAACGT	TAAATTTA			1	AAAGGATTAGAGTACGT	GATTAGAGT			1	AAAGAACAAGACGAACGT	AACAAGACGA			1	AAAGGACCATTTGCGACGT	GACCATTTGCG			1
																	1	AAAGAATTTACGT	AATTT		1	AAAGTGTAAAACGT	TGTAAA		1	AAAGAGTTTGGACGT	AGTTTGG		1	AAAGACAGGAACACGT	ACAGGAAC			1	AAAGGATCTGTGCACGT	GATCTGTGC			1	AAAGTCAATACCGTACGT	TCAATACCGT			1	AAAGCAATGGACGACACGT	CAATGGACGAC			1
																	1	AAAGAAGCTACGT	AAGCT		1	AAAGACTTCAACGT	ACTTCA		1	AAAGTTTCCTTACGT	TTTCCTT		1	AAAGAATGTTAGACGT	AATGTTAG			1	AAAGGATCTAAGAACGT	GATCTAAGA			1	AAAGCACAAAAACAACGT	CACAAAAACA			1	AAAGGATCTCCGAAGACGT	GATCTCCGAAG			1
																	1	AAAGAGATTACGT	AGATT		1	AAAGGCCTCAACGT	GCCTCA		1	AAAGTCCTCATACGT	TCCTCAT		1	AAAGTAACCAATACGT	TAACCAAT			1	AAAGGATCCAACAACGT	GATCCAACA			1	AAAGGTAGAGGCTGACGT	GTAGAGGCTG			1	AAAGTTAGGCGATGCACGT	TTAGGCGATGC			1
																	1	AAAGCATGCACGT	CATGC		1	AAAGACGGGTACGT	ACGGGT		1	AAAGCTTTGAAACGT	CTTTGAA		1	AAAGCCTCATGAACGT	CCTCATGA			1	AAAGGATAGTCTAACGT	GATAGTCTA			1	AAAGAATCTTAATAACGT	AATCTTAATA			1	AAAGCGGTCCCCTCTACGT	CGGTCCCCTCT			1
																	1	AAAGTCTTTACGT	TCTTT		1	AAAGCAAAAAACGT	CAAAAA		1	AAAGAGTTCAGACGT	AGTTCAG		1	AAAGGAAAAAAGACGT	GAAAAAAG			1	AAAGGATACATAAACGT	GATACATAA			1	AAAGACGAAACCGAACGT	ACGAAACCGA			1	AAAGTACAAACCTTAACGT	TACAAACCTTA			1
																	1	AAAGTTCATACGT	TTCAT		1	AAAGCGAGAAACGT	CGAGAA		1	AAAGTGAGAGAACGT	TGAGAGA		1	AAAGCACTGTACACGT	CACTGTAC			1	AAAGGATAAGTGAACGT	GATAAGTGA			1	AAAGTTTATCTTTCACGT	TTTATCTTTC			1	AAAGGATTGGTCTGCACGT	GATTGGTCTGC			1
																	1	AAAGGAAACACGT	GAAAC		1	AAAGCATGAAACGT	CATGAA		1	AAAGTATACATACGT	TATACAT		1	AAAGAATCACTGACGT	AATCACTG			1	AAAGGATAAGAATACGT	GATAAGAAT			1	AAAGCTACGAACCTACGT	CTACGAACCT			1	AAAGCTAATCTTGTCACGT	CTAATCTTGTC			1
																	1	AAAGAAACGACGT	AAACG		1	AAAGTCAGACACGT	TCAGAC		1	AAAGAAGGTTTACGT	AAGGTTT		1	AAAGAAGCTATTACGT	AAGCTATT			1	AAAGGAGTTGAAAACGT	GAGTTGAAA			1	AAAGAAATGGTTATACGT	AAATGGTTAT			1	AAAGTTATGAAATGAACGT	TTATGAAATGA			1
																	1	AAAGATTACACGT	ATTAC		1	AAAGGTTTAAACGT	GTTTAA		1	AAAGAAAGGTTACGT	AAAGGTT		1	AAAGATTAATACACGT	ATTAATAC			1	AAAGGAGGGGAAAACGT	GAGGGGAAA			1	AAAGGATGAGGACGACGT	GATGAGGACG			1	AAAGAATCTCCGACGACGT	AATCTCCGACG			1
																	1	AAAGCTATCACGT	CTATC		1	AAAGGAGAAGACGT	GAGAAG		1	AAAGAATATTTACGT	AATATTT		1	AAAGAAAAAAAAACGT	AAAAAAAA			1	AAAGGAGGAGAAAACGT	GAGGAGAAA			1	AAAGGCGGAGGCGAACGT	GCGGAGGCGA			1	AAAGAAGACATGATTACGT	AAGACATGATT			1
																	1	AAAGTGTAGACGT	TGTAG		1	AAAGGAAACAACGT	GAAACA		1	AAAGGATACTGACGT	GATACTG		1	AAAGAAATTGCAACGT	AAATTGCA			1	AAAGGAGCGAATGACGT	GAGCGAATG			1	AAAGGTTTAACTAAACGT	GTTTAACTAA			1	AAAGCTAAAATGTTAACGT	CTAAAATGTTA			1
																	1	AAAGTGGAGACGT	TGGAG		1	AAAGCTTTGCACGT	CTTTGC		1	AAAGTCATTACACGT	TCATTAC		1	AAAGTCAAATGTACGT	TCAAATGT			1	AAAGGAGCCATGTACGT	GAGCCATGT			1	AAAGGGCATAGGACACGT	GGCATAGGAC			1	AAAGAATTATGGTTTACGT	AATTATGGTTT			1
																	1	AAAGCGTCCACGT	CGTCC		1	AAAGTTATGTACGT	TTATGT		1	AAAGCAAAGCAACGT	CAAAGCA		1	AAAGAAACACTTACGT	AAACACTT			1	AAAGGAGATAATGACGT	GAGATAATG			1	AAAGTTTACTTATTACGT	TTTACTTATT			1	AAAGAGATTTGTGTGACGT	AGATTTGTGTG			1
																	1	AAAGCCACGACGT	CCACG		1	AAAGTGGTCCACGT	TGGTCC		1	AAAGGATAAGAACGT	GATAAGA		1	AAAGCAAAACTTACGT	CAAAACTT			1	AAAGGAGAAAGAAACGT	GAGAAAGAA			1	AAAGATCCAGCTAGACGT	ATCCAGCTAG			1	AAAGAAGAACAAAAAACGT	AAGAACAAAAA			1
																	1	AAAGACCATACGT	ACCAT		1	AAAGAAGTCAACGT	AAGTCA		1	AAAGGGTAATAACGT	GGTAATA		1	AAAGAGAAGAGTACGT	AGAAGAGT			1	AAAGGACTGTTCCACGT	GACTGTTCC			1	AAAGCGAGACAAAGACGT	CGAGACAAAG			1	AAAGAGATCACAGAGACGT	AGATCACAGAG			1
																	1	AAAGACTCCACGT	ACTCC		1	AAAGCTAAAAACGT	CTAAAA		1	AAAGATCGTAGACGT	ATCGTAG		1	AAAGCATCGAAGACGT	CATCGAAG			1	AAAGGACTAGCCCACGT	GACTAGCCC			1	AAAGTGAAGGTAACACGT	TGAAGGTAAC			1	AAAGTTAAGGAGTTAACGT	TTAAGGAGTTA			1
																	1	AAAGAGTCCACGT	AGTCC		1	AAAGATAAACACGT	ATAAAC		1	AAAGCTTCGTAACGT	CTTCGTA		1	AAAGCATGGAAGACGT	CATGGAAG			1	AAAGGACTAAAATACGT	GACTAAAAT			1	AAAGGTGAAATGTTACGT	GTGAAATGTT			1	AAAGACCATTTTGTGACGT	ACCATTTTGTG			1
																	1	AAAGTATAAACGT	TATAA		1	AAAGAGAGTCACGT	AGAGTC		1	AAAGCTAACAGACGT	CTAACAG		1	AAAGGGTCTTTCACGT	GGTCTTTC			1	AAAGGACCATTCGACGT	GACCATTCG			1	AAAGAGGGACAATAACGT	AGGGACAATA			1	AAAGTAAAAAAAGACACGT	TAAAAAAAGAC			1
																	1	AAAGGTGATACGT	GTGAT		1	AAAGATTGCTACGT	ATTGCT		1	AAAGCAGCAAAACGT	CAGCAAA		1	AAAGTGAGTGCCACGT	TGAGTGCC			1	AAAGGAATTTCCCACGT	GAATTTCCC			1	AAAGAATCCATTACACGT	AATCCATTAC			1	AAAGTTTTCGTTTTTACGT	TTTTCGTTTTT			1
																	1	AAAGACCAAACGT	ACCAA		1	AAAGCAGATAACGT	CAGATA		1	AAAGGAAAAATACGT	GAAAAAT		1	AAAGAATTCGTCACGT	AATTCGTC			1	AAAGGAATTCTTTACGT	GAATTCTTT			1	AAAGTATATTAATTACGT	TATATTAATT			1	AAAGGAGTTTCTGACACGT	GAGTTTCTGAC			1
																	1	AAAGTCATTACGT	TCATT		1	AAAGACATCAACGT	ACATCA		1	AAAGATCTGAAACGT	ATCTGAA		1	AAAGTATTGCTGACGT	TATTGCTG			1	AAAGGAAGTAATAACGT	GAAGTAATA			1	AAAGATGGTTGACCACGT	ATGGTTGACC			1	AAAGAGGTTTGAAAAACGT	AGGTTTGAAAA			1
																	1	AAAGTCCGCACGT	TCCGC		1	AAAGGCGTATACGT	GCGTAT		1	AAAGTTAACGCACGT	TTAACGC		1	AAAGCATGAATCACGT	CATGAATC			1	AAAGGAAGAGTTAACGT	GAAGAGTTA			1	AAAGCTAACCCTTGACGT	CTAACCCTTG			1	AAAGAACCAAAAAAAACGT	AACCAAAAAAA			1
																	1	AAAGAACCTACGT	AACCT		1	AAAGGTATTAACGT	GTATTA		1	AAAGCACCATAACGT	CACCATA		1	AAAGCCTCATGGACGT	CCTCATGG			1	AAAGGAAATTAAAACGT	GAAATTAAA			1	AAAGTTCCAAGAAAACGT	TTCCAAGAAA			1	AAAGCAAAGCGTTTTACGT	CAAAGCGTTTT			1
																	1	AAAGCTGAAACGT	CTGAA		1	AAAGGTAAGTACGT	GTAAGT		1	AAAGTATTTATACGT	TATTTAT		1	AAAGAGTCAAGAACGT	AGTCAAGA			1	AAAGGAAATGGTGACGT	GAAATGGTG			1	AAAGATTTTTGGAAACGT	ATTTTTGGAA			1	AAAGACTTTAAAAGTACGT	ACTTTAAAAGT			1
																	1	AAAGCCTTAACGT	CCTTA		1	AAAGTGAAAGACGT	TGAAAG		1	AAAGCATCAATACGT	CATCAAT		1	AAAGTTTAGAAAACGT	TTTAGAAA			1	AAAGGAAATGATAACGT	GAAATGATA			1	AAAGAAAAGGAAATACGT	AAAAGGAAAT			1	AAAGAAGAAGATGGAACGT	AAGAAGATGGA			1
																	1	AAAGACTTAACGT	ACTTA		1	AAAGCGGAACACGT	CGGAAC		1	AAAGAAAAAGAACGT	AAAAAGA		1	AAAGCATTTTTTACGT	CATTTTTT			1	AAAGGAAATATCCACGT	GAAATATCC			1	AAAGAAGAGAGGTCACGT	AAGAGAGGTC			1	AAAGCTTTCACTCAAACGT	CTTTCACTCAA			1
																	1	AAAGGAAAAACGT	GAAAA		1	AAAGAAATTGACGT	AAATTG		1	AAAGCAGATAAACGT	CAGATAA		1	AAAGGTCAAACTACGT	GTCAAACT			1	AAAGGAAATAGTGACGT	GAAATAGTG			1	AAAGAAATGTGAAAACGT	AAATGTGAAA			1	AAAGAGAGACCAGAGACGT	AGAGACCAGAG			1
																	1	AAAGATTTTACGT	ATTTT		1	AAAGGCATGTACGT	GCATGT		1	AAAGATTTATGACGT	ATTTATG		1	AAAGGTAAAGCAACGT	GTAAAGCA			1	AAAGGAAATAAAAACGT	GAAATAAAA			1	AAAGATTGATTGAAACGT	ATTGATTGAA			1	AAAGCGTCGGTTGACACGT	CGTCGGTTGAC			1
																	1	AAAGATAACACGT	ATAAC		1	AAAGCGAGCGACGT	CGAGCG		1	AAAGGTCCACTACGT	GTCCACT		1	AAAGAATAAAATACGT	AATAAAAT			1	AAAGGAAAGGAGAACGT	GAAAGGAGA			1	AAAGAATTTCATAGACGT	AATTTCATAG			1	AAAGAAACCATATCAACGT	AAACCATATCA			1
																	1	AAAGGAAAGACGT	GAAAG		1	AAAGAAAAACACGT	AAAAAC		1	AAAGGAAGCCCACGT	GAAGCCC		1	AAAGGAATACGAACGT	GAATACGA			1	AAAGGAAAGACTAACGT	GAAAGACTA			1	AAAGAATGAAATCCACGT	AATGAAATCC			1	AAAGTAAAAGTTCATACGT	TAAAAGTTCAT			1
																	1	AAAGTACATACGT	TACAT		1	AAAGAGATTAACGT	AGATTA		1	AAAGAGAAAAAACGT	AGAAAAA		1	AAAGAGTAGCCAACGT	AGTAGCCA			1	AAAGGAAAGAATGACGT	GAAAGAATG			1	AAAGCGTGCGAGTCACGT	CGTGCGAGTC			1	AAAGGATCTGTGAAAACGT	GATCTGTGAAA			1
																	1	AAAGTGTGCACGT	TGTGC		1	AAAGTATTTTACGT	TATTTT		1	AAAGGGGTGGAACGT	GGGTGGA		1	AAAGGATTGCGAACGT	GATTGCGA			1	AAAGGAAAGAAACACGT	GAAAGAAAC			1	AAAGGCAGAGAAGAACGT	GCAGAGAAGA			1	AAAGTACACAAGCGTACGT	TACACAAGCGT			1
																	1	AAAGTGAGGACGT	TGAGG		1	AAAGTCTTGTACGT	TCTTGT		1	AAAGTAGTAAAACGT	TAGTAAA		1	AAAGACCTAGATACGT	ACCTAGAT			1	AAAGGAAACTATTACGT	GAAACTATT			1	AAAGAAGTCAACTCACGT	AAGTCAACTC			1	AAAGACTAATAAAGTACGT	ACTAATAAAGT			1
																	1	AAAGAAACTACGT	AAACT		1	AAAGGCTTGTACGT	GCTTGT		1	AAAGATCAGAAACGT	ATCAGAA		1	AAAGTTACTCCAACGT	TTACTCCA			1	AAAGGAAACATTCACGT	GAAACATTC			1	AAAGTGTTTGTGTGACGT	TGTTTGTGTG			1	AAAGGCCTATGCATTACGT	GCCTATGCATT			1
																	1	AAAGATCTCACGT	ATCTC		1	AAAGAACCATACGT	AACCAT		1	AAAGGAATCGAACGT	GAATCGA		1	AAAGAGCCTGAGACGT	AGCCTGAG			1	AAAGGAAACAACGACGT	GAAACAACG			1	AAAGTAGGAGTGGAACGT	TAGGAGTGGA			1	AAAGCAACTCTGTAAACGT	CAACTCTGTAA			1
																	1	AAAGTGTTCACGT	TGTTC		1	AAAGTCATCAACGT	TCATCA		1	AAAGCATAAAAACGT	CATAAAA		1	AAAGATCTGGTCACGT	ATCTGGTC			1	AAAGGAAAATTTGACGT	GAAAATTTG			1	AAAGTTTGACATAAACGT	TTTGACATAA			1	AAAGGCATCCAGGATACGT	GCATCCAGGAT			1
																	1	AAAGCAATGACGT	CAATG		1	AAAGGGAATAACGT	GGAATA		1	AAAGGCAAAAAACGT	GCAAAAA		1	AAAGACTACACGACGT	ACTACACG			1	AAAGGAAAATAAAACGT	GAAAATAAA			1	AAAGGACTCTCAAAACGT	GACTCTCAAA			1	AAAGATAAATGTTTTACGT	ATAAATGTTTT			1
																	1	AAAGGGAGAACGT	GGAGA		1	AAAGTTCTTAACGT	TTCTTA		1	AAAGAATCTATACGT	AATCTAT		1	AAAGTTTTATGTACGT	TTTTATGT			1	AAAGGAAAAAGTAACGT	GAAAAAGTA			1	AAAGTTCCGAGACGACGT	TTCCGAGACG			1	AAAGTTTCAAGAAGAACGT	TTTCAAGAAGA			1
																	1	AAAGCGCTTACGT	CGCTT		1	AAAGTTTGTAACGT	TTTGTA		1	AAAGGAAGGTGACGT	GAAGGTG		1	AAAGAATCGGATACGT	AATCGGAT			1	AAAGCTTTTGAATACGT	CTTTTGAAT			1	AAAGCATACTGCATACGT	CATACTGCAT			1	AAAGAGTCATATCATACGT	AGTCATATCAT			1
																	1	AAAGACATTACGT	ACATT		1	AAAGTAACCAACGT	TAACCA		1	AAAGAAGCATGACGT	AAGCATG		1	AAAGTCATGTACACGT	TCATGTAC			1	AAAGCTTTCACTTACGT	CTTTCACTT			1	AAAGAGGATGGGATACGT	AGGATGGGAT			1	AAAGGTACAAAGATCACGT	GTACAAAGATC			1
																	1	AAAGACCTGACGT	ACCTG		1	AAAGGTCGAAACGT	GTCGAA		1	AAAGATTCAAGACGT	ATTCAAG		1	AAAGGGTCGATGACGT	GGTCGATG			1	AAAGCTTTCAAAAACGT	CTTTCAAAA			1	AAAGATAGGAGGTCACGT	ATAGGAGGTC			1	AAAGACTCAAAATTCACGT	ACTCAAAATTC			1
																	1	AAAGCTCTTACGT	CTCTT		1	AAAGCGTGTGACGT	CGTGTG		1	AAAGTCATTGTACGT	TCATTGT		1	AAAGTCAGAACTACGT	TCAGAACT			1	AAAGCTTGGGAAAACGT	CTTGGGAAA			1	AAAGTCGCATACCGACGT	TCGCATACCG			1	AAAGCAACGGTGTGGACGT	CAACGGTGTGG			1
																	1	AAAGGGATCACGT	GGATC		1	AAAGTAGGCGACGT	TAGGCG		1	AAAGCCCAAGTACGT	CCCAAGT		1	AAAGAATCAAGAACGT	AATCAAGA			1	AAAGCTTGCGATAACGT	CTTGCGATA			1	AAAGGAAGTGGTAAACGT	GAAGTGGTAA			1	AAAGACCTAAGAGAAACGT	ACCTAAGAGAA			1
																	1	AAAGATAGGACGT	ATAGG		1	AAAGCACAGAACGT	CACAGA		1	AAAGAAGAGAAACGT	AAGAGAA		1	AAAGAATCCCCAACGT	AATCCCCA			1	AAAGCTTGATCATACGT	CTTGATCAT			1	AAAGGAAACGAGAGACGT	GAAACGAGAG			1	AAAGTGGAGACATACACGT	TGGAGACATAC			1
																	1	AAAGGGACAACGT	GGACA		1	AAAGGGTGTAACGT	GGTGTA		1	AAAGGTTGCGTACGT	GTTGCGT		1	AAAGATCACAACACGT	ATCACAAC			1	AAAGCTTGATACGACGT	CTTGATACG			1	AAAGAAACTAATAAACGT	AAACTAATAA			1	AAAGATCCAACAAAAACGT	ATCCAACAAAA			1
																	1	AAAGTTGAAACGT	TTGAA		1	AAAGGGGCGAACGT	GGGCGA		1	AAAGTTAGTCAACGT	TTAGTCA		1	AAAGGGACAGAAACGT	GGACAGAA			1	AAAGCTTCGGTGCACGT	CTTCGGTGC			1	AAAGAGACTTGTTTACGT	AGACTTGTTT			1	AAAGTGAAGAAGAAGACGT	TGAAGAAGAAG			1
																	1	AAAGATGATACGT	ATGAT		1	AAAGCCAAAGACGT	CCAAAG		1	AAAGACCTAAAACGT	ACCTAAA		1	AAAGTTCCCTAAACGT	TTCCCTAA			1	AAAGCTTCGACGCACGT	CTTCGACGC			1	AAAGAAAGGATGAGACGT	AAAGGATGAG			1	AAAGAAGAAAAGAGTACGT	AAGAAAAGAGT			1
																	1	AAAGGGCACACGT	GGCAC		1	AAAGATTACTACGT	ATTACT		1	AAAGATAAGTAACGT	ATAAGTA		1	AAAGTTGGATTTACGT	TTGGATTT			1	AAAGCTTCCGACTACGT	CTTCCGACT			1	AAAGTTTACCATTTACGT	TTTACCATTT			1	AAAGCCTGCGTCGCCACGT	CCTGCGTCGCC			1
																	1	AAAGGTACAACGT	GTACA		1	AAAGGTACCCACGT	GTACCC		1	AAAGAGGTGACACGT	AGGTGAC		1	AAAGAAGCCATTACGT	AAGCCATT			1	AAAGCTTCATTAGACGT	CTTCATTAG			1	AAAGCCCTAATCATACGT	CCCTAATCAT			1	AAAGATTGATGTTGTACGT	ATTGATGTTGT			1
																	1	AAAGGTCTTACGT	GTCTT		1	AAAGAAGCCAACGT	AAGCCA		1	AAAGGTCTTGGACGT	GTCTTGG		1	AAAGTTTGAAACACGT	TTTGAAAC			1	AAAGCTTCACGCCACGT	CTTCACGCC			1	AAAGAAAGGGGAGGACGT	AAAGGGGAGG			1	AAAGTAAATGTATGAACGT	TAAATGTATGA			1
																	1	AAAGAATGTACGT	AATGT		1	AAAGTTTCTAACGT	TTTCTA		1	AAAGCATGCAGACGT	CATGCAG		1	AAAGCAACGCAAACGT	CAACGCAA			1	AAAGCTTCAAGTGACGT	CTTCAAGTG			1	AAAGGTTTGCAGCAACGT	GTTTGCAGCA			1	AAAGAGAAGGTCTTGACGT	AGAAGGTCTTG			1
																	1	AAAGGGAAAACGT	GGAAA		1	AAAGTCTTCAACGT	TCTTCA		1	AAAGTTTTTATACGT	TTTTTAT		1	AAAGTGCCTTGTACGT	TGCCTTGT			1	AAAGCTTATACTCACGT	CTTATACTC			1	AAAGAGAGAGGGTGACGT	AGAGAGGGTG			1	AAAGTCAATGTATAAACGT	TCAATGTATAA			1
																	1	AAAGATAATACGT	ATAAT		1	AAAGAAACCAACGT	AAACCA		1	AAAGAAAAGGGACGT	AAAAGGG		1	AAAGTTATCGTAACGT	TTATCGTA			1	AAAGCTTAAAACTACGT	CTTAAAACT			1	AAAGTAGCCGTAGAACGT	TAGCCGTAGA			1	AAAGTAAAACCTGAAACGT	TAAAACCTGAA			1
																	1	AAAGCCTTCACGT	CCTTC		1	AAAGCGTTATACGT	CGTTAT		1	AAAGCAAGAACACGT	CAAGAAC		1	AAAGTACTTCAAACGT	TACTTCAA			1	AAAGCTGTCAACGACGT	CTGTCAACG			1	AAAGACTTCCCCCCACGT	ACTTCCCCCC			1	AAAGGACTAAGCCTTACGT	GACTAAGCCTT			1
																	1	AAAGATCACACGT	ATCAC		1	AAAGTAGTAAACGT	TAGTAA		1	AAAGAAGAACGACGT	AAGAACG		1	AAAGTTTGGTGAACGT	TTTGGTGA			1	AAAGCTGGTTTAAACGT	CTGGTTTAA			1	AAAGGTGTTATCTCACGT	GTGTTATCTC			1	AAAGAATGGAAAGAAACGT	AATGGAAAGAA			1
																	1	AAAGCAGAAACGT	CAGAA		1	AAAGAACGCCACGT	AACGCC		1	AAAGATTTTGTACGT	ATTTTGT		1	AAAGTTTGTATTACGT	TTTGTATT			1	AAAGCTGCTCGGAACGT	CTGCTCGGA			1	AAAGTTAGGAAATTACGT	TTAGGAAATT			1	AAAGAGACAAAAAACACGT	AGACAAAAAAC			1
																	1	AAAGTCATCACGT	TCATC		1	AAAGAATAGTACGT	AATAGT		1	AAAGCAAAACAACGT	CAAAACA		1	AAAGAAGAAAAAACGT	AAGAAAAA			1	AAAGCTGATATGGACGT	CTGATATGG			1	AAAGGCGAAATTCAACGT	GCGAAATTCA			1	AAAGAGAAGGGAGAAACGT	AGAAGGGAGAA			1
																	1	AAAGTATCAACGT	TATCA		1	AAAGCCAACCACGT	CCAACC		1	AAAGTGATGACACGT	TGATGAC		1	AAAGGTTCGTAGACGT	GTTCGTAG			1	AAAGCTGAGTAAGACGT	CTGAGTAAG			1	AAAGATGAGGCTAAACGT	ATGAGGCTAA			1	AAAGTAAAAAAATTCACGT	TAAAAAAATTC			1
																	1	AAAGGTCCAACGT	GTCCA		1	AAAGTACAAAACGT	TACAAA		1	AAAGTTTAGAGACGT	TTTAGAG		1	AAAGAAGAAATAACGT	AAGAAATA			1	AAAGCTGAGGTGCACGT	CTGAGGTGC			1	AAAGGCATCAAACAACGT	GCATCAAACA			1	AAAGAGTTCGAATTGACGT	AGTTCGAATTG			1
																	1	AAAGTAAATACGT	TAAAT		1	AAAGTAATTAACGT	TAATTA		1	AAAGATTTAGCACGT	ATTTAGC		1	AAAGATATACATACGT	ATATACAT			1	AAAGCTGAATTAAACGT	CTGAATTAA			1	AAAGGTACCTGATGACGT	GTACCTGATG			1	AAAGTCCTCTAGGAGACGT	TCCTCTAGGAG			1
																	1	AAAGAGGAGACGT	AGGAG		1	AAAGCTTTTGACGT	CTTTTG		1	AAAGTTATTACACGT	TTATTAC		1	AAAGAACTCTTTACGT	AACTCTTT			1	AAAGCTGAATCGTACGT	CTGAATCGT			1	AAAGCTAGTGCGATACGT	CTAGTGCGAT			1	AAAGTGAACAAGTAAACGT	TGAACAAGTAA			1
																	1	AAAGCAATAACGT	CAATA		1	AAAGGAGGCTACGT	GAGGCT		1	AAAGTTTTTTAACGT	TTTTTTA		1	AAAGTATTTTCTACGT	TATTTTCT			1	AAAGCTGAAACGCACGT	CTGAAACGC			1	AAAGCGAATCGGGAACGT	CGAATCGGGA			1	AAAGACGATCGATCAACGT	ACGATCGATCA			1
																	1	AAAGACTTTACGT	ACTTT		1	AAAGATAAATACGT	ATAAAT		1	AAAGCATGACTACGT	CATGACT		1	AAAGCGATGATGACGT	CGATGATG			1	AAAGCTCTGATCAACGT	CTCTGATCA			1	AAAGATAGATATACACGT	ATAGATATAC			1	AAAGGATTAAAGCAAACGT	GATTAAAGCAA			1
																	1	AAAGGTGCAACGT	GTGCA		1	AAAGATTCATACGT	ATTCAT		1	AAAGGACATTTACGT	GACATTT		1	AAAGAACGCATAACGT	AACGCATA			1	AAAGCTCTCGTTAACGT	CTCTCGTTA			1	AAAGATTGTGAGACACGT	ATTGTGAGAC			1	AAAGTAGTATAGTTTACGT	TAGTATAGTTT			1
																	1	AAAGCAATTACGT	CAATT		1	AAAGGACAACACGT	GACAAC		1	AAAGACTTATTACGT	ACTTATT		1	AAAGATCGTGGTACGT	ATCGTGGT			1	AAAGCTCTCGTAAACGT	CTCTCGTAA			1	AAAGAAGCTAAGAGACGT	AAGCTAAGAG			1	AAAGATCAGGCACAAACGT	ATCAGGCACAA			1
																	1	AAAGGATAAACGT	GATAA		1	AAAGAAACACACGT	AAACAC		1	AAAGTTGCTACACGT	TTGCTAC		1	AAAGACCACCGTACGT	ACCACCGT			1	AAAGCTCTCGGATACGT	CTCTCGGAT			1	AAAGAATTATAAAAACGT	AATTATAAAA			1	AAAGAAAACTTCGCAACGT	AAAACTTCGCA			1
																	1	AAAGAATTCACGT	AATTC		1	AAAGGTGGTAACGT	GTGGTA		1	AAAGATTTAATACGT	ATTTAAT		1	AAAGACAAGACCACGT	ACAAGACC			1	AAAGCTCCATCTTACGT	CTCCATCTT			1	AAAGAGAGTTGAGCACGT	AGAGTTGAGC			1	AAAGCAGATTCGTTAACGT	CAGATTCGTTA			1
																	1	AAAGTAATAACGT	TAATA		1	AAAGAAGTCTACGT	AAGTCT		1	AAAGGTTTGGTACGT	GTTTGGT		1	AAAGAGTAATTTACGT	AGTAATTT			1	AAAGCTATTTACTACGT	CTATTTACT			1	AAAGAAACAAAAACACGT	AAACAAAAAC			1	AAAGTTTACGGTATGACGT	TTTACGGTATG			1
																	1	AAAGAGAATACGT	AGAAT		1	AAAGATACCAACGT	ATACCA		1	AAAGCATGAATACGT	CATGAAT		1	AAAGTATTTCAAACGT	TATTTCAA			1	AAAGCTATGAAGTACGT	CTATGAAGT			1	AAAGAATGTGGGCGACGT	AATGTGGGCG			1	AAAGATACAAAAGGGACGT	ATACAAAAGGG			1
																	1	AAAGAGGCGACGT	AGGCG		1	AAAGTAAGATACGT	TAAGAT		1	AAAGTCGAAATACGT	TCGAAAT		1	AAAGTATATTCCACGT	TATATTCC			1	AAAGCTAGTAAACACGT	CTAGTAAAC			1	AAAGGAAGAAGAACACGT	GAAGAAGAAC			1	AAAGCTAGATATGAAACGT	CTAGATATGAA			1
																	1	AAAGCTCGAACGT	CTCGA		1	AAAGGACGAGACGT	GACGAG		1	AAAGTTAAACGACGT	TTAAACG		1	AAAGGTTCGAGAACGT	GTTCGAGA			1	AAAGCTAGCAGCCACGT	CTAGCAGCC			1	AAAGTGATAATAGTACGT	TGATAATAGT			1	AAAGTTACATCACACACGT	TTACATCACAC			1
																	1	AAAGGCACGACGT	GCACG		1	AAAGTAAATCACGT	TAAATC		1	AAAGATAGAGGACGT	ATAGAGG		1	AAAGGATGCCGAACGT	GATGCCGA			1	AAAGCTACTTTTTACGT	CTACTTTTT			1	AAAGGTGCTACTTTACGT	GTGCTACTTT			1	AAAGGATTTGAGAGTACGT	GATTTGAGAGT			1
																	1	AAAGCTATTACGT	CTATT		1	AAAGAAAAAAACGT	AAAAAA		1	AAAGGAAGAATACGT	GAAGAAT		1	AAAGTCGTAGCAACGT	TCGTAGCA			1	AAAGCTACGGCCTACGT	CTACGGCCT			1	AAAGAGCCGTTAAAACGT	AGCCGTTAAA			1	AAAGTTAGATTAGGCACGT	TTAGATTAGGC			1
																	1	AAAGGCCACACGT	GCCAC		1	AAAGAAAGTGACGT	AAAGTG		1	AAAGTTTGTTTACGT	TTTGTTT		1	AAAGTTTATTAAACGT	TTTATTAA			1	AAAGCTAAGAAAAACGT	CTAAGAAAA			1	AAAGAAACCTGAAAACGT	AAACCTGAAA			1	AAAGTCGATGATGTAACGT	TCGATGATGTA			1
																	1	AAAGTAACAACGT	TAACA		1	AAAGAACAGTACGT	AACAGT		1	AAAGCCTATTGACGT	CCTATTG		1	AAAGCTCTCCCCACGT	CTCTCCCC			1	AAAGCTAAAGTTCACGT	CTAAAGTTC			1	AAAGCTAACATGAGACGT	CTAACATGAG			1	AAAGAGCGAGAGGCTACGT	AGCGAGAGGCT			1
																	1	AAAGATGTGACGT	ATGTG		1	AAAGAGAACAACGT	AGAACA		1	AAAGTTGGAAAACGT	TTGGAAA		1	AAAGCCACCATAACGT	CCACCATA			1	AAAGCTAAAAGTTACGT	CTAAAAGTT			1	AAAGCGTTTATTTGACGT	CGTTTATTTG			1	AAAGTACTAATAATGACGT	TACTAATAATG			1
																	1	AAAGAGAGCACGT	AGAGC		1	AAAGAATCCAACGT	AATCCA		1	AAAGAGGAAGAACGT	AGGAAGA		1	AAAGGAAAAAGAACGT	GAAAAAGA			1	AAAGCTAAAAAAAACGT	CTAAAAAAA			1	AAAGAAACAATCTTACGT	AAACAATCTT			1	AAAGATTACGGCCACACGT	ATTACGGCCAC			1
																	1	AAAGCCCTTACGT	CCCTT		1	AAAGTGAATTACGT	TGAATT		1	AAAGATTTTAAACGT	ATTTTAA		1	AAAGTGTTGAAGACGT	TGTTGAAG			1	AAAGCGTTAGGTGACGT	CGTTAGGTG			1	AAAGAGTAGTCCCAACGT	AGTAGTCCCA			1	AAAGGAAGGTTCGGCACGT	GAAGGTTCGGC			1
																	1	AAAGTTCCCACGT	TTCCC		1	AAAGATTATTACGT	ATTATT		1	AAAGGTTAGCCACGT	GTTAGCC		1	AAAGTATATAAGACGT	TATATAAG			1	AAAGCGTGTTGTCACGT	CGTGTTGTC			1	AAAGTTAAATAAAAACGT	TTAAATAAAA			1	AAAGATAATCACCTTACGT	ATAATCACCTT			1
																	1	AAAGTTAATACGT	TTAAT		1	AAAGGAACAAACGT	GAACAA		1	AAAGTATATTTACGT	TATATTT		1	AAAGAGGCCAACACGT	AGGCCAAC			1	AAAGCGTAACTGCACGT	CGTAACTGC			1	AAAGAAAGATTAACACGT	AAAGATTAAC			1	AAAGTCGATAAAAATACGT	TCGATAAAAAT			1
																	1	AAAGGCTTCACGT	GCTTC		1	AAAGAAACTCACGT	AAACTC		1	AAAGAAGTATAACGT	AAGTATA		1	AAAGTTCAAGTAACGT	TTCAAGTA			1	AAAGCGGTGTTTGACGT	CGGTGTTTG			1	AAAGAAAAAAGAAAACGT	AAAAAAGAAA			1	AAAGTTTCAAGCGAAACGT	TTTCAAGCGAA			1
																	1	AAAGCGAGGACGT	CGAGG		1	AAAGAAAGTCACGT	AAAGTC		1	AAAGAATCGTTACGT	AATCGTT		1	AAAGGAGATATTACGT	GAGATATT			1	AAAGCGGTGTGGAACGT	CGGTGTGGA			1	AAAGTTTAGGATCTACGT	TTTAGGATCT			1	AAAGGGCTTATACAAACGT	GGCTTATACAA			1
																	1	AAAGGATCAACGT	GATCA		1	AAAGCAATAGACGT	CAATAG		1	AAAGTAGTGCAACGT	TAGTGCA		1	AAAGTTATTGCGACGT	TTATTGCG			1	AAAGCGGTCTGGCACGT	CGGTCTGGC			1	AAAGTAAACTAATCACGT	TAAACTAATC			1	AAAGTTATTTAATTTACGT	TTATTTAATTT			1
																	1	AAAGCTAGCACGT	CTAGC		1	AAAGTTTATGACGT	TTTATG		1	AAAGATATCGAACGT	ATATCGA		1	AAAGATCCTCTTACGT	ATCCTCTT			1	AAAGCGGCGCATGACGT	CGGCGCATG			1	AAAGTGTGAGTTCTACGT	TGTGAGTTCT			1	AAAGGGGGAGAATTAACGT	GGGGAGAATTA			1
																	1	AAAGAACACACGT	AACAC		1	AAAGCCAATAACGT	CCAATA		1	AAAGTTGTTTAACGT	TTGTTTA		1	AAAGAAACTTCCACGT	AAACTTCC			1	AAAGCGGCCTTAAACGT	CGGCCTTAA			1	AAAGTATAATAATCACGT	TATAATAATC			1	AAAGACGGTAACGGCACGT	ACGGTAACGGC			1
																	1	AAAGAAATAACGT	AAATA		1	AAAGGAGAGAACGT	GAGAGA		1	AAAGTGTGATAACGT	TGTGATA		1	AAAGCTTGTTTTACGT	CTTGTTTT			1	AAAGCGGAAAGGGACGT	CGGAAAGGG			1	AAAGGGTGTTCTAAACGT	GGTGTTCTAA			1	AAAGAAAAAAACTCTACGT	AAAAAAACTCT			1
																	1	AAAGTTGTAACGT	TTGTA		1	AAAGAGGTAAACGT	AGGTAA		1	AAAGGCGTGCTACGT	GCGTGCT		1	AAAGAGAAAACCACGT	AGAAAACC			1	AAAGCGATGAGAAACGT	CGATGAGAA			1	AAAGAAGGTTCAAAACGT	AAGGTTCAAA			1	AAAGATTTGACGGGCACGT	ATTTGACGGGC			1
																	1	AAAGTCTCTACGT	TCTCT		1	AAAGATGCTTACGT	ATGCTT		1	AAAGATCAACAACGT	ATCAACA		1	AAAGATTTTCAAACGT	ATTTTCAA			1	AAAGCGATCCCCAACGT	CGATCCCCA			1	AAAGAAATGAAGAAACGT	AAATGAAGAA			1	AAAGTAAGGATTTTCACGT	TAAGGATTTTC			1
																	1	AAAGAGCTAACGT	AGCTA		1	AAAGGACATTACGT	GACATT		1	AAAGGTAAAAAACGT	GTAAAAA		1	AAAGGGATTCACACGT	GGATTCAC			1	AAAGCCTTGTACCACGT	CCTTGTACC			1	AAAGTAAAAGATGTACGT	TAAAAGATGT			1	AAAGTTTTAAAAGAAACGT	TTTTAAAAGAA			1
																	1	AAAGACGGAACGT	ACGGA		1	AAAGATGTTTACGT	ATGTTT		1	AAAGAGTTTGCACGT	AGTTTGC		1	AAAGTACTAGAAACGT	TACTAGAA			1	AAAGCCTACAAAGACGT	CCTACAAAG			1	AAAGTTTATGAACAACGT	TTTATGAACA			1	AAAGAATATAGACTCACGT	AATATAGACTC			1
																	1	AAAGGGTAAACGT	GGTAA		1	AAAGCTATGGACGT	CTATGG		1	AAAGACTCCGTACGT	ACTCCGT		1	AAAGTAAAGTATACGT	TAAAGTAT			1	AAAGCCGTTTGCGACGT	CCGTTTGCG			1	AAAGAATGGTTATCACGT	AATGGTTATC			1	AAAGGAACACCATGCACGT	GAACACCATGC			1
																	1	AAAGTTCTAACGT	TTCTA		1	AAAGGAGGTCACGT	GAGGTC		1	AAAGTCGTGAAACGT	TCGTGAA		1	AAAGGTAACACCACGT	GTAACACC			1	AAAGCCGTACAACACGT	CCGTACAAC			1	AAAGTGGGTTGAGAACGT	TGGGTTGAGA			1	AAAGGCAGTATTTTCACGT	GCAGTATTTTC			1
																	1	AAAGCCTGTACGT	CCTGT		1	AAAGGAGCTTACGT	GAGCTT		1	AAAGCTGGAGAACGT	CTGGAGA		1	AAAGCCTCCCGGACGT	CCTCCCGG			1	AAAGCCGATAGATACGT	CCGATAGAT			1	AAAGACTTATCCCAACGT	ACTTATCCCA			1	AAAGAACGAGATAGCACGT	AACGAGATAGC			1
																	1	AAAGAGCTCACGT	AGCTC		1	AAAGATGCAAACGT	ATGCAA		1	AAAGGGTTTACACGT	GGTTTAC		1	AAAGCATCAAAAACGT	CATCAAAA			1	AAAGCCGAGTGACACGT	CCGAGTGAC			1	AAAGAAGAGCACGGACGT	AAGAGCACGG			1	AAAGGAGATTCAATCACGT	GAGATTCAATC			1
																	1	AAAGAGGACACGT	AGGAC		1	AAAGCATAACACGT	CATAAC		1	AAAGAGGAGAGACGT	AGGAGAG		1	AAAGTTGTCCTGACGT	TTGTCCTG			1	AAAGCCGAAGTGCACGT	CCGAAGTGC			1	AAAGAAACACCATAACGT	AAACACCATA			1	AAAGTTAATTTAAAGACGT	TTAATTTAAAG			1
																	1	AAAGGTAGGACGT	GTAGG		1	AAAGAGCTACACGT	AGCTAC		1	AAAGTTCAGCAACGT	TTCAGCA		1	AAAGTGAGAGGTACGT	TGAGAGGT			1	AAAGCCCTGGGCTACGT	CCCTGGGCT			1	AAAGGAAAACAACAACGT	GAAAACAACA			1	AAAGACAAAACTTCAACGT	ACAAAACTTCA			1
																	1	AAAGAGTTTACGT	AGTTT		1	AAAGTTGAATACGT	TTGAAT		1	AAAGGTGTGTGACGT	GTGTGTG		1	AAAGGAATTAAAACGT	GAATTAAA			1	AAAGCCCATGCGTACGT	CCCATGCGT			1	AAAGAAGGTTTTTTACGT	AAGGTTTTTT			1	AAAGGAATACTGAAAACGT	GAATACTGAAA			1
																	1	AAAGCAAAGACGT	CAAAG		1	AAAGCCTAATACGT	CCTAAT		1	AAAGTCAGAGAACGT	TCAGAGA		1	AAAGGGTTTATTACGT	GGTTTATT			1	AAAGCCATTTCAAACGT	CCATTTCAA			1	AAAGAATAAATGCGACGT	AATAAATGCG			1	AAAGCTCAATCAGCTACGT	CTCAATCAGCT			1
																	1	AAAGTTTCGACGT	TTTCG		1	AAAGTTTCAAACGT	TTTCAA		1	AAAGAAGAAGAACGT	AAGAAGA		1	AAAGTAAGTATCACGT	TAAGTATC			1	AAAGCCATAGAAGACGT	CCATAGAAG			1	AAAGGTGGGCTTTAACGT	GTGGGCTTTA			1	AAAGATACCAAACACACGT	ATACCAAACAC			1
																	1	AAAGTTACAACGT	TTACA		1	AAAGACAAATACGT	ACAAAT		1	AAAGTAAAAAAACGT	TAAAAAA		1	AAAGTTTCCAAAACGT	TTTCCAAA			1	AAAGCCACTGATCACGT	CCACTGATC			1	AAAGACTGAGCCGTACGT	ACTGAGCCGT			1	AAAGCCAAATTAACCACGT	CCAAATTAACC			1
																	1	AAAGTCCATACGT	TCCAT		1	AAAGCATAGCACGT	CATAGC		1	AAAGCACACTTACGT	CACACTT		1	AAAGATATTAATACGT	ATATTAAT			1	AAAGCCACCGTCGACGT	CCACCGTCG			1	AAAGAAACCTTAAAACGT	AAACCTTAAA			1	AAAGCGCATTGTACGACGT	CGCATTGTACG			1
																	1	AAAGTTCTTACGT	TTCTT		1	AAAGGTTGATACGT	GTTGAT		1	AAAGGTAGAGGACGT	GTAGAGG		1	AAAGCTAATGAAACGT	CTAATGAA			1	AAAGCCAAAGACAACGT	CCAAAGACA			1	AAAGACCTCTATATACGT	ACCTCTATAT			1	AAAGTAGTATTTACAACGT	TAGTATTTACA			1
																	1	AAAGTGATAACGT	TGATA		1	AAAGTTTGAAACGT	TTTGAA		1	AAAGCTCTTTTACGT	CTCTTTT		1	AAAGCTTAAACGACGT	CTTAAACG			1	AAAGCCAAACAAAACGT	CCAAACAAA			1	AAAGAATCTCATGTACGT	AATCTCATGT			1	AAAGGAGAAACTGTCACGT	GAGAAACTGTC			1
																	1	AAAGCGACGACGT	CGACG		1	AAAGGGCTTGACGT	GGCTTG		1	AAAGCACCGGGACGT	CACCGGG		1	AAAGTATTCTAAACGT	TATTCTAA			1	AAAGCATTTTATAACGT	CATTTTATA			1	AAAGGTCACTAAACACGT	GTCACTAAAC			1	AAAGTAAGGGGAGAAACGT	TAAGGGGAGAA			1
																	1	AAAGTAGGTACGT	TAGGT		1	AAAGTAACTAACGT	TAACTA		1	AAAGAAAATTCACGT	AAAATTC		1	AAAGAAAAAGAGACGT	AAAAAGAG			1	AAAGCATTTTAAAACGT	CATTTTAAA			1	AAAGTTACTAACTCACGT	TTACTAACTC			1	AAAGAAGAGCTAGCGACGT	AAGAGCTAGCG			1
																	1	AAAGAAGCGACGT	AAGCG		1	AAAGTGCCATACGT	TGCCAT		1	AAAGGAAAGCGACGT	GAAAGCG		1	AAAGCTAATCACACGT	CTAATCAC			1	AAAGCATTTAGTCACGT	CATTTAGTC			1	AAAGCATTTATGACACGT	CATTTATGAC			1	AAAGAAACCAGGCCTACGT	AAACCAGGCCT			1
																	1	AAAGTTGACACGT	TTGAC		1	AAAGACTCATACGT	ACTCAT		1	AAAGGGCACAAACGT	GGCACAA		1	AAAGACAACATAACGT	ACAACATA			1	AAAGCATTCGTATACGT	CATTCGTAT			1	AAAGTCGTCTTATAACGT	TCGTCTTATA			1	AAAGACAAAATGTTCACGT	ACAAAATGTTC			1
																	1	AAAGATGCGACGT	ATGCG		1	AAAGACATTCACGT	ACATTC		1	AAAGACCTCATACGT	ACCTCAT		1	AAAGGTAGTTAAACGT	GTAGTTAA			1	AAAGCATGTGTAGACGT	CATGTGTAG			1	AAAGCCTCTGCTTCACGT	CCTCTGCTTC			1	AAAGTACTCTCGTCCACGT	TACTCTCGTCC			1
																	1	AAAGACTACACGT	ACTAC		1	AAAGTTAGCCACGT	TTAGCC		1	AAAGAGAGTCAACGT	AGAGTCA		1	AAAGCATTAAACACGT	CATTAAAC			1	AAAGCATGATCAAACGT	CATGATCAA			1	AAAGCAAAGGAAATACGT	CAAAGGAAAT			1	AAAGCTTCAAAAACCACGT	CTTCAAAAACC			1
																	1	AAAGTAGAGACGT	TAGAG		1	AAAGTAATGGACGT	TAATGG		1	AAAGCATCTGCACGT	CATCTGC		1	AAAGATTATTGCACGT	ATTATTGC			1	AAAGCATGAATCAACGT	CATGAATCA			1	AAAGACTGTTGTTTACGT	ACTGTTGTTT			1	AAAGTAAATAACAAAACGT	TAAATAACAAA			1
																	1	AAAGTGAGTACGT	TGAGT		1	AAAGGACTTGACGT	GACTTG		1	AAAGTTTGTCAACGT	TTTGTCA		1	AAAGTAGAAATCACGT	TAGAAATC			1	AAAGCATCTATAAACGT	CATCTATAA			1	AAAGTTTATAACGAACGT	TTTATAACGA			1	AAAGGTCTAGAGCCTACGT	GTCTAGAGCCT			1
																	1	AAAGATATAACGT	ATATA		1	AAAGGTAAACACGT	GTAAAC		1	AAAGAATTGTTACGT	AATTGTT		1	AAAGTTGGGCCTACGT	TTGGGCCT			1	AAAGCATCCATACACGT	CATCCATAC			1	AAAGGAAGAAAATGACGT	GAAGAAAATG			1	AAAGTTCACCTGGTCACGT	TTCACCTGGTC			1
																	1	AAAGAATAAACGT	AATAA		1	AAAGAGTGTGACGT	AGTGTG		1	AAAGACAAAGGACGT	ACAAAGG		1	AAAGGTTAGGTTACGT	GTTAGGTT			1	AAAGCATAGCGATACGT	CATAGCGAT			1	AAAGGTTTTTGACCACGT	GTTTTTGACC			1	AAAGCTAGGATGGCCACGT	CTAGGATGGCC			1
																	1	AAAGGAATAACGT	GAATA		1	AAAGCAAACTACGT	CAAACT		1	AAAGTGTCTAAACGT	TGTCTAA		1	AAAGTGTCCCAAACGT	TGTCCCAA			1	AAAGCATACCATAACGT	CATACCATA			1	AAAGCCAACTTGGGACGT	CCAACTTGGG			1	AAAGGGCAAAAATCCACGT	GGCAAAAATCC			1
																	1	AAAGCTCACACGT	CTCAC		1	AAAGCGTTGGACGT	CGTTGG		1	AAAGGTTAGACACGT	GTTAGAC		1	AAAGTCCTCCCAACGT	TCCTCCCA			1	AAAGCAGCTCTCAACGT	CAGCTCTCA			1	AAAGTGATCAGATAACGT	TGATCAGATA			1	AAAGAGATAGGTTTGACGT	AGATAGGTTTG			1
																	1	AAAGTCACTACGT	TCACT		1	AAAGCTAGTGACGT	CTAGTG		1	AAAGGAGAGGCACGT	GAGAGGC		1	AAAGAAGAACTGACGT	AAGAACTG			1	AAAGCAGCACTAAACGT	CAGCACTAA			1	AAAGATTGATCGAGACGT	ATTGATCGAG			1	AAAGCAAAAATCATAACGT	CAAAAATCATA			1
																	1	AAAGGGCGTACGT	GGCGT		1	AAAGGGGGAAACGT	GGGGAA		1	AAAGCAACTTTACGT	CAACTTT		1	AAAGAGTTCATCACGT	AGTTCATC			1	AAAGCAGAGTCGAACGT	CAGAGTCGA			1	AAAGATTAATTTTCACGT	ATTAATTTTC			1	AAAGTGTCACGCTATACGT	TGTCACGCTAT			1
																	1	AAAGGGTTTACGT	GGTTT		1	AAAGTTTAAGACGT	TTTAAG		1	AAAGTGTATGTACGT	TGTATGT		1	AAAGATTAAAAAACGT	ATTAAAAA			1	AAAGCAGAGGAAGACGT	CAGAGGAAG			1	AAAGTAAATTCCCTACGT	TAAATTCCCT			1	AAAGTTTTCTGAAAAACGT	TTTTCTGAAAA			1
																	1	AAAGCAAACACGT	CAAAC		1	AAAGTTTTAGACGT	TTTTAG		1	AAAGTGCATATACGT	TGCATAT		1	AAAGTAGAGAAAACGT	TAGAGAAA			1	AAAGCAGAACGGTACGT	CAGAACGGT			1	AAAGGAAATGTTTCACGT	GAAATGTTTC			1	AAAGCGAGACTGGTGACGT	CGAGACTGGTG			1
																	1	AAAGTCCTGACGT	TCCTG		1	AAAGTGATTCACGT	TGATTC		1	AAAGCTACGAGACGT	CTACGAG		1	AAAGAGAAAAAAACGT	AGAAAAAA			1	AAAGCACTTAAGAACGT	CACTTAAGA			1	AAAGTGAAAAAGCAACGT	TGAAAAAGCA			1	AAAGACTTATGAGTTACGT	ACTTATGAGTT			1
																	1	AAAGACTCAACGT	ACTCA		1	AAAGAATTGCACGT	AATTGC		1	AAAGACATATTACGT	ACATATT		1	AAAGTTTTTGACACGT	TTTTTGAC			1	AAAGCACGAAACAACGT	CACGAAACA			1	AAAGGCGCCAACAAACGT	GCGCCAACAA			1	AAAGTTGAATTAGGTACGT	TTGAATTAGGT			1
																	1	AAAGAAGTAACGT	AAGTA		1	AAAGAAATTAACGT	AAATTA		1	AAAGATGTGCTACGT	ATGTGCT		1	AAAGCTTAATTTACGT	CTTAATTT			1	AAAGCACACACACACGT	CACACACAC			1	AAAGGATTTGAGAAACGT	GATTTGAGAA			1	AAAGGCTGCTGAATCACGT	GCTGCTGAATC			1
																	1	AAAGAGTATACGT	AGTAT		1	AAAGGGAGACACGT	GGAGAC		1	AAAGTTCACCAACGT	TTCACCA		1	AAAGCAAGAGAAACGT	CAAGAGAA			1	AAAGCACAATCGAACGT	CACAATCGA			1	AAAGATAACAAGTAACGT	ATAACAAGTA			1	AAAGAACTTATGACCACGT	AACTTATGACC			1
																	1	AAAGGGGACACGT	GGGAC		1	AAAGTGGAATACGT	TGGAAT		1	AAAGGAAACTAACGT	GAAACTA		1	AAAGAAGAAGATACGT	AAGAAGAT			1	AAAGCAATGTTGCACGT	CAATGTTGC			1	AAAGATAGAAGAAAACGT	ATAGAAGAAA			1	AAAGTGACATATCTGACGT	TGACATATCTG			1
																	1	AAAGGACGGACGT	GACGG		1	AAAGGTGCTTACGT	GTGCTT		1	AAAGACATCCTACGT	ACATCCT		1	AAAGGATTCTTAACGT	GATTCTTA			1	AAAGCAATCTAAAACGT	CAATCTAAA			1	AAAGAGATGATGACACGT	AGATGATGAC			1	AAAGGAATCTATGTCACGT	GAATCTATGTC			1
																	1	AAAGAGTCTACGT	AGTCT		1	AAAGCTCGGCACGT	CTCGGC		1	AAAGCTCGAAAACGT	CTCGAAA		1	AAAGGAATCCCAACGT	GAATCCCA			1	AAAGCAATAAATAACGT	CAATAAATA			1	AAAGAAGCTGAGACACGT	AAGCTGAGAC			1	AAAGAATTACTTTACACGT	AATTACTTTAC			1
																	1	AAAGTGAAGACGT	TGAAG		1	AAAGAAGCTAACGT	AAGCTA		1	AAAGCCAGAGAACGT	CCAGAGA		1	AAAGACCTAAAAACGT	ACCTAAAA			1	AAAGCAAGTATTAACGT	CAAGTATTA			1	AAAGCAGTAATGTTACGT	CAGTAATGTT			1	AAAGCATAAAACTTTACGT	CATAAAACTTT			1
																	1	AAAGCAAAAACGT	CAAAA		1	AAAGAGTCGCACGT	AGTCGC		1	AAAGAAGAAAAACGT	AAGAAAA		1	AAAGATCTTAAAACGT	ATCTTAAA			1	AAAGCAAGCGACGACGT	CAAGCGACG			1	AAAGATTTTGAATCACGT	ATTTTGAATC			1	AAAGTCTGGAACTCAACGT	TCTGGAACTCA			1
																	1	AAAGAGATAACGT	AGATA		1	AAAGCCCGCAACGT	CCCGCA		1	AAAGTTGCTGGACGT	TTGCTGG		1	AAAGAGTTTTAGACGT	AGTTTTAG			1	AAAGCAAGCGACCACGT	CAAGCGACC			1	AAAGTTTGGGCTAAACGT	TTTGGGCTAA			1	AAAGAGAGATAAAGAACGT	AGAGATAAAGA			1
																	1	AAAGGAAGTACGT	GAAGT		1	AAAGTTACCGACGT	TTACCG		1	AAAGCGTATAGACGT	CGTATAG		1	AAAGTCAATTTCACGT	TCAATTTC			1	AAAGCAAGCATATACGT	CAAGCATAT			1	AAAGAAAACTGATTACGT	AAAACTGATT			1	AAAGATGTTGATTCCACGT	ATGTTGATTCC			1
																	1	AAAGGGCTTACGT	GGCTT		1	AAAGCTCAACACGT	CTCAAC		1	AAAGACCTGTGACGT	ACCTGTG		1	AAAGAACGGGTAACGT	AACGGGTA			1	AAAGCAACTCCCAACGT	CAACTCCCA			1	AAAGGATCATGGCAACGT	GATCATGGCA			1	AAAGCAATTACTCCGACGT	CAATTACTCCG			1
																	1	AAAGTTGTGACGT	TTGTG		1	AAAGACTCAAACGT	ACTCAA		1	AAAGTTTGTTAACGT	TTTGTTA		1	AAAGATGCACATACGT	ATGCACAT			1	AAAGCAACAAACAACGT	CAACAAACA			1	AAAGCTTCATTGAAACGT	CTTCATTGAA			1	AAAGGATTATCAAAGACGT	GATTATCAAAG			1
																	1	AAAGCAAGGACGT	CAAGG		1	AAAGAATGAAACGT	AATGAA		1	AAAGAAATTGCACGT	AAATTGC		1	AAAGAAGAAGAAACGT	AAGAAGAA			1	AAAGCAAAGCCAAACGT	CAAAGCCAA			1	AAAGAGAATCAAGAACGT	AGAATCAAGA			1	AAAGGGCAATTAAAAACGT	GGCAATTAAAA			1
																	1	AAAGGACTAACGT	GACTA		1	AAAGTTCAGAACGT	TTCAGA		1	AAAGGCACTGCACGT	GCACTGC		1	AAAGCAGTCTCCACGT	CAGTCTCC			1	AAAGCAAACCATTACGT	CAAACCATT			1	AAAGCTGCTGCTGCACGT	CTGCTGCTGC			1	AAAGACTCTTTATCAACGT	ACTCTTTATCA			1
																	1	AAAGAGCTGACGT	AGCTG		1	AAAGTTTCATACGT	TTTCAT		1	AAAGGGAACAAACGT	GGAACAA		1	AAAGATTTAAAAACGT	ATTTAAAA			1	AAAGCAAAAGTAGACGT	CAAAAGTAG			1	AAAGGCTCAAAACAACGT	GCTCAAAACA			1	AAAGTCAGGTGTCCAACGT	TCAGGTGTCCA			1
																	1	AAAGAAGGAACGT	AAGGA		1	AAAGGAAGACACGT	GAAGAC		1	AAAGTTGAGCAACGT	TTGAGCA		1	AAAGGGGTAATTACGT	GGGTAATT			1	AAAGCAAAACGGCACGT	CAAAACGGC			1	AAAGAGAAAGAAGGACGT	AGAAAGAAGG			1	AAAGATTAGTTATGTACGT	ATTAGTTATGT			1
																	1	AAAGATCAAACGT	ATCAA		1	AAAGAGCATGACGT	AGCATG		1	AAAGATAGAGTACGT	ATAGAGT		1	AAAGACGCGTACACGT	ACGCGTAC			1	AAAGCAAAACAAAACGT	CAAAACAAA			1	AAAGAAAAGAAAAAACGT	AAAAGAAAAA			1	AAAGTTGAAACTTAAACGT	TTGAAACTTAA			1
																	1	AAAGGAGTAACGT	GAGTA		1	AAAGACATCGACGT	ACATCG		1	AAAGTCGGTGAACGT	TCGGTGA		1	AAAGTGAGACGCACGT	TGAGACGC			1	AAAGATTTTTTATACGT	ATTTTTTAT			1	AAAGGGGGTGGAGAACGT	GGGGTGGAGA			1	AAAGCAGAAGAACCTACGT	CAGAAGAACCT			1
																	1	AAAGTATAGACGT	TATAG		1	AAAGGCAAAAACGT	GCAAAA		1	AAAGCCTTCTCACGT	CCTTCTC		1	AAAGTCATCGTAACGT	TCATCGTA			1	AAAGATTTTTGCTACGT	ATTTTTGCT			1	AAAGACCATTAAAAACGT	ACCATTAAAA			1	AAAGATTATGATGAAACGT	ATTATGATGAA			1
																					1	AAAGATAATTACGT	ATAATT		1	AAAGCCCATGGACGT	CCCATGG		1	AAAGAAAGCAGAACGT	AAAGCAGA			1	AAAGATTTTGTGGACGT	ATTTTGTGG			1	AAAGGATTCACTGCACGT	GATTCACTGC			1	AAAGCAGATGGAAGGACGT	CAGATGGAAGG			1
																					1	AAAGTCTCTGACGT	TCTCTG		1	AAAGCTCCGGGACGT	CTCCGGG		1	AAAGCCTGCCAGACGT	CCTGCCAG			1	AAAGATTTTGGGAACGT	ATTTTGGGA			1	AAAGAGTGAAAGTGACGT	AGTGAAAGTG			1	AAAGTACATGTCAAAACGT	TACATGTCAAA			1
																					1	AAAGATGACCACGT	ATGACC		1	AAAGGAAAATTACGT	GAAAATT		1	AAAGCCCGTCTCACGT	CCCGTCTC			1	AAAGATTTTCCACACGT	ATTTTCCAC			1	AAAGACAAGTTTTCACGT	ACAAGTTTTC			1	AAAGAGAAGAAGAAGACGT	AGAAGAAGAAG			1
																					1	AAAGTCTCGTACGT	TCTCGT		1	AAAGCTAAATTACGT	CTAAATT		1	AAAGACGCGCACACGT	ACGCGCAC			1	AAAGATTTTCATTACGT	ATTTTCATT			1	AAAGGAACAACTCAACGT	GAACAACTCA			1	AAAGCGATCTCTCACACGT	CGATCTCTCAC			1
																					1	AAAGTAAACCACGT	TAAACC		1	AAAGCTAATGTACGT	CTAATGT		1	AAAGACAGCTATACGT	ACAGCTAT			1	AAAGATTTGGTCCACGT	ATTTGGTCC			1	AAAGAGCGATGTGAACGT	AGCGATGTGA			1	AAAGTTGTTCCAGCAACGT	TTGTTCCAGCA			1
																					1	AAAGTCCAGAACGT	TCCAGA		1	AAAGGTGGCGCACGT	GTGGCGC		1	AAAGATTATTGGACGT	ATTATTGG			1	AAAGATTTGAAAAACGT	ATTTGAAAA			1	AAAGGTATATAATGACGT	GTATATAATG			1	AAAGCCAGATTTGATACGT	CCAGATTTGAT			1
																					1	AAAGATGCACACGT	ATGCAC		1	AAAGAATCTGTACGT	AATCTGT		1	AAAGATAATAAGACGT	ATAATAAG			1	AAAGATTTCTGCAACGT	ATTTCTGCA			1	AAAGGTAGAAAGGTACGT	GTAGAAAGGT			1	AAAGTATAATTGGGTACGT	TATAATTGGGT			1
																					1	AAAGTGTCCAACGT	TGTCCA		1	AAAGGGATTCGACGT	GGATTCG		1	AAAGCCTTTATAACGT	CCTTTATA			1	AAAGATTTCATTTACGT	ATTTCATTT			1	AAAGGTTTGAGAAAACGT	GTTTGAGAAA			1	AAAGATAGGATACTTACGT	ATAGGATACTT			1
																					1	AAAGTACATTACGT	TACATT		1	AAAGAAGGCATACGT	AAGGCAT		1	AAAGGCATTTCTACGT	GCATTTCT			1	AAAGATTTATTTTACGT	ATTTATTTT			1	AAAGTTAAACCTATACGT	TTAAACCTAT			1	AAAGAGTCTTGCATCACGT	AGTCTTGCATC			1
																					1	AAAGTAGATTACGT	TAGATT		1	AAAGAAGTTTTACGT	AAGTTTT		1	AAAGGACCTGCGACGT	GACCTGCG			1	AAAGATTTATCAAACGT	ATTTATCAA			1	AAAGTAATAGCACTACGT	TAATAGCACT			1	AAAGTCAAGATCTCGACGT	TCAAGATCTCG			1
																					1	AAAGAGATTGACGT	AGATTG		1	AAAGGTGAGCCACGT	GTGAGCC		1	AAAGGTCAGTTCACGT	GTCAGTTC			1	AAAGATTTATATAACGT	ATTTATATA			1	AAAGTCTTTGGTCTACGT	TCTTTGGTCT			1	AAAGAAGCTTATTCTACGT	AAGCTTATTCT			1
																					1	AAAGAACTTTACGT	AACTTT		1	AAAGATGATTCACGT	ATGATTC		1	AAAGTAACAACTACGT	TAACAACT			1	AAAGATTTAGCGAACGT	ATTTAGCGA			1	AAAGAAAAAAAATGACGT	AAAAAAAATG			1	AAAGACAATAAGGTTACGT	ACAATAAGGTT			1
																					1	AAAGCAGTATACGT	CAGTAT		1	AAAGAAGAACCACGT	AAGAACC		1	AAAGCTCAACAAACGT	CTCAACAA			1	AAAGATTTAAAGAACGT	ATTTAAAGA			1	AAAGTATGGGCTCGACGT	TATGGGCTCG			1	AAAGATTTCAACTCTACGT	ATTTCAACTCT			1
																					1	AAAGATTAAAACGT	ATTAAA		1	AAAGAATCACGACGT	AATCACG		1	AAAGTGGGTGCAACGT	TGGGTGCA			1	AAAGATTGTTGCCACGT	ATTGTTGCC			1	AAAGAAAAAGAGTCACGT	AAAAAGAGTC			1	AAAGTCAGTCGTTTCACGT	TCAGTCGTTTC			1
																					1	AAAGATATGAACGT	ATATGA		1	AAAGTGCACCCACGT	TGCACCC		1	AAAGGATAAGCTACGT	GATAAGCT			1	AAAGATTGCAATGACGT	ATTGCAATG			1	AAAGCATAACAATTACGT	CATAACAATT			1	AAAGATCTCAAATTCACGT	ATCTCAAATTC			1
																					1	AAAGATATTTACGT	ATATTT		1	AAAGAAATGGTACGT	AAATGGT		1	AAAGGTATGAGTACGT	GTATGAGT			1	AAAGATTGAATCAACGT	ATTGAATCA			1	AAAGTATTAACTAAACGT	TATTAACTAA			1	AAAGGCTGTAATTTTACGT	GCTGTAATTTT			1
																					1	AAAGATCCCAACGT	ATCCCA		1	AAAGGGCTCCCACGT	GGCTCCC		1	AAAGCTTTTTCAACGT	CTTTTTCA			1	AAAGATTCTATGTACGT	ATTCTATGT			1	AAAGAGAGCCTATGACGT	AGAGCCTATG			1	AAAGAAAAGCAGGCTACGT	AAAAGCAGGCT			1
																					1	AAAGTCGTGAACGT	TCGTGA		1	AAAGCAGCGAAACGT	CAGCGAA		1	AAAGAGAAAATTACGT	AGAAAATT			1	AAAGATTCGTTATACGT	ATTCGTTAT			1	AAAGGAAATTGACAACGT	GAAATTGACA			1	AAAGAAGAGGGCCAGACGT	AAGAGGGCCAG			1
																					1	AAAGACAAGGACGT	ACAAGG		1	AAAGAATAATTACGT	AATAATT		1	AAAGATCCACAAACGT	ATCCACAA			1	AAAGATTCGAAGTACGT	ATTCGAAGT			1	AAAGTTCCAAGACGACGT	TTCCAAGACG			1	AAAGCCAAAGATATGACGT	CCAAAGATATG			1
																					1	AAAGTTCTCGACGT	TTCTCG		1	AAAGTAATTGCACGT	TAATTGC		1	AAAGGAAGTGAGACGT	GAAGTGAG			1	AAAGATTCAAGAGACGT	ATTCAAGAG			1	AAAGACATGTGGTAACGT	ACATGTGGTA			1	AAAGCAGCTTGCTTTACGT	CAGCTTGCTTT			1
																					1	AAAGAGCAAAACGT	AGCAAA		1	AAAGGTTACAGACGT	GTTACAG		1	AAAGGTGGTTCCACGT	GTGGTTCC			1	AAAGATTATTTTCACGT	ATTATTTTC			1	AAAGAAAACATCCAACGT	AAAACATCCA			1	AAAGTTTCATCAAGGACGT	TTTCATCAAGG			1
																					1	AAAGTTTGATACGT	TTTGAT		1	AAAGGTTACATACGT	GTTACAT		1	AAAGCTAGTAAGACGT	CTAGTAAG			1	AAAGATTATTCGTACGT	ATTATTCGT			1	AAAGTAACTAAACTACGT	TAACTAAACT			1	AAAGAAAAGGAAATGACGT	AAAAGGAAATG			1
																					1	AAAGGTGGAGACGT	GTGGAG		1	AAAGGTTAAATACGT	GTTAAAT		1	AAAGTTGTGGAGACGT	TTGTGGAG			1	AAAGATTATCAATACGT	ATTATCAAT			1	AAAGAGTTCTAAGTACGT	AGTTCTAAGT			1	AAAGATTTTGTGTTTACGT	ATTTTGTGTTT			1
																					1	AAAGTTGGAAACGT	TTGGAA		1	AAAGATTGTGAACGT	ATTGTGA		1	AAAGGTAGTTGGACGT	GTAGTTGG			1	AAAGATTAGTTTTACGT	ATTAGTTTT			1	AAAGTTTGTTTTTGACGT	TTTGTTTTTG			1	AAAGAAAAGGCGGGGACGT	AAAAGGCGGGG			1
																					1	AAAGGCACATACGT	GCACAT		1	AAAGACCATACACGT	ACCATAC		1	AAAGGAGAACGCACGT	GAGAACGC			1	AAAGATTAGGAAGACGT	ATTAGGAAG			1	AAAGCAATAAGTTTACGT	CAATAAGTTT			1	AAAGTAACCAAAGCTACGT	TAACCAAAGCT			1
																					1	AAAGGAGAATACGT	GAGAAT		1	AAAGGGAACTTACGT	GGAACTT		1	AAAGATGAGGAAACGT	ATGAGGAA			1	AAAGATTACGGAAACGT	ATTACGGAA			1	AAAGAAAGAAAAAAACGT	AAAGAAAAAA			1	AAAGACATTGGAGAGACGT	ACATTGGAGAG			1
																					1	AAAGTAAATTACGT	TAAATT		1	AAAGGAAAAAGACGT	GAAAAAG		1	AAAGCTTCTCGGACGT	CTTCTCGG			1	AAAGATGTATTTAACGT	ATGTATTTA			1	AAAGTGAGGAAGTAACGT	TGAGGAAGTA			1	AAAGTTAATCGATCAACGT	TTAATCGATCA			1
																					1	AAAGCTTGAGACGT	CTTGAG		1	AAAGACTAAAAACGT	ACTAAAA		1	AAAGAGTCCCTAACGT	AGTCCCTA			1	AAAGATGTATCAAACGT	ATGTATCAA			1	AAAGAATGTCTAGTACGT	AATGTCTAGT			1	AAAGCTTCCAATGTTACGT	CTTCCAATGTT			1
																					1	AAAGATATGGACGT	ATATGG		1	AAAGTTTCCATACGT	TTTCCAT		1	AAAGTAATGAGAACGT	TAATGAGA			1	AAAGATGTAAAGGACGT	ATGTAAAGG			1	AAAGAGGCATAGTGACGT	AGGCATAGTG			1	AAAGAGAACAAAAATACGT	AGAACAAAAAT			1
																					1	AAAGTGGGCGACGT	TGGGCG		1	AAAGAAAAATAACGT	AAAAATA		1	AAAGGATTGTTCACGT	GATTGTTC			1	AAAGATGGTTTTCACGT	ATGGTTTTC			1	AAAGGAGGAGAAAAACGT	GAGGAGAAAA			1	AAAGCCAACTTAAATACGT	CCAACTTAAAT			1
																					1	AAAGCAACTCACGT	CAACTC		1	AAAGACCCAAAACGT	ACCCAAA		1	AAAGCCAAATCTACGT	CCAAATCT			1	AAAGATGGTTTATACGT	ATGGTTTAT			1	AAAGGCTACTACCGACGT	GCTACTACCG			1	AAAGTTTTTGAAAAAACGT	TTTTTGAAAAA			1
																					1	AAAGATACTTACGT	ATACTT		1	AAAGCTTCTCGACGT	CTTCTCG		1	AAAGAAGTAAAAACGT	AAGTAAAA			1	AAAGATGGCTGCAACGT	ATGGCTGCA			1	AAAGCTGTGTTGCCACGT	CTGTGTTGCC			1	AAAGTAGAGGACATGACGT	TAGAGGACATG			1
																					1	AAAGAAACCCACGT	AAACCC		1	AAAGTCAGCTCACGT	TCAGCTC		1	AAAGTTTCATGGACGT	TTTCATGG			1	AAAGATGGCTCGTACGT	ATGGCTCGT			1	AAAGAAAAGTCATAACGT	AAAAGTCATA			1	AAAGCCAAATCCTAAACGT	CCAAATCCTAA			1
																					1	AAAGATTGTTACGT	ATTGTT		1	AAAGTTTATTTACGT	TTTATTT		1	AAAGAGACCTGGACGT	AGACCTGG			1	AAAGATGGCTATCACGT	ATGGCTATC			1	AAAGAGGCGACTGGACGT	AGGCGACTGG			1	AAAGAGTTGATTTAAACGT	AGTTGATTTAA			1
																					1	AAAGATCGAAACGT	ATCGAA		1	AAAGCACGGTTACGT	CACGGTT		1	AAAGTATTGAAAACGT	TATTGAAA			1	AAAGATGGCATCTACGT	ATGGCATCT			1	AAAGAAGGGCCATCACGT	AAGGGCCATC			1	AAAGGAGATGAATAAACGT	GAGATGAATAA			1
																					1	AAAGGGCCTCACGT	GGCCTC		1	AAAGTTCGTCTACGT	TTCGTCT		1	AAAGACTAATTTACGT	ACTAATTT			1	AAAGATGGATCTTACGT	ATGGATCTT			1	AAAGACAAATTCTAACGT	ACAAATTCTA			1	AAAGCTTGGAAACAAACGT	CTTGGAAACAA			1
																					1	AAAGGTACCTACGT	GTACCT		1	AAAGAAACCAAACGT	AAACCAA		1	AAAGAGGCTTTGACGT	AGGCTTTG			1	AAAGATGCTGAACACGT	ATGCTGAAC			1	AAAGAGCATGTCCAACGT	AGCATGTCCA			1	AAAGACACGATGCTTACGT	ACACGATGCTT			1
																					1	AAAGAGAGAAACGT	AGAGAA		1	AAAGGAGATCGACGT	GAGATCG		1	AAAGTATAGATAACGT	TATAGATA			1	AAAGATGCATGGAACGT	ATGCATGGA			1	AAAGAGATCATCATACGT	AGATCATCAT			1	AAAGTTGATTAATGTACGT	TTGATTAATGT			1
																					1	AAAGATTTGAACGT	ATTTGA		1	AAAGAACCATTACGT	AACCATT		1	AAAGAAAAGAATACGT	AAAAGAAT			1	AAAGATGATTTATACGT	ATGATTTAT			1	AAAGAAATCAGAAAACGT	AAATCAGAAA			1	AAAGAGAGTCTAAAAACGT	AGAGTCTAAAA			1
																					1	AAAGTTTTCGACGT	TTTTCG		1	AAAGTTTTTTTACGT	TTTTTTT		1	AAAGATTATATGACGT	ATTATATG			1	AAAGATGATAAGAACGT	ATGATAAGA			1	AAAGGTCTGCCTTTACGT	GTCTGCCTTT			1	AAAGTTAGGCATGGCACGT	TTAGGCATGGC			1
																					1	AAAGTTTTTAACGT	TTTTTA		1	AAAGATTAAGTACGT	ATTAAGT		1	AAAGAAAGAAGAACGT	AAAGAAGA			1	AAAGATGACGCAGACGT	ATGACGCAG			1	AAAGCTTCGAATAGACGT	CTTCGAATAG			1	AAAGACTAAAAGTGGACGT	ACTAAAAGTGG			1
																					1	AAAGTGTTTCACGT	TGTTTC		1	AAAGCGCCTCCACGT	CGCCTCC		1	AAAGATCAGCAGACGT	ATCAGCAG			1	AAAGATGAATTTGACGT	ATGAATTTG			1	AAAGCGATTCAAGAACGT	CGATTCAAGA			1	AAAGGTCTGGTACCCACGT	GTCTGGTACCC			1
																					1	AAAGTTAATAACGT	TTAATA		1	AAAGAAGCTAAACGT	AAGCTAA		1	AAAGATGTTTTAACGT	ATGTTTTA			1	AAAGATGAATTATACGT	ATGAATTAT			1	AAAGTGGTCATCTCACGT	TGGTCATCTC			1	AAAGCTAGCAAGAATACGT	CTAGCAAGAAT			1
																					1	AAAGAAATCAACGT	AAATCA		1	AAAGAGAAGCAACGT	AGAAGCA		1	AAAGGATTTAAAACGT	GATTTAAA			1	AAAGATCTTAGGAACGT	ATCTTAGGA			1	AAAGAAAAACTCTCACGT	AAAAACTCTC			1	AAAGGAGACAGGCAGACGT	GAGACAGGCAG			1
																					1	AAAGTCGTCAACGT	TCGTCA		1	AAAGCCAAATAACGT	CCAAATA		1	AAAGGAATTTGAACGT	GAATTTGA			1	AAAGATCTCTTGTACGT	ATCTCTTGT			1	AAAGAGCCCTCCCAACGT	AGCCCTCCCA			1	AAAGGAACAAAACACACGT	GAACAAAACAC			1
																					1	AAAGCTATTGACGT	CTATTG		1	AAAGAAAACCAACGT	AAAACCA		1	AAAGCCTTTTTAACGT	CCTTTTTA			1	AAAGATCTCACAAACGT	ATCTCACAA			1	AAAGAAAACTACAAACGT	AAAACTACAA			1	AAAGCGTCGTTCACGACGT	CGTCGTTCACG			1
																					1	AAAGAAGTGCACGT	AAGTGC		1	AAAGAAGAATGACGT	AAGAATG		1	AAAGTTGATGACACGT	TTGATGAC			1	AAAGATCTATAGTACGT	ATCTATAGT			1	AAAGTCTGCGAGGAACGT	TCTGCGAGGA			1	AAAGCCTTTTTACCGACGT	CCTTTTTACCG			1
																					1	AAAGAGTGTTACGT	AGTGTT		1	AAAGGTTTCTAACGT	GTTTCTA		1	AAAGGGTTGTTGACGT	GGTTGTTG			1	AAAGATCTACAAGACGT	ATCTACAAG			1	AAAGAATTGTATTTACGT	AATTGTATTT			1	AAAGCTGCTTGAGCTACGT	CTGCTTGAGCT			1
																					1	AAAGGAAGAAACGT	GAAGAA		1	AAAGAAGACCTACGT	AAGACCT		1	AAAGCCTTGTCAACGT	CCTTGTCA			1	AAAGATCGATACTACGT	ATCGATACT			1	AAAGACGCCGTAGTACGT	ACGCCGTAGT			1	AAAGTTTGCTCCCTTACGT	TTTGCTCCCTT			1
																					1	AAAGAGCTCAACGT	AGCTCA		1	AAAGTGGTTCAACGT	TGGTTCA		1	AAAGTTTATTTAACGT	TTTATTTA			1	AAAGATCCGTTAGACGT	ATCCGTTAG			1	AAAGCAAAAACAACACGT	CAAAAACAAC			1	AAAGTTCAAAATTAAACGT	TTCAAAATTAA			1
																					1	AAAGTAGGCCACGT	TAGGCC		1	AAAGTTCCTAAACGT	TTCCTAA		1	AAAGTAGAAACAACGT	TAGAAACA			1	AAAGATCCATCCAACGT	ATCCATCCA			1	AAAGTTAATCTAGAACGT	TTAATCTAGA			1	AAAGCTGTTAAAGAAACGT	CTGTTAAAGAA			1
																					1	AAAGATTGTAACGT	ATTGTA		1	AAAGATCAAACACGT	ATCAAAC		1	AAAGATATAGAAACGT	ATATAGAA			1	AAAGATCATGATTACGT	ATCATGATT			1	AAAGCAAATATCCAACGT	CAAATATCCA			1	AAAGTTCGTTTGAGGACGT	TTCGTTTGAGG			1
																					1	AAAGGCCAAAACGT	GCCAAA		1	AAAGGTTGTCGACGT	GTTGTCG		1	AAAGCGGGACGCACGT	CGGGACGC			1	AAAGATCATATGGACGT	ATCATATGG			1	AAAGGGATTCATCCACGT	GGATTCATCC			1	AAAGGGATGCTTCGGACGT	GGATGCTTCGG			1
																					1	AAAGACTTTGACGT	ACTTTG		1	AAAGAGATGACACGT	AGATGAC		1	AAAGCTCTCAGTACGT	CTCTCAGT			1	AAAGATCATAAGAACGT	ATCATAAGA			1	AAAGTATTGAAGACACGT	TATTGAAGAC			1	AAAGCCAAATTATCCACGT	CCAAATTATCC			1
																					1	AAAGAAATCGACGT	AAATCG		1	AAAGTACTTACACGT	TACTTAC		1	AAAGCCAACCACACGT	CCAACCAC			1	AAAGATCAACTTCACGT	ATCAACTTC			1	AAAGATGAAATGTTACGT	ATGAAATGTT			1	AAAGATATAAGATTAACGT	ATATAAGATTA			1
																					1	AAAGTTAAGAACGT	TTAAGA		1	AAAGTGTGGAAACGT	TGTGGAA		1	AAAGCTCAAGGAACGT	CTCAAGGA			1	AAAGATATTCAAAACGT	ATATTCAAA			1	AAAGCGAAGATAGAACGT	CGAAGATAGA			1	AAAGAATTGGTGAGGACGT	AATTGGTGAGG			1
																					1	AAAGAAGTCGACGT	AAGTCG		1	AAAGCAGGAGCACGT	CAGGAGC		1	AAAGAGGTTTAGACGT	AGGTTTAG			1	AAAGATATTATGTACGT	ATATTATGT			1	AAAGAGAATTCTTGACGT	AGAATTCTTG			1	AAAGATGCATTGTATACGT	ATGCATTGTAT			1
																					1	AAAGCCATCAACGT	CCATCA		1	AAAGTAGTCGTACGT	TAGTCGT		1	AAAGTATTAATAACGT	TATTAATA			1	AAAGATATGGTAAACGT	ATATGGTAA			1	AAAGTGATATCGCCACGT	TGATATCGCC			1	AAAGGATTGTCCTTTACGT	GATTGTCCTTT			1
																					1	AAAGCGGGTAACGT	CGGGTA		1	AAAGACATTTTACGT	ACATTTT		1	AAAGAAATTCTCACGT	AAATTCTC			1	AAAGATATCAGGTACGT	ATATCAGGT			1	AAAGTAGGGATAAAACGT	TAGGGATAAA			1	AAAGATATAGTCACAACGT	ATATAGTCACA			1
																					1	AAAGCAGGTGACGT	CAGGTG		1	AAAGCTTTCATACGT	CTTTCAT		1	AAAGACATGGACACGT	ACATGGAC			1	AAAGATATAAAGAACGT	ATATAAAGA			1	AAAGATTGTTGATTACGT	ATTGTTGATT			1	AAAGGCCATGCGATTACGT	GCCATGCGATT			1
																					1	AAAGGAGCACACGT	GAGCAC		1	AAAGATAGTCAACGT	ATAGTCA		1	AAAGTAGATGAAACGT	TAGATGAA			1	AAAGATAGTGATCACGT	ATAGTGATC			1	AAAGAAGAGATTTCACGT	AAGAGATTTC			1	AAAGCTGGAAACTTTACGT	CTGGAAACTTT			1
																					1	AAAGAATAATACGT	AATAAT		1	AAAGACATTCGACGT	ACATTCG		1	AAAGAGGTGATGACGT	AGGTGATG			1	AAAGATAGGAGACACGT	ATAGGAGAC			1	AAAGAAAGAAACAAACGT	AAAGAAACAA			1	AAAGCACAGAAATAAACGT	CACAGAAATAA			1
																					1	AAAGCTGTTAACGT	CTGTTA		1	AAAGCCCTCCAACGT	CCCTCCA		1	AAAGGAGAAGGCACGT	GAGAAGGC			1	AAAGATAGGAAACACGT	ATAGGAAAC			1	AAAGCACATTAAAAACGT	CACATTAAAA			1	AAAGTAAATAGTGAGACGT	TAAATAGTGAG			1
																					1	AAAGGAACCAACGT	GAACCA		1	AAAGGTTCAATACGT	GTTCAAT		1	AAAGGTGTTTTAACGT	GTGTTTTA			1	AAAGATACTCAATACGT	ATACTCAAT			1	AAAGCAAGACCCGGACGT	CAAGACCCGG			1	AAAGCTGAATGCACTACGT	CTGAATGCACT			1
																					1	AAAGATTTTGACGT	ATTTTG		1	AAAGTCTGCTGACGT	TCTGCTG		1	AAAGAATTTTCAACGT	AATTTTCA			1	AAAGATACCCGAAACGT	ATACCCGAA			1	AAAGTTGGGTTTTCACGT	TTGGGTTTTC			1	AAAGACATTAACAAAACGT	ACATTAACAAA			1
																					1	AAAGATGAGTACGT	ATGAGT		1	AAAGAAAAAAGACGT	AAAAAAG		1	AAAGGAATCAAAACGT	GAATCAAA			1	AAAGATACAACAAACGT	ATACAACAA			1	AAAGAGCTTGTCCGACGT	AGCTTGTCCG			1	AAAGGTTTATGACTAACGT	GTTTATGACTA			1
																					1	AAAGGTATGCACGT	GTATGC		1	AAAGCGAATTCACGT	CGAATTC		1	AAAGTAAAAATAACGT	TAAAAATA			1	AAAGATAAGTTAAACGT	ATAAGTTAA			1	AAAGTTGAGAAAGAACGT	TTGAGAAAGA			1	AAAGAATATGATTCTACGT	AATATGATTCT			1
																					1	AAAGTGTTGGACGT	TGTTGG		1	AAAGAGCAGACACGT	AGCAGAC		1	AAAGCAGATTTCACGT	CAGATTTC			1	AAAGATAAGGGACACGT	ATAAGGGAC			1	AAAGGTTTTTTGTCACGT	GTTTTTTGTC			1	AAAGACCCGCAAGCTACGT	ACCCGCAAGCT			1
																					1	AAAGCAAGCAACGT	CAAGCA		1	AAAGTACTTCCACGT	TACTTCC		1	AAAGAAGCAAAGACGT	AAGCAAAG			1	AAAGATAACTATTACGT	ATAACTATT			1	AAAGAGTATACCTCACGT	AGTATACCTC			1	AAAGTTGTTCTTCCTACGT	TTGTTCTTCCT			1
																					1	AAAGCCATGCACGT	CCATGC		1	AAAGTTTTAACACGT	TTTTAAC		1	AAAGTCTTTTCTACGT	TCTTTTCT			1	AAAGATAAATGTTACGT	ATAAATGTT			1	AAAGCAGTAAACAAACGT	CAGTAAACAA			1	AAAGTTGCATAAGTAACGT	TTGCATAAGTA			1
																					1	AAAGCCTCTAACGT	CCTCTA		1	AAAGATATGTAACGT	ATATGTA		1	AAAGATACATAAACGT	ATACATAA			1	AAAGATAAACATTACGT	ATAAACATT			1	AAAGAAGATGAGTAACGT	AAGATGAGTA			1	AAAGTGTTTATATATACGT	TGTTTATATAT			1
																					1	AAAGCCACACACGT	CCACAC		1	AAAGTGTAATAACGT	TGTAATA		1	AAAGGATAGAAAACGT	GATAGAAA			1	AAAGATAAAATCAACGT	ATAAAATCA			1	AAAGAAGAAAATGAACGT	AAGAAAATGA			1	AAAGAGGTTTGGAAAACGT	AGGTTTGGAAA			1
																					1	AAAGGTTGGCACGT	GTTGGC		1	AAAGACTTAACACGT	ACTTAAC		1	AAAGTTGCATTTACGT	TTGCATTT			1	AAAGATAAAACTGACGT	ATAAAACTG			1	AAAGTGTAGTATAAACGT	TGTAGTATAA			1	AAAGACATGAAGTGAACGT	ACATGAAGTGA			1
																					1	AAAGCAGACGACGT	CAGACG		1	AAAGCCCACCTACGT	CCCACCT		1	AAAGCTTTGTGGACGT	CTTTGTGG			1	AAAGAGTTCAAAGACGT	AGTTCAAAG			1	AAAGCTGTCCATGGACGT	CTGTCCATGG			1	AAAGAGTTAAAGACAACGT	AGTTAAAGACA			1
																					1	AAAGAGCCACACGT	AGCCAC		1	AAAGTGAGATCACGT	TGAGATC		1	AAAGATCCAGGTACGT	ATCCAGGT			1	AAAGAGTGTCATAACGT	AGTGTCATA			1	AAAGCATATGGGCTACGT	CATATGGGCT			1	AAAGATATAAGTATTACGT	ATATAAGTATT			1
																					1	AAAGCAAACGACGT	CAAACG		1	AAAGGACGACGACGT	GACGACG		1	AAAGGTTCTGCAACGT	GTTCTGCA			1	AAAGAGTGGATCAACGT	AGTGGATCA			1	AAAGGTTTAACTACACGT	GTTTAACTAC			1	AAAGTTTTAATTATCACGT	TTTTAATTATC			1
																					1	AAAGTTACACACGT	TTACAC		1	AAAGGTAAACTACGT	GTAAACT		1	AAAGTGGACTAAACGT	TGGACTAA			1	AAAGAGTCTGAAAACGT	AGTCTGAAA			1	AAAGCTTTTAAATGACGT	CTTTTAAATG			1	AAAGAAAATATATTGACGT	AAAATATATTG			1
																					1	AAAGTGTTCTACGT	TGTTCT		1	AAAGTATATAAACGT	TATATAA		1	AAAGCAATGGCGACGT	CAATGGCG			1	AAAGAGTCATGTCACGT	AGTCATGTC			1	AAAGAAAAAGGTATACGT	AAAAAGGTAT			1	AAAGATTAATTCTATACGT	ATTAATTCTAT			1
																					1	AAAGAGAAAAACGT	AGAAAA		1	AAAGAACCTTAACGT	AACCTTA		1	AAAGTTAGGCAAACGT	TTAGGCAA			1	AAAGAGTATGTTCACGT	AGTATGTTC			1	AAAGCTCTTATAATACGT	CTCTTATAAT			1	AAAGGAAATTCTTATACGT	GAAATTCTTAT			1
																					1	AAAGATAGGTACGT	ATAGGT		1	AAAGAGTGCAAACGT	AGTGCAA		1	AAAGAAATTGAGACGT	AAATTGAG			1	AAAGAGTACATTAACGT	AGTACATTA			1	AAAGATCTAAATCCACGT	ATCTAAATCC			1	AAAGAACAAGGCTTTACGT	AACAAGGCTTT			1
																					1	AAAGATTTGGACGT	ATTTGG		1	AAAGCTTTTGTACGT	CTTTTGT		1	AAAGCAACTAATACGT	CAACTAAT			1	AAAGAGTACATACACGT	AGTACATAC			1	AAAGATGTGATAACACGT	ATGTGATAAC			1	AAAGCAGAGATAGAAACGT	CAGAGATAGAA			1
																					1	AAAGAGCACTACGT	AGCACT		1	AAAGAAACAAGACGT	AAACAAG		1	AAAGGGTTTGGGACGT	GGTTTGGG			1	AAAGAGGTTTTCCACGT	AGGTTTTCC			1	AAAGAAGCAATAATACGT	AAGCAATAAT			1	AAAGAAAGACTTAACACGT	AAAGACTTAAC			1
																					1	AAAGTGGTTTACGT	TGGTTT		1	AAAGAAAAGACACGT	AAAAGAC		1	AAAGAAGATAATACGT	AAGATAAT			1	AAAGAGGTTTGCTACGT	AGGTTTGCT			1	AAAGGTTTTAATATACGT	GTTTTAATAT			1	AAAGCATCATTAACGACGT	CATCATTAACG			1
																					1	AAAGCATCATACGT	CATCAT		1	AAAGCCTGAGCACGT	CCTGAGC		1	AAAGGGTGGTAAACGT	GGTGGTAA			1	AAAGAGGTCCAAAACGT	AGGTCCAAA			1	AAAGGAAAAAGGTTACGT	GAAAAAGGTT			1	AAAGATTCGCTCGATACGT	ATTCGCTCGAT			1
																					1	AAAGTCCAAAACGT	TCCAAA		1	AAAGAAAGTGCACGT	AAAGTGC		1	AAAGAGAAGACCACGT	AGAAGACC			1	AAAGAGGTAAACGACGT	AGGTAAACG			1	AAAGTTGAAGAATAACGT	TTGAAGAATA			1	AAAGGTATCACGATTACGT	GTATCACGATT			1
																					1	AAAGTGGAGGACGT	TGGAGG		1	AAAGGCTTGTAACGT	GCTTGTA		1	AAAGTACCATATACGT	TACCATAT			1	AAAGAGGGCTGACACGT	AGGGCTGAC			1	AAAGAAATTTTCAAACGT	AAATTTTCAA			1	AAAGAACCCTTCATTACGT	AACCCTTCATT			1
																					1	AAAGGAAAGTACGT	GAAAGT		1	AAAGAAAAAGTACGT	AAAAAGT		1	AAAGCCGTTATAACGT	CCGTTATA			1	AAAGAGGGAGAGAACGT	AGGGAGAGA			1	AAAGTAGTCCCTACACGT	TAGTCCCTAC			1	AAAGATGCTAATGACACGT	ATGCTAATGAC			1
																					1	AAAGCAGCGAACGT	CAGCGA		1	AAAGTTCAAATACGT	TTCAAAT		1	AAAGAAACATGAACGT	AAACATGA			1	AAAGAGGCGGTGAACGT	AGGCGGTGA			1	AAAGACTCCTTGTCACGT	ACTCCTTGTC			1	AAAGGCTTCGACTTAACGT	GCTTCGACTTA			1
																					1	AAAGGATCGGACGT	GATCGG		1	AAAGGCTTCTCACGT	GCTTCTC		1	AAAGTTTTAAAAACGT	TTTTAAAA			1	AAAGAGGCCGGTAACGT	AGGCCGGTA			1	AAAGTTAGATTGAAACGT	TTAGATTGAA			1	AAAGATTAGACAGACACGT	ATTAGACAGAC			1
																					1	AAAGATCCGTACGT	ATCCGT		1	AAAGTCAACAAACGT	TCAACAA		1	AAAGCGATGAGAACGT	CGATGAGA			1	AAAGAGGCCAACAACGT	AGGCCAACA			1	AAAGGATTTAATCTACGT	GATTTAATCT			1	AAAGACATATTTCAGACGT	ACATATTTCAG			1
																					1	AAAGAGAGACACGT	AGAGAC		1	AAAGTTCATAAACGT	TTCATAA		1	AAAGTCTTAACTACGT	TCTTAACT			1	AAAGAGGCAACTAACGT	AGGCAACTA			1	AAAGGAACAGATCTACGT	GAACAGATCT			1	AAAGAATTCTAAGCCACGT	AATTCTAAGCC			1
																					1	AAAGTAGAATACGT	TAGAAT		1	AAAGCACGACTACGT	CACGACT		1	AAAGATGTATCCACGT	ATGTATCC			1	AAAGAGGATTAACACGT	AGGATTAAC			1	AAAGGAAGGAAGGTACGT	GAAGGAAGGT			1	AAAGCCTACTATATAACGT	CCTACTATATA			1
																					1	AAAGGGGCTGACGT	GGGCTG		1	AAAGTGCTTGTACGT	TGCTTGT		1	AAAGACGATCCTACGT	ACGATCCT			1	AAAGAGGACCACCACGT	AGGACCACC			1	AAAGAAGTTGAGTTACGT	AAGTTGAGTT			1	AAAGAGTTTCCAAAAACGT	AGTTTCCAAAA			1
																					1	AAAGCAAATGACGT	CAAATG		1	AAAGAAAGGTAACGT	AAAGGTA		1	AAAGAAATTGGTACGT	AAATTGGT			1	AAAGAGGACATGAACGT	AGGACATGA			1	AAAGAAAATGCAGAACGT	AAAATGCAGA			1	AAAGTAGAAAAGAAAACGT	TAGAAAAGAAA			1
																					1	AAAGCCCATAACGT	CCCATA		1	AAAGAAACACAACGT	AAACACA		1	AAAGCCCATTAAACGT	CCCATTAA			1	AAAGAGGAAGACGACGT	AGGAAGACG			1	AAAGAGTGATGGAGACGT	AGTGATGGAG			1	AAAGTTTGTTTTAATACGT	TTTGTTTTAAT			1
																					1	AAAGCTGTAGACGT	CTGTAG		1	AAAGAAGGGTCACGT	AAGGGTC		1	AAAGAATTAATTACGT	AATTAATT			1	AAAGAGGAACTTGACGT	AGGAACTTG			1	AAAGTATGTGAGTTACGT	TATGTGAGTT			1	AAAGAAAAAAAAAACACGT	AAAAAAAAAAC			1
																					1	AAAGGATAAAACGT	GATAAA		1	AAAGTGGTGACACGT	TGGTGAC		1	AAAGACAGATTTACGT	ACAGATTT			1	AAAGAGGAAATATACGT	AGGAAATAT			1	AAAGTTCAATGTTCACGT	TTCAATGTTC			1	AAAGAATGTTAAATGACGT	AATGTTAAATG			1
																					1	AAAGAAGTTTACGT	AAGTTT		1	AAAGGAATAATACGT	GAATAAT		1	AAAGATAAAAGCACGT	ATAAAAGC			1	AAAGAGCTTTGTCACGT	AGCTTTGTC			1	AAAGATGTTACTATACGT	ATGTTACTAT			1	AAAGCAGGCAAGGACACGT	CAGGCAAGGAC			1
																					1	AAAGCTGTTGACGT	CTGTTG		1	AAAGATGTCTAACGT	ATGTCTA		1	AAAGTGCACAAAACGT	TGCACAAA			1	AAAGAGCTGATGTACGT	AGCTGATGT			1	AAAGCATCACAAAGACGT	CATCACAAAG			1	AAAGTGTTTCTTGTGACGT	TGTTTCTTGTG			1
																					1	AAAGAGATGCACGT	AGATGC		1	AAAGAGAAAACACGT	AGAAAAC		1	AAAGGTAATAGAACGT	GTAATAGA			1	AAAGAGCTGACATACGT	AGCTGACAT			1	AAAGTGTGCTGACAACGT	TGTGCTGACA			1	AAAGGTGGGAGTGATACGT	GTGGGAGTGAT			1
																					1	AAAGCTCAAAACGT	CTCAAA		1	AAAGATGTGGAACGT	ATGTGGA		1	AAAGAAAAACAAACGT	AAAAACAA			1	AAAGAGCTCTATGACGT	AGCTCTATG			1	AAAGCCACAGGCTTACGT	CCACAGGCTT			1	AAAGCGATTTTCTTTACGT	CGATTTTCTTT			1
																					1	AAAGACTTTAACGT	ACTTTA		1	AAAGCTTCTTGACGT	CTTCTTG		1	AAAGTCTCTTTCACGT	TCTCTTTC			1	AAAGAGCTCATGCACGT	AGCTCATGC			1	AAAGATTGGCATGCACGT	ATTGGCATGC			1	AAAGTGCTAGATAAGACGT	TGCTAGATAAG			1
																					1	AAAGGTATTTACGT	GTATTT		1	AAAGCGAAACGACGT	CGAAACG		1	AAAGCCTATTTCACGT	CCTATTTC			1	AAAGAGCGTTTAGACGT	AGCGTTTAG			1	AAAGCTGTGCAGAAACGT	CTGTGCAGAA			1	AAAGTAATATCCAGGACGT	TAATATCCAGG			1
																					1	AAAGTATAAAACGT	TATAAA		1	AAAGAGTGAAAACGT	AGTGAAA		1	AAAGATTCACTCACGT	ATTCACTC			1	AAAGAGCGTTATAACGT	AGCGTTATA			1	AAAGTGTTGGGTGTACGT	TGTTGGGTGT			1	AAAGTTGGAACAATGACGT	TTGGAACAATG			1
																					1	AAAGACGGGAACGT	ACGGGA		1	AAAGACTGAAAACGT	ACTGAAA		1	AAAGCTGTCTGCACGT	CTGTCTGC			1	AAAGAGCATCATGACGT	AGCATCATG			1	AAAGATTTTAGACTACGT	ATTTTAGACT			1	AAAGCAAAATCGAAGACGT	CAAAATCGAAG			1
																					1	AAAGTACTATACGT	TACTAT		1	AAAGTCCCGGTACGT	TCCCGGT		1	AAAGTTAGCAACACGT	TTAGCAAC			1	AAAGAGCATAACCACGT	AGCATAACC			1	AAAGATGGCTAATCACGT	ATGGCTAATC			1	AAAGAGTAGAAGGATACGT	AGTAGAAGGAT			1
																					1	AAAGAACTAGACGT	AACTAG		1	AAAGCTGTTAAACGT	CTGTTAA		1	AAAGTCAAAACCACGT	TCAAAACC			1	AAAGAGATTCAGAACGT	AGATTCAGA			1	AAAGAGGGAATGTCACGT	AGGGAATGTC			1	AAAGGTGTCCATCAAACGT	GTGTCCATCAA			1
																					1	AAAGAAGAACACGT	AAGAAC		1	AAAGAACTTACACGT	AACTTAC		1	AAAGACAATAGAACGT	ACAATAGA			1	AAAGAGATGCGACACGT	AGATGCGAC			1	AAAGTTTTTTGTGTACGT	TTTTTTGTGT			1	AAAGAAAAAAAAAAAACGT	AAAAAAAAAAA			1
																					1	AAAGAAGATAACGT	AAGATA		1	AAAGTAAGCATACGT	TAAGCAT		1	AAAGTGTCTCAAACGT	TGTCTCAA			1	AAAGAGATGAAAAACGT	AGATGAAAA			1	AAAGAAGGAAGATGACGT	AAGGAAGATG			1	AAAGGGTTTCCTGGCACGT	GGTTTCCTGGC			1
																					1	AAAGCAATATACGT	CAATAT		1	AAAGAGAGATGACGT	AGAGATG		1	AAAGAAAGATAGACGT	AAAGATAG			1	AAAGAGATCTCAAACGT	AGATCTCAA			1	AAAGCAACTCTGAGACGT	CAACTCTGAG			1	AAAGACGGTGTGTCCACGT	ACGGTGTGTCC			1
																					1	AAAGTCTGCCACGT	TCTGCC		1	AAAGGTGAGTGACGT	GTGAGTG		1	AAAGGCTAAAGAACGT	GCTAAAGA			1	AAAGAGATATTGGACGT	AGATATTGG			1	AAAGAAAGTAGATAACGT	AAAGTAGATA			1	AAAGACTATTTCCAGACGT	ACTATTTCCAG			1
																					1	AAAGTTGGTAACGT	TTGGTA		1	AAAGTGTTAATACGT	TGTTAAT		1	AAAGAAAAACCAACGT	AAAAACCA			1	AAAGAGATATCTTACGT	AGATATCTT			1	AAAGGTCAAACCAAACGT	GTCAAACCAA			1	AAAGAGAACTTTTCCACGT	AGAACTTTTCC			1
																					1	AAAGGAGGAAACGT	GAGGAA		1	AAAGTAAGACAACGT	TAAGACA		1	AAAGGGATTGTGACGT	GGATTGTG			1	AAAGAGATAGGAAACGT	AGATAGGAA			1	AAAGGGAATTATAAACGT	GGAATTATAA			1	AAAGTAAAGCTTATAACGT	TAAAGCTTATA			1
																					1	AAAGTTGTCCACGT	TTGTCC		1	AAAGTTTACGAACGT	TTTACGA		1	AAAGATCAAGGTACGT	ATCAAGGT			1	AAAGAGATAACTTACGT	AGATAACTT			1	AAAGTGTAAGAAACACGT	TGTAAGAAAC			1	AAAGAAATTATTTGTACGT	AAATTATTTGT			1
																					1	AAAGTGGCATACGT	TGGCAT		1	AAAGACACGCCACGT	ACACGCC		1	AAAGATTCAGATACGT	ATTCAGAT			1	AAAGAGAGATTTGACGT	AGAGATTTG			1	AAAGTAGTTATTGGACGT	TAGTTATTGG			1	AAAGAGAGATTTTCGACGT	AGAGATTTTCG			1
																					1	AAAGTTAGAGACGT	TTAGAG		1	AAAGATTAAGGACGT	ATTAAGG		1	AAAGACACATAAACGT	ACACATAA			1	AAAGAGAGAGTGTACGT	AGAGAGTGT			1	AAAGTTTGTGATCCACGT	TTTGTGATCC			1	AAAGGATCACCATCCACGT	GATCACCATCC			1
																					1	AAAGTTCAAAACGT	TTCAAA		1	AAAGTCTGGGGACGT	TCTGGGG		1	AAAGATATAGACACGT	ATATAGAC			1	AAAGAGAGAGAGGACGT	AGAGAGAGG			1	AAAGTTTCACACATACGT	TTTCACACAT			1	AAAGTGATAACAGAGACGT	TGATAACAGAG			1
																					1	AAAGTCTCTAACGT	TCTCTA		1	AAAGAGGGCGTACGT	AGGGCGT		1	AAAGTCACCTATACGT	TCACCTAT			1	AAAGAGAGAAGAGACGT	AGAGAAGAG			1	AAAGTTTGATTGATACGT	TTTGATTGAT			1	AAAGAAAATCCGGCAACGT	AAAATCCGGCA			1
																					1	AAAGGGTCATACGT	GGTCAT		1	AAAGATAGGGGACGT	ATAGGGG		1	AAAGAAAAGAAAACGT	AAAAGAAA			1	AAAGAGAGAACCAACGT	AGAGAACCA			1	AAAGTTACTTTTATACGT	TTACTTTTAT			1	AAAGAAATACATACGACGT	AAATACATACG			1
																					1	AAAGAAAATAACGT	AAAATA		1	AAAGCTAATCCACGT	CTAATCC		1	AAAGCTATCAGCACGT	CTATCAGC			1	AAAGAGAGAAACGACGT	AGAGAAACG			1	AAAGTCTTCTTCCCACGT	TCTTCTTCCC			1	AAAGCTTGTCCTATCACGT	CTTGTCCTATC			1
																					1	AAAGAACAAAACGT	AACAAA		1	AAAGCGGAGGAACGT	CGGAGGA		1	AAAGACTTGAAGACGT	ACTTGAAG			1	AAAGAGACCGATTACGT	AGACCGATT			1	AAAGAAGACAGGACACGT	AAGACAGGAC			1	AAAGATAAAGTTTGTACGT	ATAAAGTTTGT			1
																					1	AAAGTATGAAACGT	TATGAA		1	AAAGCAAAGCCACGT	CAAAGCC		1	AAAGTGTCCATGACGT	TGTCCATG			1	AAAGAGAATTTCTACGT	AGAATTTCT			1	AAAGGTCGTTATGTACGT	GTCGTTATGT			1	AAAGGGGACCTCTCTACGT	GGGACCTCTCT			1
																					1	AAAGAACCCAACGT	AACCCA		1	AAAGAGGGATTACGT	AGGGATT		1	AAAGCAAGAATGACGT	CAAGAATG			1	AAAGAGAATTTAGACGT	AGAATTTAG			1	AAAGTGCATGATTGACGT	TGCATGATTG			1	AAAGCAATGTCAAACACGT	CAATGTCAAAC			1
																					1	AAAGAGTAATACGT	AGTAAT		1	AAAGAAAGTGAACGT	AAAGTGA		1	AAAGGCAGCTTCACGT	GCAGCTTC			1	AAAGAGAAGTCATACGT	AGAAGTCAT			1	AAAGGTGGTATAATACGT	GTGGTATAAT			1	AAAGACAAAAACTTCACGT	ACAAAAACTTC			1
																					1	AAAGTATAGGACGT	TATAGG		1	AAAGGTGCTTCACGT	GTGCTTC		1	AAAGAAAGAGAGACGT	AAAGAGAG			1	AAAGAGAAGAAGAACGT	AGAAGAAGA			1	AAAGCATTATGTGAACGT	CATTATGTGA			1	AAAGCAATGGCTCAAACGT	CAATGGCTCAA			1
																					1	AAAGTTAACTACGT	TTAACT		1	AAAGCCCCCGGACGT	CCCCCGG		1	AAAGTTCGAGTTACGT	TTCGAGTT			1	AAAGAGAAAGTAGACGT	AGAAAGTAG			1	AAAGACTTTACATAACGT	ACTTTACATA			1	AAAGCCAAAGGACTCACGT	CCAAAGGACTC			1
																					1	AAAGCATGATACGT	CATGAT		1	AAAGTGGATAGACGT	TGGATAG		1	AAAGCACCGACGACGT	CACCGACG			1	AAAGAGAAAGATTACGT	AGAAAGATT			1	AAAGAATTAATGAAACGT	AATTAATGAA			1	AAAGTAACATCAAAAACGT	TAACATCAAAA			1
																					1	AAAGGGACAGACGT	GGACAG		1	AAAGGCAAATGACGT	GCAAATG		1	AAAGGCTTCAAAACGT	GCTTCAAA			1	AAAGAGAAACGACACGT	AGAAACGAC			1	AAAGCTGGCCAGTAACGT	CTGGCCAGTA			1	AAAGTAAGAAATAACACGT	TAAGAAATAAC			1
																					1	AAAGTAGATCACGT	TAGATC		1	AAAGGCAGATAACGT	GCAGATA		1	AAAGTAACAAATACGT	TAACAAAT			1	AAAGAGAAAAGTTACGT	AGAAAAGTT			1	AAAGAGATCTGAATACGT	AGATCTGAAT			1	AAAGAGGACTTGATGACGT	AGGACTTGATG			1
																					1	AAAGGCAGCGACGT	GCAGCG		1	AAAGGTATTAAACGT	GTATTAA		1	AAAGTAAACATTACGT	TAAACATT			1	AAAGAGAAAAGTAACGT	AGAAAAGTA			1	AAAGAAGGAGAGAGACGT	AAGGAGAGAG			1	AAAGTGAGTGTGTTAACGT	TGAGTGTGTTA			1
																					1	AAAGCTCCTTACGT	CTCCTT		1	AAAGGTCACCTACGT	GTCACCT		1	AAAGAGGATAAAACGT	AGGATAAA			1	AAAGACTTCAGCAACGT	ACTTCAGCA			1	AAAGGAACCAATACACGT	GAACCAATAC			1	AAAGGGAAAATATAAACGT	GGAAAATATAA			1
																					1	AAAGTTAATGACGT	TTAATG		1	AAAGTCAAAACACGT	TCAAAAC		1	AAAGTTAGGTTTACGT	TTAGGTTT			1	AAAGACTTAAACTACGT	ACTTAAACT			1	AAAGGGCTTTAAAAACGT	GGCTTTAAAA			1	AAAGAGAAAGGGCTTACGT	AGAAAGGGCTT			1
																					1	AAAGTTCGGTACGT	TTCGGT		1	AAAGAAAAACTACGT	AAAAACT		1	AAAGAGCTTTAAACGT	AGCTTTAA			1	AAAGACTGTCTATACGT	ACTGTCTAT			1	AAAGAGAGAGAGGGACGT	AGAGAGAGGG			1	AAAGAATGACATGCAACGT	AATGACATGCA			1
																					1	AAAGGTAGTTACGT	GTAGTT		1	AAAGTATATACACGT	TATATAC		1	AAAGGATAGACTACGT	GATAGACT			1	AAAGACTCACAGAACGT	ACTCACAGA			1	AAAGACAACGATCCACGT	ACAACGATCC			1	AAAGAGGGGAAATCAACGT	AGGGGAAATCA			1
																					1	AAAGCAAGGTACGT	CAAGGT		1	AAAGAAAACACACGT	AAAACAC		1	AAAGAACATGGGACGT	AACATGGG			1	AAAGACTCAACTTACGT	ACTCAACTT			1	AAAGCTGATAAGGAACGT	CTGATAAGGA			1	AAAGAAAAGTGTTTTACGT	AAAAGTGTTTT			1
																					1	AAAGGACGACACGT	GACGAC		1	AAAGCAGTTTGACGT	CAGTTTG		1	AAAGTATCAAAGACGT	TATCAAAG			1	AAAGACTATTTATACGT	ACTATTTAT			1	AAAGATAATCGCAGACGT	ATAATCGCAG			1	AAAGATCTCAGCTTCACGT	ATCTCAGCTTC			1
																					1	AAAGAACATGACGT	AACATG		1	AAAGGAGAAACACGT	GAGAAAC		1	AAAGCAGATGATACGT	CAGATGAT			1	AAAGACTATCTATACGT	ACTATCTAT			1	AAAGTTAAAATTTAACGT	TTAAAATTTA			1	AAAGACTCAAATCTTACGT	ACTCAAATCTT			1
																					1	AAAGGTAGATACGT	GTAGAT		1	AAAGGAATATAACGT	GAATATA		1	AAAGACGAGTCCACGT	ACGAGTCC			1	AAAGACTATACTGACGT	ACTATACTG			1	AAAGTATATTGACAACGT	TATATTGACA			1	AAAGCCTTTGACCAAACGT	CCTTTGACCAA			1
																					1	AAAGGAAAGAACGT	GAAAGA		1	AAAGCTTTGTGACGT	CTTTGTG		1	AAAGTCTGCTGGACGT	TCTGCTGG			1	AAAGACTATACGGACGT	ACTATACGG			1	AAAGTGATACGAGAACGT	TGATACGAGA			1	AAAGAATCAAAGCAAACGT	AATCAAAGCAA			1
																					1	AAAGAAGTCCACGT	AAGTCC		1	AAAGACGATGTACGT	ACGATGT		1	AAAGATATATGAACGT	ATATATGA			1	AAAGACGGATTTGACGT	ACGGATTTG			1	AAAGTATAATACATACGT	TATAATACAT			1	AAAGACAAAAGTAACACGT	ACAAAAGTAAC			1
																					1	AAAGTCCCTGACGT	TCCCTG		1	AAAGCCTTCCCACGT	CCTTCCC		1	AAAGAGTTTGTTACGT	AGTTTGTT			1	AAAGACGGAAGTGACGT	ACGGAAGTG			1	AAAGCCTGCAATGCACGT	CCTGCAATGC			1	AAAGAGTTTTCTAGCACGT	AGTTTTCTAGC			1
																					1	AAAGCTCGAGACGT	CTCGAG		1	AAAGTAATGATACGT	TAATGAT		1	AAAGTGTGTAAAACGT	TGTGTAAA			1	AAAGACGATGAACACGT	ACGATGAAC			1	AAAGAGCTTTAAACACGT	AGCTTTAAAC			1	AAAGACCACTCGTTTACGT	ACCACTCGTTT			1
																					1	AAAGGTAGAAACGT	GTAGAA		1	AAAGTTAAAAGACGT	TTAAAAG		1	AAAGCATCAATAACGT	CATCAATA			1	AAAGACGAGTGTAACGT	ACGAGTGTA			1	AAAGAAGAAGTAAAACGT	AAGAAGTAAA			1	AAAGTAGTAAAAGATACGT	TAGTAAAAGAT			1
																					1	AAAGGGTACTACGT	GGTACT		1	AAAGCTTTTTTACGT	CTTTTTT		1	AAAGATTAGGAAACGT	ATTAGGAA			1	AAAGACGACAATTACGT	ACGACAATT			1	AAAGTTACATAAGCACGT	TTACATAAGC			1	AAAGGGATATGCTTTACGT	GGATATGCTTT			1
																					1	AAAGTGAAAAACGT	TGAAAA		1	AAAGCAGTAGCACGT	CAGTAGC		1	AAAGTTTAACCAACGT	TTTAACCA			1	AAAGACGAAGTTAACGT	ACGAAGTTA			1	AAAGCATATATCCAACGT	CATATATCCA			1	AAAGAGAAAAGAAAAACGT	AGAAAAGAAAA			1
																					1	AAAGCATGTAACGT	CATGTA		1	AAAGAGGGGAAACGT	AGGGGAA		1	AAAGAAGAAGGAACGT	AAGAAGGA			1	AAAGACGAAAAGTACGT	ACGAAAAGT			1	AAAGAAAGTCTAAAACGT	AAAGTCTAAA			1	AAAGAGTCTTTGGGCACGT	AGTCTTTGGGC			1
																					1	AAAGACGACGACGT	ACGACG		1	AAAGAGCATACACGT	AGCATAC		1	AAAGGTGTAATCACGT	GTGTAATC			1	AAAGACCTGAATAACGT	ACCTGAATA			1	AAAGAAGATCATTAACGT	AAGATCATTA			1	AAAGGATTACCCTCTACGT	GATTACCCTCT			1
																					1	AAAGCAATCAACGT	CAATCA		1	AAAGCAAGGTTACGT	CAAGGTT		1	AAAGGAGAAGTGACGT	GAGAAGTG			1	AAAGACCTAGATGACGT	ACCTAGATG			1	AAAGACTTGGTGAAACGT	ACTTGGTGAA			1	AAAGGGCTAAATGATACGT	GGCTAAATGAT			1
																					1	AAAGTTCTTGACGT	TTCTTG		1	AAAGTGGTTTAACGT	TGGTTTA		1	AAAGGACGAATCACGT	GACGAATC			1	AAAGACCGGTACGACGT	ACCGGTACG			1	AAAGGGCTTATGTTACGT	GGCTTATGTT			1	AAAGAAAGTAAGACAACGT	AAAGTAAGACA			1
																					1	AAAGATAACGACGT	ATAACG		1	AAAGAAACATAACGT	AAACATA		1	AAAGAATATCTTACGT	AATATCTT			1	AAAGACCCTGAGAACGT	ACCCTGAGA			1	AAAGAAAAGATTTTACGT	AAAAGATTTT			1	AAAGTGCAAAATTTAACGT	TGCAAAATTTA			1
																					1	AAAGGTTGCCACGT	GTTGCC		1	AAAGAACATTTACGT	AACATTT		1	AAAGTTTTGGAGACGT	TTTTGGAG			1	AAAGACCCTAAAAACGT	ACCCTAAAA			1	AAAGTAAGTATCCAACGT	TAAGTATCCA			1	AAAGTAAAAAATTTAACGT	TAAAAAATTTA			1
																					1	AAAGTACATCACGT	TACATC		1	AAAGAAATGAAACGT	AAATGAA		1	AAAGTGGGAGAGACGT	TGGGAGAG			1	AAAGACCCCACCCACGT	ACCCCACCC			1	AAAGAAGTCCACCTACGT	AAGTCCACCT			1	AAAGACAAAATTGATACGT	ACAAAATTGAT			1
																					1	AAAGAGCGGGACGT	AGCGGG		1	AAAGAAGTTCAACGT	AAGTTCA		1	AAAGAAATAAAAACGT	AAATAAAA			1	AAAGACCAATAACACGT	ACCAATAAC			1	AAAGATTACAAAATACGT	ATTACAAAAT			1	AAAGCTCCAGAAACTACGT	CTCCAGAAACT			1
																					1	AAAGAGTTGCACGT	AGTTGC		1	AAAGCAGTACTACGT	CAGTACT		1	AAAGACATGTATACGT	ACATGTAT			1	AAAGACATTGGGCACGT	ACATTGGGC			1	AAAGTACAAATAGTACGT	TACAAATAGT			1	AAAGAAAAGAAAAAAACGT	AAAAGAAAAAA			1
																					1	AAAGAGGGTAACGT	AGGGTA		1	AAAGTAAAGTTACGT	TAAAGTT		1	AAAGGTTTCGTGACGT	GTTTCGTG			1	AAAGACATTGAAAACGT	ACATTGAAA			1	AAAGTTTTGTGGTGACGT	TTTTGTGGTG			1	AAAGGGAAGAACATAACGT	GGAAGAACATA			1
																					1	AAAGGTACTAACGT	GTACTA		1	AAAGCTCATTTACGT	CTCATTT		1	AAAGGAAAGACGACGT	GAAAGACG			1	AAAGACATGTGGAACGT	ACATGTGGA			1	AAAGGTTGAGGGTGACGT	GTTGAGGGTG			1	AAAGGAACAAAACATACGT	GAACAAAACAT			1
																					1	AAAGACGGCTACGT	ACGGCT		1	AAAGAGTTTGTACGT	AGTTTGT		1	AAAGACTCTGCTACGT	ACTCTGCT			1	AAAGACATGTCACACGT	ACATGTCAC			1	AAAGAGCCCATGCCACGT	AGCCCATGCC			1	AAAGAATCAAAAATCACGT	AATCAAAAATC			1
																					1	AAAGTAGATAACGT	TAGATA		1	AAAGTTGATCAACGT	TTGATCA		1	AAAGGTGTTGAGACGT	GTGTTGAG			1	AAAGACATGCATTACGT	ACATGCATT			1	AAAGATGATGATGGACGT	ATGATGATGG			1	AAAGCTAAAACCCCTACGT	CTAAAACCCCT			1
																					1	AAAGTTATCCACGT	TTATCC		1	AAAGTCATAAAACGT	TCATAAA		1	AAAGCTGTTACTACGT	CTGTTACT			1	AAAGACATGCAACACGT	ACATGCAAC			1	AAAGCTAGCCGTAGACGT	CTAGCCGTAG			1	AAAGTTTATAATTAAACGT	TTTATAATTAA			1
																					1	AAAGGTTAATACGT	GTTAAT		1	AAAGTTGAACCACGT	TTGAACC		1	AAAGAGACTTCCACGT	AGACTTCC			1	AAAGACATATCATACGT	ACATATCAT			1	AAAGATTTACCTGTACGT	ATTTACCTGT			1	AAAGTCTCAATTAGTACGT	TCTCAATTAGT			1
																					1	AAAGTTTAAAACGT	TTTAAA		1	AAAGTGCAAAAACGT	TGCAAAA		1	AAAGAGCAAAGGACGT	AGCAAAGG			1	AAAGACATATCAAACGT	ACATATCAA			1	AAAGAGACGAGTTAACGT	AGACGAGTTA			1	AAAGATCCTACAGAGACGT	ATCCTACAGAG			1
																					1	AAAGACACAGACGT	ACACAG		1	AAAGATGTTGAACGT	ATGTTGA		1	AAAGGAGAGATGACGT	GAGAGATG			1	AAAGACATAATCGACGT	ACATAATCG			1	AAAGTGACATCCACACGT	TGACATCCAC			1	AAAGAAACGAAGCGTACGT	AAACGAAGCGT			1
																					1	AAAGAATACAACGT	AATACA		1	AAAGGATATTTACGT	GATATTT		1	AAAGAATCCCGTACGT	AATCCCGT			1	AAAGACAGTTATGACGT	ACAGTTATG			1	AAAGCGTCGAAGCAACGT	CGTCGAAGCA			1	AAAGCTTCGATAATGACGT	CTTCGATAATG			1
																					1	AAAGCCTGGAACGT	CCTGGA		1	AAAGTGTGTGAACGT	TGTGTGA		1	AAAGTTAGACAGACGT	TTAGACAG			1	AAAGACAGTATATACGT	ACAGTATAT			1	AAAGTTACAGGAAAACGT	TTACAGGAAA			1	AAAGAGAGTAATATGACGT	AGAGTAATATG			1
																					1	AAAGGCAGAAACGT	GCAGAA		1	AAAGTTAATGTACGT	TTAATGT		1	AAAGATTTGCTGACGT	ATTTGCTG			1	AAAGACAGGCAAGACGT	ACAGGCAAG			1	AAAGATATAATACGACGT	ATATAATACG			1	AAAGATCACAACTTGACGT	ATCACAACTTG			1
																					1	AAAGTTAGTCACGT	TTAGTC		1	AAAGTGATGATACGT	TGATGAT		1	AAAGTTGTTAAAACGT	TTGTTAAA			1	AAAGACACTCACCACGT	ACACTCACC			1	AAAGGAAGTTTCGGACGT	GAAGTTTCGG			1	AAAGTTTGCTGCTTTACGT	TTTGCTGCTTT			1
																					1	AAAGACTGGCACGT	ACTGGC		1	AAAGACGAAAGACGT	ACGAAAG		1	AAAGGTTAATTCACGT	GTTAATTC			1	AAAGACACCATTAACGT	ACACCATTA			1	AAAGTTATTAAGCTACGT	TTATTAAGCT			1	AAAGATAAAGAAAACACGT	ATAAAGAAAAC			1
																					1	AAAGAACGAAACGT	AACGAA		1	AAAGAAAGAAGACGT	AAAGAAG		1	AAAGAGGAAGAAACGT	AGGAAGAA			1	AAAGACACCAAAAACGT	ACACCAAAA			1	AAAGCTACATTGGTACGT	CTACATTGGT			1	AAAGAGGGTTACGCCACGT	AGGGTTACGCC			1
																					1	AAAGATAAGTACGT	ATAAGT		1	AAAGGAGAGTGACGT	GAGAGTG		1	AAAGGCAATCAGACGT	GCAATCAG			1	AAAGACAATTTATACGT	ACAATTTAT			1	AAAGAGACTTTACGACGT	AGACTTTACG			1	AAAGCTGTGAGCGGCACGT	CTGTGAGCGGC			1
																					1	AAAGCATCTGACGT	CATCTG		1	AAAGCATACTAACGT	CATACTA		1	AAAGTCCAAGAAACGT	TCCAAGAA			1	AAAGACAATTTAAACGT	ACAATTTAA			1	AAAGATTTTTTATTACGT	ATTTTTTATT			1	AAAGATGAAGAGAACACGT	ATGAAGAGAAC			1
																					1	AAAGGCCTTAACGT	GCCTTA		1	AAAGAGATCACACGT	AGATCAC		1	AAAGTCTGTTTGACGT	TCTGTTTG			1	AAAGACAATATACACGT	ACAATATAC			1	AAAGCTTCTGAATCACGT	CTTCTGAATC			1	AAAGCTGCTAGAAAAACGT	CTGCTAGAAAA			1
																					1	AAAGAGATACACGT	AGATAC		1	AAAGTAATTGTACGT	TAATTGT		1	AAAGCTTCAATAACGT	CTTCAATA			1	AAAGACAATACACACGT	ACAATACAC			1	AAAGACCGATACAAACGT	ACCGATACAA			1	AAAGAGGTGGTCGATACGT	AGGTGGTCGAT			1
																					1	AAAGCAGAAAACGT	CAGAAA		1	AAAGAAATGAGACGT	AAATGAG		1	AAAGAAAACAAAACGT	AAAACAAA			1	AAAGACAAGGAAAACGT	ACAAGGAAA			1	AAAGATAGTTAATCACGT	ATAGTTAATC			1	AAAGCTGCGGATAGAACGT	CTGCGGATAGA			1
																					1	AAAGAGTAGGACGT	AGTAGG		1	AAAGAGCCATAACGT	AGCCATA		1	AAAGAATCAGTGACGT	AATCAGTG			1	AAAGACAACATCGACGT	ACAACATCG			1	AAAGCTTCTACACAACGT	CTTCTACACA			1	AAAGGCAAGTCATTAACGT	GCAAGTCATTA			1
																					1	AAAGATCTGTACGT	ATCTGT		1	AAAGTGTTCTTACGT	TGTTCTT		1	AAAGTAATAAGAACGT	TAATAAGA			1	AAAGACAAATGTTACGT	ACAAATGTT			1	AAAGAGAAGAGTTCACGT	AGAAGAGTTC			1	AAAGTTTATTATCGCACGT	TTTATTATCGC			1
																					1	AAAGATAGAAACGT	ATAGAA		1	AAAGACCACGAACGT	ACCACGA		1	AAAGAAATTAAAACGT	AAATTAAA			1	AAAGACAAAATTAACGT	ACAAAATTA			1	AAAGCTGCTTTTCTACGT	CTGCTTTTCT			1	AAAGTAAGGTTTAGAACGT	TAAGGTTTAGA			1
																					1	AAAGACTGTAACGT	ACTGTA		1	AAAGTCCGGCAACGT	TCCGGCA		1	AAAGGTATCTCTACGT	GTATCTCT			1	AAAGACAAAATAAACGT	ACAAAATAA			1	AAAGACAATTATATACGT	ACAATTATAT			1	AAAGCAGAGAAGGAAACGT	CAGAGAAGGAA			1
																					1	AAAGAATTGAACGT	AATTGA		1	AAAGCAATTGAACGT	CAATTGA		1	AAAGATATAATAACGT	ATATAATA			1	AAAGACAAAAACCACGT	ACAAAAACC			1	AAAGCATGTCATGCACGT	CATGTCATGC			1	AAAGTTTGAGTCTTTACGT	TTTGAGTCTTT			1
																					1	AAAGTGAACAACGT	TGAACA		1	AAAGAGACGCAACGT	AGACGCA		1	AAAGTAATTTACACGT	TAATTTAC			1	AAAGAATTTTTCTACGT	AATTTTTCT			1	AAAGAGCTGACGACACGT	AGCTGACGAC			1	AAAGCTCGCAAGTTAACGT	CTCGCAAGTTA			1
																					1	AAAGATTCCTACGT	ATTCCT		1	AAAGATACTATACGT	ATACTAT		1	AAAGAAAAATCAACGT	AAAAATCA			1	AAAGAATTTTGTCACGT	AATTTTGTC			1	AAAGCATTTTAGTTACGT	CATTTTAGTT			1	AAAGTAAAATGCTTGACGT	TAAAATGCTTG			1
																					1	AAAGTAAAATACGT	TAAAAT		1	AAAGGCGAGTAACGT	GCGAGTA		1	AAAGCTTCCTAGACGT	CTTCCTAG			1	AAAGAATTTTCATACGT	AATTTTCAT			1	AAAGTTGCATGGTTACGT	TTGCATGGTT			1	AAAGTCATATAGGACACGT	TCATATAGGAC			1
																					1	AAAGCTGTCGACGT	CTGTCG		1	AAAGGCATTGGACGT	GCATTGG		1	AAAGCAACGAATACGT	CAACGAAT			1	AAAGAATTTTATAACGT	AATTTTATA			1	AAAGACTAATTATTACGT	ACTAATTATT			1	AAAGGATGGAGGAGTACGT	GATGGAGGAGT			1
																					1	AAAGATCTCGACGT	ATCTCG		1	AAAGCTATATAACGT	CTATATA		1	AAAGATAATTAAACGT	ATAATTAA			1	AAAGAATTTGATTACGT	AATTTGATT			1	AAAGACCTCAAAAAACGT	ACCTCAAAAA			1	AAAGTCTTTTGAACTACGT	TCTTTTGAACT			1
																					1	AAAGAAAACCACGT	AAAACC		1	AAAGATTGCTCACGT	ATTGCTC		1	AAAGAAACTATAACGT	AAACTATA			1	AAAGAATTTATCTACGT	AATTTATCT			1	AAAGAAAAAAAAACACGT	AAAAAAAAAC			1	AAAGGATGATTTTTTACGT	GATGATTTTTT			1
																					1	AAAGCCCAACACGT	CCCAAC		1	AAAGTTGCAAAACGT	TTGCAAA		1	AAAGTAGATCCTACGT	TAGATCCT			1	AAAGAATTGGTAAACGT	AATTGGTAA			1	AAAGTTTATTAATTACGT	TTTATTAATT			1	AAAGTATTACCACCAACGT	TATTACCACCA			1
																					1	AAAGGCAATCACGT	GCAATC		1	AAAGATGATCGACGT	ATGATCG		1	AAAGGATTACCAACGT	GATTACCA			1	AAAGAATTAAATGACGT	AATTAAATG			1	AAAGCTAGAAGAACACGT	CTAGAAGAAC			1	AAAGATCTTTAACACACGT	ATCTTTAACAC			1
																					1	AAAGAACCAAACGT	AACCAA		1	AAAGCAAAAGTACGT	CAAAAGT		1	AAAGAAAAAAACACGT	AAAAAAAC			1	AAAGAATGTTTCTACGT	AATGTTTCT			1	AAAGGAAGATCAGAACGT	GAAGATCAGA			1	AAAGATCCATATTATACGT	ATCCATATTAT			1
																					1	AAAGGATATGACGT	GATATG		1	AAAGCATACTTACGT	CATACTT		1	AAAGGAACAGGAACGT	GAACAGGA			1	AAAGAATGTATATACGT	AATGTATAT			1	AAAGAAAATGATGTACGT	AAAATGATGT			1	AAAGAATTGATCACTACGT	AATTGATCACT			1
																					1	AAAGTTTTTTACGT	TTTTTT		1	AAAGATGGCTTACGT	ATGGCTT		1	AAAGAGTACAGTACGT	AGTACAGT			1	AAAGAATGGCCAGACGT	AATGGCCAG			1	AAAGAAGACCCTTAACGT	AAGACCCTTA			1	AAAGAGAAGTGGTGAACGT	AGAAGTGGTGA			1
																					1	AAAGTAACGGACGT	TAACGG		1	AAAGCTCCTTGACGT	CTCCTTG		1	AAAGGCCCATAAACGT	GCCCATAA			1	AAAGAATGAAGTTACGT	AATGAAGTT			1	AAAGAAAAGGAAACACGT	AAAAGGAAAC			1	AAAGATGTATCTATTACGT	ATGTATCTATT			1
																					1	AAAGCTCTGCACGT	CTCTGC		1	AAAGGGAGAAAACGT	GGAGAAA		1	AAAGTTTATTGAACGT	TTTATTGA			1	AAAGAATGAAGAAACGT	AATGAAGAA			1	AAAGCTTACAAGAAACGT	CTTACAAGAA			1	AAAGAAAAAAATTGAACGT	AAAAAAATTGA			1
																					1	AAAGATGTTCACGT	ATGTTC		1	AAAGTAAGATGACGT	TAAGATG		1	AAAGAATCTTTTACGT	AATCTTTT			1	AAAGAATCCAAAGACGT	AATCCAAAG			1	AAAGGAAGAGATAGACGT	GAAGAGATAG			1	AAAGTAAACTTTAAAACGT	TAAACTTTAAA			1
																					1	AAAGATGGCTACGT	ATGGCT		1	AAAGAAGTCAGACGT	AAGTCAG		1	AAAGTAAATGAAACGT	TAAATGAA			1	AAAGAATCAGAAAACGT	AATCAGAAA			1	AAAGAAAAATAGTGACGT	AAAAATAGTG			1	AAAGGAAATGAAAGGACGT	GAAATGAAAGG			1
																					1	AAAGGATGAGACGT	GATGAG		1	AAAGAACAACCACGT	AACAACC		1	AAAGCTTCCGACACGT	CTTCCGAC			1	AAAGAATAGTAATACGT	AATAGTAAT			1	AAAGTTACAAGAAAACGT	TTACAAGAAA			1	AAAGAATTTATATCAACGT	AATTTATATCA			1
																					1	AAAGAACAGGACGT	AACAGG		1	AAAGAGCTGGAACGT	AGCTGGA		1	AAAGATTCATCTACGT	ATTCATCT			1	AAAGAATAGATCAACGT	AATAGATCA			1	AAAGAAAGAAGTGCACGT	AAAGAAGTGC			1	AAAGAGGGGAAGTGCACGT	AGGGGAAGTGC			1
																					1	AAAGCGTTTTACGT	CGTTTT		1	AAAGCAGAGGAACGT	CAGAGGA		1	AAAGCATGATTCACGT	CATGATTC			1	AAAGAATAATCGTACGT	AATAATCGT			1	AAAGGAAACTTCAAACGT	GAAACTTCAA			1	AAAGTCTGACCTCGTACGT	TCTGACCTCGT			1
																					1	AAAGTTGGGTACGT	TTGGGT		1	AAAGGTCCGCCACGT	GTCCGCC		1	AAAGCACCAAAGACGT	CACCAAAG			1	AAAGAATAAGATGACGT	AATAAGATG			1	AAAGCAAACCAGACACGT	CAAACCAGAC			1	AAAGCCTGCTTTGCTACGT	CCTGCTTTGCT			1
																					1	AAAGGAGCAAACGT	GAGCAA		1	AAAGAGCCAAAACGT	AGCCAAA		1	AAAGGGTGCGATACGT	GGTGCGAT			1	AAAGAATAAGAAAACGT	AATAAGAAA			1	AAAGCTTCACAACCACGT	CTTCACAACC			1	AAAGCTGTTTTGTTCACGT	CTGTTTTGTTC			1
																					1	AAAGTCCAACACGT	TCCAAC		1	AAAGTAAAAAGACGT	TAAAAAG		1	AAAGTTACCGGTACGT	TTACCGGT			1	AAAGAATAAAAATACGT	AATAAAAAT			1	AAAGACTTTCTTGTACGT	ACTTTCTTGT			1	AAAGAAGCATTCAACACGT	AAGCATTCAAC			1
																					1	AAAGAATCTAACGT	AATCTA		1	AAAGAGGGAAAACGT	AGGGAAA		1	AAAGACCTGGTAACGT	ACCTGGTA			1	AAAGAAGTTTCTGACGT	AAGTTTCTG			1	AAAGTACATAAAGAACGT	TACATAAAGA			1	AAAGAGCAAAACAAAACGT	AGCAAAACAAA			1
																					1	AAAGCTGATAACGT	CTGATA		1	AAAGCAAAACGACGT	CAAAACG		1	AAAGTCTTAGAAACGT	TCTTAGAA			1	AAAGAAGTGACTTACGT	AAGTGACTT			1	AAAGTGATATAGACACGT	TGATATAGAC			1	AAAGGTATAATAACTACGT	GTATAATAACT			1
																					1	AAAGGTACACACGT	GTACAC		1	AAAGCACACTAACGT	CACACTA		1	AAAGAAAAAAATACGT	AAAAAAAT			1	AAAGAAGTCCAATACGT	AAGTCCAAT			1	AAAGACTTTGTATCACGT	ACTTTGTATC			1	AAAGTAAGAAAATAGACGT	TAAGAAAATAG			1
																					1	AAAGTGTCCGACGT	TGTCCG		1	AAAGAGAGATAACGT	AGAGATA		1	AAAGTTGTTTTTACGT	TTGTTTTT			1	AAAGAAGTAAGCTACGT	AAGTAAGCT			1	AAAGGTGTATGCATACGT	GTGTATGCAT			1	AAAGAAGAACTGATAACGT	AAGAACTGATA			1
																					1	AAAGGGTTATACGT	GGTTAT		1	AAAGACAAAAAACGT	ACAAAAA		1	AAAGGGACAGCAACGT	GGACAGCA			1	AAAGAAGGTCTTTACGT	AAGGTCTTT			1	AAAGGATATAACTAACGT	GATATAACTA			1	AAAGATTGATATATAACGT	ATTGATATATA			1
																					1	AAAGCACTTGACGT	CACTTG		1	AAAGAGCCGCAACGT	AGCCGCA		1	AAAGAACTTTCAACGT	AACTTTCA			1	AAAGAAGGGTAATACGT	AAGGGTAAT			1	AAAGAAGTCATCACACGT	AAGTCATCAC			1	AAAGCAGTTCCACCAACGT	CAGTTCCACCA			1
																					1	AAAGTGTGTCACGT	TGTGTC		1	AAAGGTAAAATACGT	GTAAAAT		1	AAAGATAATTTGACGT	ATAATTTG			1	AAAGAAGGCGTAGACGT	AAGGCGTAG			1	AAAGCTTGTAGAATACGT	CTTGTAGAAT			1	AAAGCTTGCATGGCCACGT	CTTGCATGGCC			1
																					1	AAAGCTAGTAACGT	CTAGTA		1	AAAGGTGAAAGACGT	GTGAAAG		1	AAAGGACAATTTACGT	GACAATTT			1	AAAGAAGGCCCAGACGT	AAGGCCCAG			1	AAAGAAAAAAATGAACGT	AAAAAAATGA			1	AAAGAAGAAGCATGCACGT	AAGAAGCATGC			1
																					1	AAAGATGGCCACGT	ATGGCC		1	AAAGCTGCAACACGT	CTGCAAC		1	AAAGTGGTGATGACGT	TGGTGATG			1	AAAGAAGGCCCAAACGT	AAGGCCCAA			1	AAAGTAACATATACACGT	TAACATATAC			1	AAAGATGTGTTGTGGACGT	ATGTGTTGTGG			1
																					1	AAAGACAGCGACGT	ACAGCG		1	AAAGTAGCAGAACGT	TAGCAGA		1	AAAGTTTCTAGTACGT	TTTCTAGT			1	AAAGAAGGAAAGTACGT	AAGGAAAGT			1	AAAGGCTCACATCAACGT	GCTCACATCA			1	AAAGCTAACTATATTACGT	CTAACTATATT			1
																					1	AAAGAGCATCACGT	AGCATC		1	AAAGCAGTTCAACGT	CAGTTCA		1	AAAGAAAAACAGACGT	AAAAACAG			1	AAAGAAGGAAACAACGT	AAGGAAACA			1	AAAGCCAAAGTCAAACGT	CCAAAGTCAA			1	AAAGGTATCACCTTGACGT	GTATCACCTTG			1
																					1	AAAGTCCACTACGT	TCCACT		1	AAAGTTAAAGAACGT	TTAAAGA		1	AAAGTCAAAGGTACGT	TCAAAGGT			1	AAAGAAGCTGGTAACGT	AAGCTGGTA			1	AAAGTAAGCGAATTACGT	TAAGCGAATT			1	AAAGGGTCACGGCTGACGT	GGTCACGGCTG			1
																					1	AAAGAAGAAAACGT	AAGAAA		1	AAAGAAATGCCACGT	AAATGCC		1	AAAGGAGACCAAACGT	GAGACCAA			1	AAAGAAGCTGATAACGT	AAGCTGATA			1	AAAGACTAGACCCAACGT	ACTAGACCCA			1	AAAGCCTTTTGGTTAACGT	CCTTTTGGTTA			1
																					1	AAAGTTTATAACGT	TTTATA		1	AAAGTTGTTGAACGT	TTGTTGA		1	AAAGCAATGGTGACGT	CAATGGTG			1	AAAGAAGCGAGAAACGT	AAGCGAGAA			1	AAAGAAAATTAATAACGT	AAAATTAATA			1	AAAGGCAAAGAATGCACGT	GCAAAGAATGC			1
																					1	AAAGAGTGAAACGT	AGTGAA		1	AAAGACGCTCTACGT	ACGCTCT		1	AAAGATGTTATTACGT	ATGTTATT			1	AAAGAAGCCGTCGACGT	AAGCCGTCG			1	AAAGCCTTGGCTTCACGT	CCTTGGCTTC			1	AAAGGGAGAGACTTGACGT	GGAGAGACTTG			1
																					1	AAAGCCTTCAACGT	CCTTCA		1	AAAGAGTATGCACGT	AGTATGC		1	AAAGAATGGGAAACGT	AATGGGAA			1	AAAGAAGCATTAGACGT	AAGCATTAG			1	AAAGTATACTGAAAACGT	TATACTGAAA			1	AAAGAAATTAGAGAAACGT	AAATTAGAGAA			1
																					1	AAAGAACAATACGT	AACAAT		1	AAAGATCATCCACGT	ATCATCC		1	AAAGAGTAAACAACGT	AGTAAACA			1	AAAGAAGCAAGGGACGT	AAGCAAGGG			1	AAAGTGTATAAAGGACGT	TGTATAAAGG			1	AAAGATCTTTGGAAGACGT	ATCTTTGGAAG			1
																					1	AAAGACCTTTACGT	ACCTTT		1	AAAGGTGATACACGT	GTGATAC		1	AAAGAAGATCAAACGT	AAGATCAA			1	AAAGAAGATGGTGACGT	AAGATGGTG			1	AAAGTTTAAGCTAAACGT	TTTAAGCTAA			1	AAAGCCAAAGAAAACACGT	CCAAAGAAAAC			1
																					1	AAAGAATGGTACGT	AATGGT		1	AAAGTTAAACTACGT	TTAAACT		1	AAAGAAGCTTACACGT	AAGCTTAC			1	AAAGAAGATATAGACGT	AAGATATAG			1	AAAGGAAGATTTGAACGT	GAAGATTTGA			1	AAAGAGGTTGTTCTTACGT	AGGTTGTTCTT			1
																					1	AAAGTTGCTTACGT	TTGCTT		1	AAAGGCATGTCACGT	GCATGTC		1	AAAGCCTATAAAACGT	CCTATAAA			1	AAAGAAGATAGAAACGT	AAGATAGAA			1	AAAGATGATGGTGAACGT	ATGATGGTGA			1	AAAGTCTTCGCAAAAACGT	TCTTCGCAAAA			1
																					1	AAAGAAATCTACGT	AAATCT		1	AAAGTAAAGAAACGT	TAAAGAA		1	AAAGAACAGATAACGT	AACAGATA			1	AAAGAAGACCCGGACGT	AAGACCCGG			1	AAAGTAGTTGTATAACGT	TAGTTGTATA			1	AAAGTAAGAGAGGAGACGT	TAAGAGAGGAG			1
																					1	AAAGATGGATACGT	ATGGAT		1	AAAGAAGATGAACGT	AAGATGA		1	AAAGACGGCAATACGT	ACGGCAAT			1	AAAGAAGACAAATACGT	AAGACAAAT			1	AAAGCCTCCTCACAACGT	CCTCCTCACA			1	AAAGTAAAATTGTTAACGT	TAAAATTGTTA			1
																					1	AAAGAAGGGCACGT	AAGGGC		1	AAAGTTGACACACGT	TTGACAC		1	AAAGCAAAAGACACGT	CAAAAGAC			1	AAAGAAGAATTACACGT	AAGAATTAC			1	AAAGTAATTGATCAACGT	TAATTGATCA			1	AAAGTAAATGGATTTACGT	TAAATGGATTT			1
																					1	AAAGGAATACACGT	GAATAC		1	AAAGCTCGTGTACGT	CTCGTGT		1	AAAGCAAGTGAAACGT	CAAGTGAA			1	AAAGAAGAATAGTACGT	AAGAATAGT			1	AAAGGTGTTGCCCCACGT	GTGTTGCCCC			1	AAAGAGAGTCATCTCACGT	AGAGTCATCTC			1
																					1	AAAGATAGATACGT	ATAGAT		1	AAAGTCCTTGAACGT	TCCTTGA		1	AAAGTTTTATTAACGT	TTTTATTA			1	AAAGAAGAACGAAACGT	AAGAACGAA			1	AAAGAGAACCGAATACGT	AGAACCGAAT			1	AAAGTCATGACTGTCACGT	TCATGACTGTC			1
																					1	AAAGCTTCGTACGT	CTTCGT		1	AAAGCGAGTTCACGT	CGAGTTC		1	AAAGTAGTCTTTACGT	TAGTCTTT			1	AAAGAACTGTTACACGT	AACTGTTAC			1	AAAGATACTCATATACGT	ATACTCATAT			1	AAAGGGTGATTTTTCACGT	GGTGATTTTTC			1
																					1	AAAGAAGGTAACGT	AAGGTA		1	AAAGTTAACGAACGT	TTAACGA		1	AAAGTTGAAACTACGT	TTGAAACT			1	AAAGAACTCCTCCACGT	AACTCCTCC			1	AAAGAGAGAAAGAGACGT	AGAGAAAGAG			1	AAAGAAATTGTTGTAACGT	AAATTGTTGTA			1
																					1	AAAGACTAATACGT	ACTAAT		1	AAAGAATTCAGACGT	AATTCAG		1	AAAGTTTATAGTACGT	TTTATAGT			1	AAAGAACTCCACAACGT	AACTCCACA			1	AAAGAGTAAAACAAACGT	AGTAAAACAA			1	AAAGAGATCTTGGTAACGT	AGATCTTGGTA			1
																					1	AAAGTTGCGTACGT	TTGCGT		1	AAAGCTATGAGACGT	CTATGAG		1	AAAGAAACGGACACGT	AAACGGAC			1	AAAGAACTCATTGACGT	AACTCATTG			1	AAAGCTTCCTTGGAACGT	CTTCCTTGGA			1	AAAGAGATCCGTTAGACGT	AGATCCGTTAG			1
																					1	AAAGATCAAAACGT	ATCAAA		1	AAAGGTTATCAACGT	GTTATCA		1	AAAGAGTGGTTCACGT	AGTGGTTC			1	AAAGAACTCAATAACGT	AACTCAATA			1	AAAGTAAAATGTCGACGT	TAAAATGTCG			1	AAAGGAGAAAATTGCACGT	GAGAAAATTGC			1
																					1	AAAGTGGATCACGT	TGGATC		1	AAAGGAATCCTACGT	GAATCCT		1	AAAGAAAAGCAGACGT	AAAAGCAG			1	AAAGAACTATTTTACGT	AACTATTTT			1	AAAGTTTTTTTGCCACGT	TTTTTTTGCC			1	AAAGAAGAAGCCGTGACGT	AAGAAGCCGTG			1
																					1	AAAGACTTGAACGT	ACTTGA		1	AAAGAGGAAAAACGT	AGGAAAA		1	AAAGATTTTGTGACGT	ATTTTGTG			1	AAAGAACCTCTATACGT	AACCTCTAT			1	AAAGGTTATACTTCACGT	GTTATACTTC			1	AAAGACAGCCTCCGAACGT	ACAGCCTCCGA			1
																					1	AAAGCTTTCAACGT	CTTTCA		1	AAAGGGATCTTACGT	GGATCTT		1	AAAGATTTAGTTACGT	ATTTAGTT			1	AAAGAACCTATCAACGT	AACCTATCA			1	AAAGTAGATGGAAAACGT	TAGATGGAAA			1	AAAGTCAAACAGCCGACGT	TCAAACAGCCG			1
																					1	AAAGAAAGATACGT	AAAGAT		1	AAAGAAACTGGACGT	AAACTGG		1	AAAGACCAAACGACGT	ACCAAACG			1	AAAGAACAGAAAGACGT	AACAGAAAG			1	AAAGGCGACTATAAACGT	GCGACTATAA			1	AAAGATGAAGCGGTCACGT	ATGAAGCGGTC			1
																					1	AAAGCGGCCCACGT	CGGCCC		1	AAAGATCAAAGACGT	ATCAAAG		1	AAAGAAATTGATACGT	AAATTGAT			1	AAAGAACACAACTACGT	AACACAACT			1	AAAGCATAAAATCAACGT	CATAAAATCA			1	AAAGTTCTCGATCACACGT	TTCTCGATCAC			1
																					1	AAAGTAAAAGACGT	TAAAAG		1	AAAGTTAAAAAACGT	TTAAAAA		1	AAAGAGTCAAAGACGT	AGTCAAAG			1	AAAGAACACAACGACGT	AACACAACG			1	AAAGCTTTCATGGAACGT	CTTTCATGGA			1	AAAGTCTGTCCTTACACGT	TCTGTCCTTAC			1
																					1	AAAGTCTGAGACGT	TCTGAG		1	AAAGAAGAATTACGT	AAGAATT		1	AAAGCTATTGAAACGT	CTATTGAA			1	AAAGAACAACATTACGT	AACAACATT			1	AAAGTGAACAACAAACGT	TGAACAACAA			1	AAAGATCACCGCCTTACGT	ATCACCGCCTT			1
																					1	AAAGACACTCACGT	ACACTC		1	AAAGTGAGTCAACGT	TGAGTCA		1	AAAGACAAAACAACGT	ACAAAACA			1	AAAGAAATTATAAACGT	AAATTATAA			1	AAAGGTTTTAAAATACGT	GTTTTAAAAT			1	AAAGCAATTGGTAACACGT	CAATTGGTAAC			1
																					1	AAAGATAGTAACGT	ATAGTA		1	AAAGTAAATATACGT	TAAATAT		1	AAAGTTAGTAAGACGT	TTAGTAAG			1	AAAGAAATGTTTTACGT	AAATGTTTT			1	AAAGTCCTTTTACCACGT	TCCTTTTACC			1	AAAGACATGTGCACAACGT	ACATGTGCACA			1
																					1	AAAGGTAACTACGT	GTAACT		1	AAAGAACAAAGACGT	AACAAAG		1	AAAGTCAAAAAGACGT	TCAAAAAG			1	AAAGAAATGGTTAACGT	AAATGGTTA			1	AAAGTGATTAGTATACGT	TGATTAGTAT			1	AAAGAAAGAGACTAAACGT	AAAGAGACTAA			1
																					1	AAAGACGGAAACGT	ACGGAA		1	AAAGCTCTCACACGT	CTCTCAC		1	AAAGATGGATCTACGT	ATGGATCT			1	AAAGAAATGGACCACGT	AAATGGACC			1	AAAGCAAACTGTGAACGT	CAAACTGTGA			1	AAAGGAGTTTCAGGTACGT	GAGTTTCAGGT			1
																					1	AAAGAGATAAACGT	AGATAA		1	AAAGCCGTCGAACGT	CCGTCGA		1	AAAGATATATTAACGT	ATATATTA			1	AAAGAAATGCTGCACGT	AAATGCTGC			1	AAAGTCCTAAAGTGACGT	TCCTAAAGTG			1	AAAGCTCGTTTGATGACGT	CTCGTTTGATG			1
																					1	AAAGCCGTCCACGT	CCGTCC		1	AAAGAACAATGACGT	AACAATG		1	AAAGTACGATCCACGT	TACGATCC			1	AAAGAAATGAACCACGT	AAATGAACC			1	AAAGATTTCTCAAGACGT	ATTTCTCAAG			1	AAAGGCTTTTTAACAACGT	GCTTTTTAACA			1
																					1	AAAGCATGCCACGT	CATGCC		1	AAAGTGATTAAACGT	TGATTAA		1	AAAGAAAAACGGACGT	AAAAACGG			1	AAAGAAATGAAAGACGT	AAATGAAAG			1	AAAGAAGGCCCATAACGT	AAGGCCCATA			1	AAAGGTAGATCAGTTACGT	GTAGATCAGTT			1
																					1	AAAGCCGTGTACGT	CCGTGT		1	AAAGCAAATCGACGT	CAAATCG		1	AAAGATGTAGTGACGT	ATGTAGTG			1	AAAGAAATCATGAACGT	AAATCATGA			1	AAAGCATGCATCGCACGT	CATGCATCGC			1	AAAGCAGTAAGGTGTACGT	CAGTAAGGTGT			1
																					1	AAAGGCTAAAACGT	GCTAAA		1	AAAGATTTGACACGT	ATTTGAC		1	AAAGAAAAGTGAACGT	AAAAGTGA			1	AAAGAAATAGTCAACGT	AAATAGTCA			1	AAAGAGAATGTTATACGT	AGAATGTTAT			1	AAAGCCAGCGTGTTGACGT	CCAGCGTGTTG			1
																					1	AAAGCCAATCACGT	CCAATC		1	AAAGTCGGGCCACGT	TCGGGCC		1	AAAGGCTAAATGACGT	GCTAAATG			1	AAAGAAATAGATTACGT	AAATAGATT			1	AAAGTGAAAACCTGACGT	TGAAAACCTG			1	AAAGCCAGAAAGCTTACGT	CCAGAAAGCTT			1
																					1	AAAGATCTAGACGT	ATCTAG		1	AAAGTTCAAACACGT	TTCAAAC		1	AAAGCCCAAACTACGT	CCCAAACT			1	AAAGAAATAACTTACGT	AAATAACTT			1	AAAGACCATTTAACACGT	ACCATTTAAC			1	AAAGTTACAACTTCTACGT	TTACAACTTCT			1
																									1	AAAGATCATGGACGT	ATCATGG		1	AAAGCTCCACCAACGT	CTCCACCA			1	AAAGAAAGTTTTTACGT	AAAGTTTTT			1	AAAGGCTTCAAGAGACGT	GCTTCAAGAG			1	AAAGTTTTGGTCAGAACGT	TTTTGGTCAGA			1
																									1	AAAGATAAATTACGT	ATAAATT		1	AAAGAATGTGGGACGT	AATGTGGG			1	AAAGAAAGTCAACACGT	AAAGTCAAC			1	AAAGTTGAAGAAGGACGT	TTGAAGAAGG			1	AAAGAATAACAATTGACGT	AATAACAATTG			1
																									1	AAAGAAGAGATACGT	AAGAGAT		1	AAAGACCCGACAACGT	ACCCGACA			1	AAAGAAAGATTAAACGT	AAAGATTAA			1	AAAGAACTCATTGAACGT	AACTCATTGA			1	AAAGTAAGGTTAAAAACGT	TAAGGTTAAAA			1
																									1	AAAGAATGAGGACGT	AATGAGG		1	AAAGTTAGGCTAACGT	TTAGGCTA			1	AAAGAAAGAGTCCACGT	AAAGAGTCC			1	AAAGCAGGAGAAAAACGT	CAGGAGAAAA			1	AAAGGATATTTCAATACGT	GATATTTCAAT			1
																									1	AAAGTACCACAACGT	TACCACA		1	AAAGCTCCCTGAACGT	CTCCCTGA			1	AAAGAAAGAGAAAACGT	AAAGAGAAA			1	AAAGCCCATTAACAACGT	CCCATTAACA			1	AAAGTGACGAGCCCAACGT	TGACGAGCCCA			1
																									1	AAAGAAGGAGAACGT	AAGGAGA		1	AAAGTAGTGACAACGT	TAGTGACA			1	AAAGAAAGACTACACGT	AAAGACTAC			1	AAAGTCCATTTTACACGT	TCCATTTTAC			1	AAAGCAGCCATAACCACGT	CAGCCATAACC			1
																									1	AAAGGATTTGTACGT	GATTTGT		1	AAAGGACTATCAACGT	GACTATCA			1	AAAGAAAGACATAACGT	AAAGACATA			1	AAAGAAGTTACTTTACGT	AAGTTACTTT			1	AAAGTTTAAAAGAAAACGT	TTTAAAAGAAA			1
																									1	AAAGTTTGAAAACGT	TTTGAAA		1	AAAGTTTCAGATACGT	TTTCAGAT			1	AAAGAAAGAAACAACGT	AAAGAAACA			1	AAAGGAAGAAATAAACGT	GAAGAAATAA			1	AAAGACCTATTGATGACGT	ACCTATTGATG			1
																									1	AAAGAGTGTATACGT	AGTGTAT		1	AAAGAATGTTTCACGT	AATGTTTC			1	AAAGAAAGAAAATACGT	AAAGAAAAT			1	AAAGGAGTGAAGCAACGT	GAGTGAAGCA			1	AAAGAACAAACAGTGACGT	AACAAACAGTG			1
																									1	AAAGTAGATGAACGT	TAGATGA		1	AAAGCAACAAGGACGT	CAACAAGG			1	AAAGAAAGAAAAGACGT	AAAGAAAAG			1	AAAGGTTATCTACGACGT	GTTATCTACG			1	AAAGGAAGTTCATGGACGT	GAAGTTCATGG			1
																									1	AAAGTCAATCCACGT	TCAATCC		1	AAAGGTCTAATCACGT	GTCTAATC			1	AAAGAAACGGTGAACGT	AAACGGTGA			1	AAAGTTCGGCTACAACGT	TTCGGCTACA			1	AAAGAATACTGTAAAACGT	AATACTGTAAA			1
																									1	AAAGTGCCCACACGT	TGCCCAC		1	AAAGAGTTCTCTACGT	AGTTCTCT			1	AAAGAAACGGAAAACGT	AAACGGAAA			1	AAAGTTTAAGTAGTACGT	TTTAAGTAGT			1	AAAGGGTTAGTTATTACGT	GGTTAGTTATT			1
																									1	AAAGCATTGAAACGT	CATTGAA		1	AAAGTTAATGAGACGT	TTAATGAG			1	AAAGAAACCTAAGACGT	AAACCTAAG			1	AAAGTGACAGAGAAACGT	TGACAGAGAA			1	AAAGAAACTATTTTTACGT	AAACTATTTTT			1
																									1	AAAGTGCCACAACGT	TGCCACA		1	AAAGTTTTTTCAACGT	TTTTTTCA			1	AAAGAAACCAAATACGT	AAACCAAAT			1	AAAGATTTGAGACCACGT	ATTTGAGACC			1	AAAGACAAACAATACACGT	ACAAACAATAC			1
																									1	AAAGAAAAGAAACGT	AAAAGAA		1	AAAGTGAGACCCACGT	TGAGACCC			1	AAAGAAACCAAAGACGT	AAACCAAAG			1	AAAGACGAGATTTCACGT	ACGAGATTTC			1	AAAGCCTTGGCACAAACGT	CCTTGGCACAA			1
																									1	AAAGGCAAGGGACGT	GCAAGGG		1	AAAGATGCTGTAACGT	ATGCTGTA			1	AAAGAAACCAAACACGT	AAACCAAAC			1	AAAGCTCCATATATACGT	CTCCATATAT			1	AAAGTTTAAATCTTGACGT	TTTAAATCTTG			1
																									1	AAAGTTTAGTTACGT	TTTAGTT		1	AAAGTAACTTGAACGT	TAACTTGA			1	AAAGAAACATTGAACGT	AAACATTGA			1	AAAGAAGCTTTGTAACGT	AAGCTTTGTA			1	AAAGGGAGATAATGCACGT	GGAGATAATGC			1
																									1	AAAGAATATTGACGT	AATATTG		1	AAAGGAAAATCAACGT	GAAAATCA			1	AAAGAAACAGATTACGT	AAACAGATT			1	AAAGAACATTTATGACGT	AACATTTATG			1	AAAGAAATTGTTGCAACGT	AAATTGTTGCA			1
																									1	AAAGGGAGATAACGT	GGAGATA		1	AAAGAATCTCCCACGT	AATCTCCC			1	AAAGAAACAAGTGACGT	AAACAAGTG			1	AAAGGGGAATGCTTACGT	GGGAATGCTT			1	AAAGGGTGTGATATGACGT	GGTGTGATATG			1
																									1	AAAGATTGGCAACGT	ATTGGCA		1	AAAGAGCTGGTGACGT	AGCTGGTG			1	AAAGAAACAAGTAACGT	AAACAAGTA			1	AAAGATCAAATGAGACGT	ATCAAATGAG			1	AAAGGAAGAAGAGAGACGT	GAAGAAGAGAG			1
																									1	AAAGCTCGACGACGT	CTCGACG		1	AAAGTATGTGGTACGT	TATGTGGT			1	AAAGAAAATTTATACGT	AAAATTTAT			1	AAAGCTTGGAAAAGACGT	CTTGGAAAAG			1	AAAGACCACAATTGGACGT	ACCACAATTGG			1
																									1	AAAGATCACAAACGT	ATCACAA		1	AAAGCCGTCTTCACGT	CCGTCTTC			1	AAAGAAAATTACGACGT	AAAATTACG			1	AAAGTGATGGGCCTACGT	TGATGGGCCT			1	AAAGCCATAAACACAACGT	CCATAAACACA			1
																									1	AAAGAAAGAAAACGT	AAAGAAA		1	AAAGTTAAATGAACGT	TTAAATGA			1	AAAGAAAATGTTTACGT	AAAATGTTT			1	AAAGAAGAAGATACACGT	AAGAAGATAC								1
																									1	AAAGATTTAGGACGT	ATTTAGG		1	AAAGACAGAAAAACGT	ACAGAAAA			1	AAAGAAAATGAATACGT	AAAATGAAT			1	AAAGGTTTTGGAACACGT	GTTTTGGAAC								1
																									1	AAAGCTTATTTACGT	CTTATTT		1	AAAGTTAGAAGCACGT	TTAGAAGC			1	AAAGAAAATATGTACGT	AAAATATGT			1	AAAGGTGATCCACAACGT	GTGATCCACA								1
																									1	AAAGGATCTTCACGT	GATCTTC		1	AAAGACTATTTAACGT	ACTATTTA			1	AAAGAAAAGTCTTACGT	AAAAGTCTT			1	AAAGAAATATATAAACGT	AAATATATAA								1
																									1	AAAGATCCAGTACGT	ATCCAGT		1	AAAGGAAACTTGACGT	GAAACTTG			1	AAAGAAAAGGTTTACGT	AAAAGGTTT			1	AAAGAGCCCCACGAACGT	AGCCCCACGA								1
																									1	AAAGAAACGACACGT	AAACGAC		1	AAAGGCCCAAGGACGT	GCCCAAGG			1	AAAGAAAAGAGAGACGT	AAAAGAGAG			1	AAAGTTTTTGTAACACGT	TTTTTGTAAC								1
																									1	AAAGCCGAATAACGT	CCGAATA		1	AAAGACTACAAAACGT	ACTACAAA			1	AAAGAAAAGACAAACGT	AAAAGACAA			1	AAAGATCATTTCCAACGT	ATCATTTCCA								1
																									1	AAAGTTGTGTTACGT	TTGTGTT		1	AAAGAACACTCAACGT	AACACTCA			1	AAAGAAAACTCTTACGT	AAAACTCTT			1	AAAGCGCTTAAAACACGT	CGCTTAAAAC								1
																									1	AAAGATAACCTACGT	ATAACCT		1	AAAGCGTAGAATACGT	CGTAGAAT			1	AAAGAAAACGCAAACGT	AAAACGCAA			1	AAAGAGTTATACAGACGT	AGTTATACAG								1
																									1	AAAGATTTGCGACGT	ATTTGCG		1	AAAGCAATAATAACGT	CAATAATA			1	AAAGAAAACGACGACGT	AAAACGACG			1	AAAGTTCAACAGTCACGT	TTCAACAGTC								1
																									1	AAAGCTCAGCAACGT	CTCAGCA		1	AAAGACAGTAAAACGT	ACAGTAAA			1	AAAGAAAACCAAAACGT	AAAACCAAA			1	AAAGACTGGATGAAACGT	ACTGGATGAA								1
																									1	AAAGGTATAATACGT	GTATAAT		1	AAAGCAATAAGAACGT	CAATAAGA			1	AAAGAAAACAAGTACGT	AAAACAAGT			1	AAAGAAGTAATGATACGT	AAGTAATGAT								1
																									1	AAAGTTGCACAACGT	TTGCACA		1	AAAGTATATGCCACGT	TATATGCC			1	AAAGAAAACAAAAACGT	AAAACAAAA			1	AAAGAAATCCATGCACGT	AAATCCATGC								1
																									1	AAAGTGAAACGACGT	TGAAACG		1	AAAGGCCCATTAACGT	GCCCATTA			1	AAAGAAAAATTAAACGT	AAAAATTAA			1	AAAGCTACGATTTTACGT	CTACGATTTT								1
																									1	AAAGTTCTAAAACGT	TTCTAAA		1	AAAGAAAATTTCACGT	AAAATTTC			1	AAAGAAAAATATTACGT	AAAAATATT			1	AAAGGGCGAAGGTGACGT	GGCGAAGGTG								1
																									1	AAAGTCGTCATACGT	TCGTCAT		1	AAAGAAGTCAAAACGT	AAGTCAAA			1	AAAGAAAAATATCACGT	AAAAATATC			1	AAAGGTAAAGAAGAACGT	GTAAAGAAGA								1
																									1	AAAGATCAGCCACGT	ATCAGCC		1	AAAGGAGTGGATACGT	GAGTGGAT			1	AAAGAAAAAGAAGACGT	AAAAAGAAG			1	AAAGGATGTTGAAGACGT	GATGTTGAAG								1
																									1	AAAGGATTCTAACGT	GATTCTA		1	AAAGGCTTCTCTACGT	GCTTCTCT			1	AAAGAAAAAGAAAACGT	AAAAAGAAA			1	AAAGGAGGCGTGACACGT	GAGGCGTGAC								1
																									1	AAAGCAAGCAAACGT	CAAGCAA		1	AAAGAGGTAATTACGT	AGGTAATT			1	AAAGAAAAACTGCACGT	AAAAACTGC			1	AAAGAAATTCAGAAACGT	AAATTCAGAA								1
																									1	AAAGTTAACAGACGT	TTAACAG		1	AAAGGTCACTTCACGT	GTCACTTC			1	AAAGAAAAACTCAACGT	AAAAACTCA			1	AAAGCCACATTGGGACGT	CCACATTGGG								1
																									1	AAAGCAGGGCTACGT	CAGGGCT		1	AAAGCCCACTGCACGT	CCCACTGC			1	AAAGAAAAACAGGACGT	AAAAACAGG			1	AAAGAAAAAGCAGAACGT	AAAAAGCAGA								1
																													1	AAAGCAGCGAGGACGT	CAGCGAGG			1	AAAGAAAAACAGAACGT	AAAAACAGA			1	AAAGTCACAAGCTTACGT	TCACAAGCTT								1
																													1	AAAGCTTACGAAACGT	CTTACGAA			1	AAAGAAAAAATGTACGT	AAAAAATGT			1	AAAGGCAAAGAGCCACGT	GCAAAGAGCC								1
																													1	AAAGCAAAAGTAACGT	CAAAAGTA			1	AAAGAAAAAAGGAACGT	AAAAAAGGA			1	AAAGACCTCATGTCACGT	ACCTCATGTC								1
																													1	AAAGGACCAAAAACGT	GACCAAAA			1	AAAGAAAAAACTTACGT	AAAAAACTT			1	AAAGATACTTGGACACGT	ATACTTGGAC								1
																													1	AAAGAATGATTTACGT	AATGATTT			1	AAAGAAAAAAATAACGT	AAAAAAATA			1	AAAGTTCCTTGGTCACGT	TTCCTTGGTC								1
																													1	AAAGCCAATGGGACGT	CCAATGGG			1	AAAGAAAAAAACAACGT	AAAAAAACA			1	AAAGGTCTCCTTCTACGT	GTCTCCTTCT								1
																													1	AAAGAAACACACACGT	AAACACAC								1	AAAGCTCTTTTTAAACGT	CTCTTTTTAA								1
																													1	AAAGGCTGAGCAACGT	GCTGAGCA								1	AAAGATTCTACAAAACGT	ATTCTACAAA								1
																													1	AAAGCAAAGGCAACGT	CAAAGGCA								1	AAAGCCTTGTGTTCACGT	CCTTGTGTTC								1
																													1	AAAGCAAGAGACACGT	CAAGAGAC								1	AAAGAATGGGCTCAACGT	AATGGGCTCA								1
																													1	AAAGGAGCAAACACGT	GAGCAAAC								1	AAAGAGCAGAGATTACGT	AGCAGAGATT								1
																													1	AAAGCTTGTGACACGT	CTTGTGAC								1	AAAGAGTGTAGGGCACGT	AGTGTAGGGC								1
																													1	AAAGGTTAAAATACGT	GTTAAAAT								1	AAAGGAGACTTTTAACGT	GAGACTTTTA								1
																													1	AAAGAACTGACGACGT	AACTGACG								1	AAAGAATATAGAAAACGT	AATATAGAAA								1
																													1	AAAGAGTATGTGACGT	AGTATGTG								1	AAAGTCACAAGACGACGT	TCACAAGACG								1
																													1	AAAGGAACCTGCACGT	GAACCTGC								1	AAAGACTTATTTAAACGT	ACTTATTTAA								1
																													1	AAAGTCCAATGTACGT	TCCAATGT								1	AAAGATTGCATCAAACGT	ATTGCATCAA								1
																													1	AAAGATAATGGTACGT	ATAATGGT								1	AAAGGACAATCAGAACGT	GACAATCAGA								1
																																							1	AAAGCATGCTTAGCACGT	CATGCTTAGC								1
																																							1	AAAGATGGAGTTTCACGT	ATGGAGTTTC								1
																																							1	AAAGAATTAGGTGAACGT	AATTAGGTGA								1
																																							1	AAAGAAGGTCCATCACGT	AAGGTCCATC								1
																																							1	AAAGGATTTATCCAACGT	GATTTATCCA								1
																																							1	AAAGATTCAGATAAACGT	ATTCAGATAA								1
																																							1	AAAGTTGTTTTTACACGT	TTGTTTTTAC								1
																																							1	AAAGAATATGCTAAACGT	AATATGCTAA								1
																																							1	AAAGAATATGATTCACGT	AATATGATTC								1
																																							1	AAAGCCATCAAATAACGT	CCATCAAATA								1
																																							1	AAAGTAGATTAAATACGT	TAGATTAAAT								1
																																							1	AAAGAGGAGCATCGACGT	AGGAGCATCG								1
																																							1	AAAGTATAAAGAATACGT	TATAAAGAAT								1
																																							1	AAAGTTTTACCTCTACGT	TTTTACCTCT								1
																																							1	AAAGTAATGTTCTTACGT	TAATGTTCTT								1
																																							1	AAAGGTCACTACTAACGT	GTCACTACTA								1
																																							1	AAAGTCATTCAAGAACGT	TCATTCAAGA								1
																																							1	AAAGAAATAGATATACGT	AAATAGATAT								1
																																							1	AAAGCTAGATGAAAACGT	CTAGATGAAA								1
																																							1	AAAGCTATTTAACTACGT	CTATTTAACT								1
																																							1	AAAGTATAAATCAAACGT	TATAAATCAA								1
																																							1	AAAGAGGCCTTACTACGT	AGGCCTTACT								1
																																							1	AAAGCATGAAGTAAACGT	CATGAAGTAA								1
																																							1	AAAGCTGATGCTTTACGT	CTGATGCTTT								1
																																							1	AAAGATCACAAAGCACGT	ATCACAAAGC								1
																																							1	AAAGTGAGAAGAAAACGT	TGAGAAGAAA								1
																																							1	AAAGAATCAAATGTACGT	AATCAAATGT								1
																																							1	AAAGCTTTGAACCAACGT	CTTTGAACCA								1
																																							1	AAAGCTTGAGAGTGACGT	CTTGAGAGTG								1
																																							1	AAAGATGATTTGTCACGT	ATGATTTGTC								1
																																							1	AAAGTTTTATAGTAACGT	TTTTATAGTA								1
																																							1	AAAGAAACTCCTTCACGT	AAACTCCTTC
																																							1	AAAGTTTATGTGTAACGT	TTTATGTGTA
																																							1	AAAGTTTCTATAATACGT	TTTCTATAAT
																																							1	AAAGAAATTCCACTACGT	AAATTCCACT
																																							1	AAAGAGTTAGGCTAACGT	AGTTAGGCTA
																																							1	AAAGAGTTATGAGCACGT	AGTTATGAGC
																																							1	AAAGGTTTGTTGTAACGT	GTTTGTTGTA
																																							1	AAAGGTTTAACGATACGT	GTTTAACGAT
																																							1	AAAGTGGCATCGGTACGT	TGGCATCGGT
																																							1	AAAGGAGTCTTCGTACGT	GAGTCTTCGT
																																							1	AAAGTGAACGAGAAACGT	TGAACGAGAA
																																							1	AAAGTTTATTCAAGACGT	TTTATTCAAG
																																							1	AAAGAGCTACCGAGACGT	AGCTACCGAG
																																							1	AAAGTTCGAAACTTACGT	TTCGAAACTT
																																							1	AAAGAGACGCAGTGACGT	AGACGCAGTG
																																							1	AAAGACTGTTAACAACGT	ACTGTTAACA
																																							1	AAAGTTTTGCGAAAACGT	TTTTGCGAAA
																																							1	AAAGTTACTCATTGACGT	TTACTCATTG
																																							1	AAAGACTATTATGTACGT	ACTATTATGT
																																							1	AAAGATAAGTGCACACGT	ATAAGTGCAC
																																							1	AAAGATGGACCTACACGT	ATGGACCTAC
																																							1	AAAGAAAGTTTTTTACGT	AAAGTTTTTT
																																							1	AAAGGTTTGGTCACACGT	GTTTGGTCAC
																																							1	AAAGTTACTTGAATACGT	TTACTTGAAT
																																							1	AAAGAAACGAGAGAACGT	AAACGAGAGA
																																							1	AAAGAAAAAATCATACGT	AAAAAATCAT
																																							1	AAAGAAAAATCGTAACGT	AAAAATCGTA
																																							1	AAAGGAAAAGGGGGACGT	GAAAAGGGGG
																																							1	AAAGCGCAAAAGCAACGT	CGCAAAAGCA
																																							1	AAAGTAGTTATAAAACGT	TAGTTATAAA
																																							1	AAAGCTAAGGAAAAACGT	CTAAGGAAAA
																																							1	AAAGAAGAAAGAAAACGT	AAGAAAGAAA
																																							1	AAAGCATCGAGTTGACGT	CATCGAGTTG
																																							1	AAAGAAGGCCCAACACGT	AAGGCCCAAC
																																							1	AAAGATCTAGTTATACGT	ATCTAGTTAT
																																							1	AAAGTCATGACTATACGT	TCATGACTAT
																																							1	AAAGCAACAAGCGCACGT	CAACAAGCGC
[truncated: 56 more columns]

## Sheet: ACGT-AAAG_SpacerSeq
ONE				TWO				THREE				FOUR				FIVE				SIX				SEVEN				EIGHT					NINE					TEN					ELEVEN					TWELVE
218	ACGTAAAAG	A		82	ACGTAAAAAG	AA		28	ACGTGAAAAAG	GAA		13	ACGTCATTAAAG	CATT		8	ACGTTTTAAAAAG	TTTAA		6	ACGTGATATGAAAG	GATATG		8	ACGTCTTGGCTAAAG	CTTGGCT		5	ACGTAATATAGCAAAG	AATATAGC			5	ACGTTGTCGGAAGAAAG	TGTCGGAAG			15	ACGTCCAGCGTCCAAAAG	CCAGCGTCCA			3	ACGTGTTTGTGTTTAAAAG	GTTTGTGTTTA			4	ACGTTCATGCAAGCGTAAAG
177	ACGTGAAAG	G		63	ACGTGAAAAG	GA		26	ACGTAAAAAAG	AAA		12	ACGTTTTAAAAG	TTTA		6	ACGTCATTCAAAG	CATTC		5	ACGTTATGTAAAAG	TATGTA		5	ACGTTTTAATCAAAG	TTTAATC		3	ACGTTAAAAAAAAAAG	TAAAAAAA			5	ACGTAAGACATAAAAAG	AAGACATAA			10	ACGTAAACCCGTAAAAAG	AAACCCGTAA			2	ACGTGAAGAAGAAGAAAAG	GAAGAAGAAGA			2	ACGTTAAAAACTAAGAAAAG
150	ACGTCAAAG	C		57	ACGTTTAAAG	TT		24	ACGTTAAAAAG	TAA		10	ACGTAAAAAAAG	AAAA		5	ACGTAAAACAAAG	AAAAC		4	ACGTCAATCCAAAG	CAATCC		4	ACGTTTATTGGAAAG	TTATTGG		3	ACGTCAACAGTCAAAG	CAACAGTC			3	ACGTCTAACCTTAAAAG	CTAACCTTA			7	ACGTAAATCCGTAAAAAG	AAATCCGTAA			2	ACGTTAGATAAATGAAAAG	TAGATAAATGA			2	ACGTGTATATGTGACGAAAG
141	ACGTTAAAG	T		54	ACGTCAAAAG	CA		24	ACGTCAAAAAG	CAA		10	ACGTAATAAAAG	AATA		5	ACGTTTATAAAAG	TTATA		4	ACGTTTTTAAAAAG	TTTTAA		3	ACGTAAAAAAAAAAG	AAAAAAA		3	ACGTTGGTTACAAAAG	TGGTTACA			2	ACGTACAAACCAAAAAG	ACAAACCAA			5	ACGTTCAGCGTCCAAAAG	TCAGCGTCCA			2	ACGTTGGACCTTTTCAAAG	TGGACCTTTTC			2	ACGTACCTGAGAAACCAAAG
				53	ACGTATAAAG	AT		23	ACGTAATAAAG	AAT		9	ACGTCAAAAAAG	CAAA		5	ACGTTTTTAAAAG	TTTTA		4	ACGTTCATAAAAAG	TCATAA		2	ACGTCGGAGAGAAAG	CGGAGAG		2	ACGTGGTCCCAAAAAG	GGTCCCAA			2	ACGTTAAAAAAAAAAAG	TAAAAAAAA			5	ACGTCTACAATTTGAAAG	CTACAATTTG			2	ACGTTTTGGTTCTCTAAAG	TTTGGTTCTCT			2	ACGTTAGATATACCAAAAAG
				51	ACGTTGAAAG	TG		21	ACGTTACAAAG	TAC		9	ACGTAAACAAAG	AAAC		5	ACGTAAGAAAAAG	AAGAA		3	ACGTAAGTAAAAAG	AAGTAA		2	ACGTTTTTGATAAAG	TTTTGAT		2	ACGTAGTAAAAAAAAG	AGTAAAAA			2	ACGTTTACTAAGTAAAG	TTACTAAGT			4	ACGTGTAATTCGAAAAAG	GTAATTCGAA			2	ACGTTTGGTAGCCAGAAAG	TTGGTAGCCAG			2	ACGTGCCTCCTCGGTCAAAG
				50	ACGTTAAAAG	TA		19	ACGTTCAAAAG	TCA		8	ACGTAATCAAAG	AATC		5	ACGTAATTAAAAG	AATTA		3	ACGTTAAATTAAAG	TAAATT		2	ACGTATACCAAAAAG	ATACCAA		2	ACGTATAAATTGAAAG	ATAAATTG			2	ACGTAAAAACAAAAAAG	AAAAACAAA			4	ACGTAAACCTGTAAAAAG	AAACCTGTAA			2	ACGTACCTTTGATTGAAAG	ACCTTTGATTG			1	ACGTACAAATTTTTCTAAAG
				47	ACGTAGAAAG	AG		18	ACGTTTAAAAG	TTA		8	ACGTAAGAAAAG	AAGA		5	ACGTTTTATAAAG	TTTAT		3	ACGTAGTTCGAAAG	AGTTCG		2	ACGTCAAGAAAAAAG	CAAGAAA		2	ACGTCCAACGCAAAAG	CCAACGCA			2	ACGTGTCCATTAGAAAG	GTCCATTAG			3	ACGTCCAAAACGTCAAAG	CCAAAACGTC			2	ACGTAATGGAAGATAAAAG	AATGGAAGATA			1	ACGTTTTAACTTTTTAAAAG
				40	ACGTACAAAG	AC		18	ACGTGTGAAAG	GTG		8	ACGTCTCAAAAG	CTCA		4	ACGTCATTTAAAG	CATTT		3	ACGTGAAGAAAAAG	GAAGAA		2	ACGTTTCTTTTAAAG	TTCTTTT		2	ACGTTACATTAAAAAG	TACATTAA			2	ACGTAACCATCTCAAAG	AACCATCTC			3	ACGTCGAAAAATTCAAAG	CGAAAAATTC			2	ACGTCGATGAAGCAAAAAG	CGATGAAGCAA			1	ACGTGCGAGACATGCAAAAG
				39	ACGTGTAAAG	GT		17	ACGTTGAAAAG	TGA		8	ACGTAATTAAAG	AATT		4	ACGTTGTTAAAAG	TGTTA		3	ACGTTATAGCAAAG	TATAGC		2	ACGTTATGCTTAAAG	TATGCTT		2	ACGTGAAGAGAGAAAG	GAAGAGAG			2	ACGTAAAAAAAAAAAAG	AAAAAAAAA			3	ACGTCCAGCATCCAAAAG	CCAGCATCCA			2	ACGTTAAATACTCAAAAAG	TAAATACTCAA			1	ACGTTTGGTAAAAAATAAAG
				37	ACGTTCAAAG	TC		16	ACGTTTGAAAG	TTG		8	ACGTGGAGAAAG	GGAG		4	ACGTATTAGAAAG	ATTAG		3	ACGTGATATTAAAG	GATATT		2	ACGTACGTACAAAAG	ACGTACA		2	ACGTATATATTGAAAG	ATATATTG			2	ACGTACCCTTAGAAAAG	ACCCTTAGA			2	ACGTAGTCAACGGGAAAG	AGTCAACGGG			2	ACGTTGAAAAACCGAAAAG	TGAAAAACCGA			1	ACGTCTATAAGTCTGCAAAG
				37	ACGTGGAAAG	GG		16	ACGTGTAAAAG	GTA		8	ACGTTAAAAAAG	TAAA		4	ACGTAGAAGAAAG	AGAAG		3	ACGTTATAATAAAG	TATAAT		2	ACGTCCCAACAAAAG	CCCAACA		2	ACGTTTGACCGAAAAG	TTGACCGA			2	ACGTTTTAAAAAAAAAG	TTTAAAAAA			2	ACGTCCAACGTCCAAAAG	CCAACGTCCA			2	ACGTGGTGAACAACAAAAG	GGTGAACAACA			1	ACGTATTCAGTGTAGAAAAG
				26	ACGTCTAAAG	CT		16	ACGTCACAAAG	CAC		7	ACGTTGAAAAAG	TGAA		4	ACGTTTTCAAAAG	TTTCA		3	ACGTTTGGTCAAAG	TTGGTC		2	ACGTTTACCAGAAAG	TTACCAG		2	ACGTAGAAATTGAAAG	AGAAATTG			2	ACGTTCCAGAACTAAAG	TCCAGAACT			2	ACGTTGAGGTAAATAAAG	TGAGGTAAAT			1	ACGTTTCCTCTCTTCAAAG	TTCCTCTCTTC			1	ACGTTATAGTTTGTTTAAAG
				24	ACGTGCAAAG	GC		16	ACGTAACAAAG	AAC		7	ACGTCATCAAAG	CATC		4	ACGTGAAACAAAG	GAAAC		3	ACGTGAGAAGAAAG	GAGAAG		2	ACGTTTTAAATAAAG	TTTAAAT		2	ACGTCACAAAACAAAG	CACAAAAC			2	ACGTTATGAATCAAAAG	TATGAATCA			2	ACGTCCATTGTCCAAAAG	CCATTGTCCA			1	ACGTATCTCGATCCCAAAG	ATCTCGATCCC			1	ACGTAGTTTACCTATTAAAG
				23	ACGTCCAAAG	CC		15	ACGTGACAAAG	GAC		7	ACGTTACAAAAG	TACA		4	ACGTTACAAAAAG	TACAA		3	ACGTAATAGAAAAG	AATAGA		2	ACGTATAATAAAAAG	ATAATAA		2	ACGTTCAAAATCAAAG	TCAAAATC			1	ACGTAGAGATCTAAAAG	AGAGATCTA			2	ACGTGACAGAGCTAAAAG	GACAGAGCTA			1	ACGTATTTATATTAGAAAG	ATTTATATTAG			1	ACGTCGAGAAGAGGCAAAAG
				16	ACGTCGAAAG	CG		15	ACGTACAAAAG	ACA		7	ACGTGGCAAAAG	GGCA		4	ACGTGAATAAAAG	GAATA		3	ACGTTTTCTAAAAG	TTTCTA		2	ACGTTCTGACAAAAG	TCTGACA		2	ACGTATATCTTGAAAG	ATATCTTG			1	ACGTAGGAAATCAAAAG	AGGAAATCA			2	ACGTCAAAAAATTCAAAG	CAAAAAATTC			1	ACGTGAATTGATAGCAAAG	GAATTGATAGC			1	ACGTGTACTTGAGGGTAAAG
								14	ACGTTTTAAAG	TTT		7	ACGTGAGAAAAG	GAGA		4	ACGTAATCAAAAG	AATCA		3	ACGTGTTATAAAAG	GTTATA		2	ACGTATTCCTAAAAG	ATTCCTA		2	ACGTATTGATGAAAAG	ATTGATGA			1	ACGTTTTCTTGTCAAAG	TTTCTTGTC			2	ACGTCGTTCTGATAAAAG	CGTTCTGATA			1	ACGTAACTCATGACGAAAG	AACTCATGACG			1	ACGTATACGTCTCACCAAAG
								14	ACGTTTCAAAG	TTC		7	ACGTTACTAAAG	TACT		4	ACGTAACAAAAAG	AACAA		3	ACGTCTGCAAAAAG	CTGCAA		2	ACGTCGCAACTAAAG	CGCAACT		2	ACGTATAAAATAAAAG	ATAAAATA			1	ACGTGGATAAGGAAAAG	GGATAAGGA			2	ACGTAAGCAACCAAAAAG	AAGCAACCAA			1	ACGTTTGACAGACTTAAAG	TTGACAGACTT			1	ACGTACTAGTACTACTAAAG
								14	ACGTGGAAAAG	GGA		6	ACGTTTTGAAAG	TTTG		4	ACGTCATTAAAAG	CATTA		3	ACGTGTAAAAAAAG	GTAAAA		2	ACGTTTCTTCTAAAG	TTCTTCT		1	ACGTGTTGGGTTAAAG	GTTGGGTT			1	ACGTTTAGAAAAAAAAG	TTAGAAAAA			2	ACGTCCATCGTCCAAAAG	CCATCGTCCA			1	ACGTTTCTTGCTACAAAAG	TTCTTGCTACA			1	ACGTAGGAGTAGTCAAAAAG
								14	ACGTGAGAAAG	GAG		6	ACGTTTAAAAAG	TTAA		4	ACGTACGAAAAAG	ACGAA		2	ACGTCCTATAAAAG	CCTATA		2	ACGTGTATAGGAAAG	GTATAGG		1	ACGTTTGCGATGAAAG	TTGCGATG			1	ACGTCCTGTGCAGAAAG	CCTGTGCAG			2	ACGTAGTGTAGTTGAAAG	AGTGTAGTTG			1	ACGTAGAAATTTAGAAAAG	AGAAATTTAGA			1	ACGTCATTTAGGGACCAAAG
								14	ACGTATGAAAG	ATG		6	ACGTGTGTAAAG	GTGT		3	ACGTCATTGAAAG	CATTG		2	ACGTGATGAAAAAG	GATGAA		2	ACGTATAAACCAAAG	ATAAACC		1	ACGTAATAAGTAAAAG	AATAAGTA			1	ACGTCACTTTTGAAAAG	CACTTTTGA			2	ACGTTTTGGGATCCAAAG	TTTGGGATCC			1	ACGTGTATGCTATCAAAAG	GTATGCTATCA			1	ACGTAACAAAATTGATAAAG
								13	ACGTTATAAAG	TAT		6	ACGTATATAAAG	ATAT		3	ACGTTTTACAAAG	TTTAC		2	ACGTGTGAATAAAG	GTGAAT		2	ACGTTATAATTAAAG	TATAATT		1	ACGTTATTTGTAAAAG	TATTTGTA			1	ACGTTCATTAAGTAAAG	TCATTAAGT			2	ACGTTTTTTTATTAAAAG	TTTTTTATTA			1	ACGTGCAACACACGTAAAG	GCAACACACGT			1	ACGTTTCATGTCAGATAAAG
								13	ACGTAAGAAAG	AAG		6	ACGTGAAAAAAG	GAAA		3	ACGTTTCTTAAAG	TTCTT		2	ACGTGTATAAAAAG	GTATAA		2	ACGTACACCGCAAAG	ACACCGC		1	ACGTTGGTTCTCAAAG	TGGTTCTC			1	ACGTATAATAATCAAAG	ATAATAATC			2	ACGTCTACAATTTAAAAG	CTACAATTTA			1	ACGTGCGAGAGAGAGAAAG	GCGAGAGAGAG			1	ACGTAGAACAACTCTTAAAG
								11	ACGTGGTAAAG	GGT		6	ACGTACAAAAAG	ACAA		3	ACGTGAAAAAAAG	GAAAA		2	ACGTGAGAGTAAAG	GAGAGT		2	ACGTGCTATGAAAAG	GCTATGA		1	ACGTGTTTTATCAAAG	GTTTTATC			1	ACGTTCAAAACCTAAAG	TCAAAACCT			2	ACGTTATACATATGAAAG	TATACATATG			1	ACGTACAATTAATCTAAAG	ACAATTAATCT			1	ACGTCTCCAACAATTGAAAG
								11	ACGTGATAAAG	GAT		6	ACGTGAACAAAG	GAAC		3	ACGTTCAAGAAAG	TCAAG		2	ACGTAAAAAAAAAG	AAAAAA		2	ACGTAAATCTCAAAG	AAATCTC		1	ACGTAACAGCGAAAAG	AACAGCGA			1	ACGTGAAGCCTCAAAAG	GAAGCCTCA			1	ACGTTTGTGAGAAAAAAG	TTGTGAGAAA			1	ACGTCAGAGGTCTCAAAAG	CAGAGGTCTCA			1	ACGTTTTCTGAAAAAAAAAG
								11	ACGTCCAAAAG	CCA		6	ACGTATAAAAAG	ATAA		3	ACGTTACGAAAAG	TACGA		2	ACGTTTTCATAAAG	TTTCAT		2	ACGTTAATAAAAAAG	TAATAAA		1	ACGTAAACATTTAAAG	AAACATTT			1	ACGTCAATGTGAAAAAG	CAATGTGAA			1	ACGTTCTAGTAACCAAAG	TCTAGTAACC			1	ACGTGTCAAGTTCTAAAAG	GTCAAGTTCTA			1	ACGTGGTCGGCTAGCTAAAG
								11	ACGTACCAAAG	ACC		6	ACGTACACAAAG	ACAC		3	ACGTAGCTTAAAG	AGCTT		2	ACGTTTCCATAAAG	TTCCAT		2	ACGTAAATTGTAAAG	AAATTGT		1	ACGTACCTATTCAAAG	ACCTATTC			1	ACGTTCTAAGAGCAAAG	TCTAAGAGC			1	ACGTAGTATGGTTTAAAG	AGTATGGTTT			1	ACGTGGATTGCGGAGAAAG	GGATTGCGGAG			1	ACGTTTTCTTTTTAAAAAAG
								10	ACGTGGCAAAG	GGC		6	ACGTTGAGAAAG	TGAG		3	ACGTTTGCGAAAG	TTGCG		2	ACGTGGACATAAAG	GGACAT		2	ACGTTGTGAAAAAAG	TGTGAAA		1	ACGTAGACATAGAAAG	AGACATAG			1	ACGTACAGAGGTTAAAG	ACAGAGGTT			1	ACGTTTGAAGTGAGAAAG	TTGAAGTGAG			1	ACGTTCTATGGAGACAAAG	TCTATGGAGAC			1	ACGTTAATATAATAATAAAG
								10	ACGTATAAAAG	ATA		6	ACGTAGATAAAG	AGAT		3	ACGTTTTGGAAAG	TTTGG		2	ACGTTTAACTAAAG	TTAACT		2	ACGTTAACGGGAAAG	TAACGGG		1	ACGTGTTCGTTTAAAG	GTTCGTTT			1	ACGTCACAGTTTTAAAG	CACAGTTTT			1	ACGTATATACAGATAAAG	ATATACAGAT			1	ACGTAGTCTGAGTCTAAAG	AGTCTGAGTCT			1	ACGTGAAGCCGACGAGAAAG
								10	ACGTAGAAAAG	AGA		6	ACGTCACAAAAG	CACA		3	ACGTATGTGAAAG	ATGTG		2	ACGTCGCAGAAAAG	CGCAGA		2	ACGTTTGGTGAAAAG	TTGGTGA		1	ACGTCAAAAATAAAAG	CAAAAATA			1	ACGTAAATTCTCAAAAG	AAATTCTCA			1	ACGTGCTTGAGCCTAAAG	GCTTGAGCCT			1	ACGTCATTGTGTTTCAAAG	CATTGTGTTTC			1	ACGTTTTGTTGCTAGAAAAG
								9	ACGTTGGAAAG	TGG		6	ACGTTATAAAAG	TATA		3	ACGTGAGAAAAAG	GAGAA		2	ACGTGACACTAAAG	GACACT		2	ACGTAGCCAGAAAAG	AGCCAGA		1	ACGTGTCTGCTTAAAG	GTCTGCTT			1	ACGTATACTAAAAAAAG	ATACTAAAA			1	ACGTATGTTGATCGAAAG	ATGTTGATCG			1	ACGTAGAGCATTATAAAAG	AGAGCATTATA			1	ACGTTGATCAACCGATAAAG
								9	ACGTTGCAAAG	TGC		6	ACGTTTTCAAAG	TTTC		3	ACGTAAATTAAAG	AAATT		2	ACGTTCCAGGAAAG	TCCAGG		2	ACGTCTCTGACAAAG	CTCTGAC		1	ACGTACTTGGAAAAAG	ACTTGGAA			1	ACGTTTAATTTGGAAAG	TTAATTTGG			1	ACGTGGTTCCATAGAAAG	GGTTCCATAG			1	ACGTCTACAAATTTGAAAG	CTACAAATTTG			1	ACGTTCCATGACCATTAAAG
								9	ACGTTAGAAAG	TAG		6	ACGTGAAGAAAG	GAAG		3	ACGTGGCAAAAAG	GGCAA		2	ACGTTAAAACAAAG	TAAAAC		2	ACGTAAATAATAAAG	AAATAAT		1	ACGTAATATCTTAAAG	AATATCTT			1	ACGTTTTATCTTTAAAG	TTTATCTTT			1	ACGTAATAAAACAAAAAG	AATAAAACAA			1	ACGTTTTCATTAGTCAAAG	TTTCATTAGTC			1	ACGTTTTTCTAAGAGGAAAG
								9	ACGTCTTAAAG	CTT		6	ACGTAGAAAAAG	AGAA		3	ACGTCTCAGAAAG	CTCAG		2	ACGTGTCTTAAAAG	GTCTTA		2	ACGTTTTTGTAAAAG	TTTTGTA		1	ACGTTGATGGGAAAAG	TGATGGGA			1	ACGTAGATGTCGGAAAG	AGATGTCGG			1	ACGTTAACATTGTTAAAG	TAACATTGTT			1	ACGTTTGGTAAGTGAAAAG	TTGGTAAGTGA			1	ACGTGTTCTGGATGTGAAAG
								9	ACGTCTCAAAG	CTC		5	ACGTTTACAAAG	TTAC		3	ACGTACCAAAAAG	ACCAA		2	ACGTTTGTATAAAG	TTGTAT		2	ACGTTTATATTAAAG	TTATATT		1	ACGTTTTCTAGTAAAG	TTTCTAGT			1	ACGTATATGTCTCAAAG	ATATGTCTC			1	ACGTCATGAATTAAAAAG	CATGAATTAA			1	ACGTGGCATTACTATAAAG	GGCATTACTAT			1	ACGTATATGATTATATAAAG
								9	ACGTATCAAAG	ATC		5	ACGTTTGGAAAG	TTGG		3	ACGTTTCAAAAAG	TTCAA		2	ACGTTGAACCAAAG	TGAACC		2	ACGTAAATAAAAAAG	AAATAAA		1	ACGTGGCCGTGGAAAG	GGCCGTGG			1	ACGTTCGGAAAACAAAG	TCGGAAAAC			1	ACGTCGTTTTAGTAAAAG	CGTTTTAGTA			1	ACGTTGGCTCCGGACAAAG	TGGCTCCGGAC			1	ACGTTTCTCAGGGTCCAAAG
								8	ACGTTCCAAAG	TCC		5	ACGTGGAAAAAG	GGAA		3	ACGTTTACAAAAG	TTACA		2	ACGTTAAGAGAAAG	TAAGAG		1	ACGTCAAAAACAAAG	CAAAAAC		1	ACGTGGAGCAAAAAAG	GGAGCAAA			1	ACGTTCCAAACACAAAG	TCCAAACAC			1	ACGTTAAGAAGACGAAAG	TAAGAAGACG			1	ACGTAACCTCGATGAAAAG	AACCTCGATGA			1	ACGTACGTAATCCTATAAAG
								8	ACGTGTCAAAG	GTC		5	ACGTAGACAAAG	AGAC		3	ACGTATTAAAAAG	ATTAA		2	ACGTATGCAAAAAG	ATGCAA		1	ACGTTGTTGTTAAAG	TGTTGTT		1	ACGTCTGCAGCAAAAG	CTGCAGCA			1	ACGTTGATAAGCGAAAG	TGATAAGCG			1	ACGTTACAATTTAAAAAG	TACAATTTAA			1	ACGTTATAATACTAGAAAG	TATAATACTAG			1	ACGTCAATTTAGTATGAAAG
								8	ACGTATTAAAG	ATT		5	ACGTTTGAAAAG	TTGA		3	ACGTCCTTTAAAG	CCTTT		2	ACGTCGTTGCAAAG	CGTTGC		1	ACGTGACTGAGAAAG	GACTGAG		1	ACGTTAGAGAAAAAAG	TAGAGAAA			1	ACGTGATAGAATCAAAG	GATAGAATC			1	ACGTAACCTATATCAAAG	AACCTATATC			1	ACGTCGAAATCACTCAAAG	CGAAATCACTC			1	ACGTATAACGTACCAAAAAG
								7	ACGTTGTAAAG	TGT		5	ACGTGGTCAAAG	GGTC		3	ACGTTAGGGAAAG	TAGGG		2	ACGTTATTTAAAAG	TATTTA		1	ACGTACGTGAAAAAG	ACGTGAA		1	ACGTAATCTTGTAAAG	AATCTTGT			1	ACGTTCTCTCTATAAAG	TCTCTCTAT			1	ACGTCTCTCTCTTTAAAG	CTCTCTCTTT			1	ACGTTATTTGGTGAAAAAG	TATTTGGTGAA			1	ACGTCGAGCAATAAAAAAAG
								7	ACGTTCTAAAG	TCT		5	ACGTGATCAAAG	GATC		3	ACGTAAGAGAAAG	AAGAG		2	ACGTAGAAAAAAAG	AGAAAA		1	ACGTCCTTAAGAAAG	CCTTAAG		1	ACGTTATATATAAAAG	TATATATA			1	ACGTATACCTAACAAAG	ATACCTAAC			1	ACGTACATGCATGTAAAG	ACATGCATGT			1	ACGTGTAAGTCAAAAAAAG	GTAAGTCAAAA			1	ACGTAATTGACTCCTCAAAG
								7	ACGTCGGAAAG	CGG		5	ACGTTAATAAAG	TAAT		3	ACGTTTGACAAAG	TTGAC		2	ACGTTTAAGGAAAG	TTAAGG		1	ACGTAATTAACAAAG	AATTAAC		1	ACGTGAATGGGAAAAG	GAATGGGA			1	ACGTATATTTGGAAAAG	ATATTTGGA			1	ACGTCAGCGTTTGAAAAG	CAGCGTTTGA			1	ACGTAACCGTTGGTAAAAG	AACCGTTGGTA			1	ACGTGCTAGACTACATAAAG
								7	ACGTCCCAAAG	CCC		5	ACGTAAGTAAAG	AAGT		3	ACGTTGCTAAAAG	TGCTA		2	ACGTAATTTGAAAG	AATTTG		1	ACGTAGTGTTGAAAG	AGTGTTG		1	ACGTGTCAACAAAAAG	GTCAACAA			1	ACGTAAACCCCATAAAG	AAACCCCAT			1	ACGTCCACATGCAAAAAG	CCACATGCAA			1	ACGTGAACAACGAACAAAG	GAACAACGAAC			1	ACGTCAGCGTTTTGTTAAAG
								7	ACGTAGTAAAG	AGT		5	ACGTATCAAAAG	ATCA		3	ACGTACACAAAAG	ACACA		2	ACGTATACAAAAAG	ATACAA		1	ACGTGGTGACTAAAG	GGTGACT		1	ACGTCTTTATCAAAAG	CTTTATCA			1	ACGTCATGAGTAAAAAG	CATGAGTAA			1	ACGTATTACACCGCAAAG	ATTACACCGC			1	ACGTTAGAGCATTGGAAAG	TAGAGCATTGG			1	ACGTGAATTACTGGAAAAAG
								7	ACGTACTAAAG	ACT		5	ACGTGTACAAAG	GTAC		3	ACGTGATCAAAAG	GATCA		2	ACGTTGCACAAAAG	TGCACA		1	ACGTAAAAACAAAAG	AAAAACA		1	ACGTATTGAGATAAAG	ATTGAGAT			1	ACGTCTCAAGAAAAAAG	CTCAAGAAA			1	ACGTTAGTATAAACAAAG	TAGTATAAAC			1	ACGTCGATTTGGTGAAAAG	CGATTTGGTGA			1	ACGTAATGTAGTTAATAAAG
								7	ACGTACGAAAG	ACG		5	ACGTTTCAAAAG	TTCA		3	ACGTCTTGTAAAG	CTTGT		2	ACGTAAAATGAAAG	AAAATG		1	ACGTAGTAACAAAAG	AGTAACA		1	ACGTAAAATCTGAAAG	AAAATCTG			1	ACGTGTATCTTAAAAAG	GTATCTTAA			1	ACGTATCCGTCGTTAAAG	ATCCGTCGTT			1	ACGTGAATGCAAAAAAAAG	GAATGCAAAAA			1	ACGTCCTACAAACGCGAAAG
								6	ACGTTCGAAAG	TCG		5	ACGTTCTCAAAG	TCTC		3	ACGTCAAGGAAAG	CAAGG		2	ACGTATATTCAAAG	ATATTC		1	ACGTGTGTTTGAAAG	GTGTTTG		1	ACGTTTTTAAGTAAAG	TTTTAAGT			1	ACGTTTAGTAACTAAAG	TTAGTAACT			1	ACGTATAAATTATTAAAG	ATAAATTATT			1	ACGTAATTGTTACAAAAAG	AATTGTTACAA			1	ACGTCATATGGTAGGAAAAG
								6	ACGTGTTAAAG	GTT		5	ACGTTAAGAAAG	TAAG		3	ACGTTGAACAAAG	TGAAC		2	ACGTAGTCGTAAAG	AGTCGT		1	ACGTGGAAGATAAAG	GGAAGAT		1	ACGTGAATGAAAAAAG	GAATGAAA			1	ACGTGTGCTTCACAAAG	GTGCTTCAC			1	ACGTACAGGTATACAAAG	ACAGGTATAC			1	ACGTGAGGTCTATCCAAAG	GAGGTCTATCC			1	ACGTTTCAGGTAAATAAAAG
								6	ACGTGCAAAAG	GCA		5	ACGTAAGCAAAG	AAGC		3	ACGTAAACAAAAG	AAACA		2	ACGTATCTCAAAAG	ATCTCA		1	ACGTTTGATCAAAAG	TTGATCA		1	ACGTCTAGAAGCAAAG	CTAGAAGC			1	ACGTGAGTGGATGAAAG	GAGTGGATG			1	ACGTTACTTAAATTAAAG	TACTTAAATT			1	ACGTTGTTTCATTACAAAG	TGTTTCATTAC			1	ACGTTTTGCTGCATCCAAAG
								6	ACGTCTAAAAG	CTA		5	ACGTAGTAAAAG	AGTA		3	ACGTCAAGAAAAG	CAAGA		2	ACGTTCTAACAAAG	TCTAAC		1	ACGTGATATTGAAAG	GATATTG		1	ACGTGTAAAAATAAAG	GTAAAAAT			1	ACGTGTACGCGACAAAG	GTACGCGAC			1	ACGTTGATAATGTCAAAG	TGATAATGTC			1	ACGTACTCAATCATCAAAG	ACTCAATCATC			1	ACGTATTTTTACCACCAAAG
								6	ACGTAGCAAAG	AGC		5	ACGTATAGAAAG	ATAG		3	ACGTATAAAAAAG	ATAAA		2	ACGTAATAATAAAG	AATAAT		1	ACGTGTGTAACAAAG	GTGTAAC		1	ACGTAAAATTTTAAAG	AAAATTTT			1	ACGTATCACATAGAAAG	ATCACATAG			1	ACGTATACTTTTTGAAAG	ATACTTTTTG			1	ACGTATTAACTGATGAAAG	ATTAACTGATG			1	ACGTCTTTAGCCCACGAAAG
								5	ACGTGCCAAAG	GCC		5	ACGTGGGAAAAG	GGGA		3	ACGTGAAGAAAAG	GAAGA		2	ACGTGGAAGAAAAG	GGAAGA		1	ACGTTGGCCTAAAAG	TGGCCTA		1	ACGTCGGTTCTTAAAG	CGGTTCTT			1	ACGTTCAATGGTCAAAG	TCAATGGTC			1	ACGTCTTGTGTCCTAAAG	CTTGTGTCCT			1	ACGTACGGTACGTATAAAG	ACGGTACGTAT			1	ACGTTTAAATAAATAAAAAG
								5	ACGTCGCAAAG	CGC		4	ACGTCCTCAAAG	CCTC		3	ACGTGAAGGAAAG	GAAGG		2	ACGTCAGTAAAAAG	CAGTAA		1	ACGTGTACATAAAAG	GTACATA		1	ACGTATAAGTTTAAAG	ATAAGTTT			1	ACGTTGAAGGGGAAAAG	TGAAGGGGA			1	ACGTCTGTTTTTCTAAAG	CTGTTTTTCT			1	ACGTTTTTAACCCAAAAAG	TTTTAACCCAA			1	ACGTTTTTTTTTAGTCAAAG
								5	ACGTCGAAAAG	CGA		4	ACGTACATAAAG	ACAT		3	ACGTTTTTGAAAG	TTTTG		2	ACGTTATATCAAAG	TATATC		1	ACGTCACTACAAAAG	CACTACA		1	ACGTACTACTATAAAG	ACTACTAT			1	ACGTGTCTCGTCGAAAG	GTCTCGTCG			1	ACGTCTTGATGAACAAAG	CTTGATGAAC			1	ACGTTTCTTGCGGTCAAAG	TTCTTGCGGTC			1	ACGTCGCTATATATTGAAAG
								5	ACGTCCTAAAG	CCT		4	ACGTATCCAAAG	ATCC		2	ACGTTTAGGAAAG	TTAGG		2	ACGTTATCAGAAAG	TATCAG		1	ACGTAACAGAAAAAG	AACAGAA		1	ACGTTTGTTCCCAAAG	TTGTTCCC			1	ACGTGTTGGTCCAAAAG	GTTGGTCCA			1	ACGTTAATTTGCCGAAAG	TAATTTGCCG			1	ACGTGTTATAATATGAAAG	GTTATAATATG			1	ACGTGGAAGGCGCACAAAAG
								4	ACGTGGGAAAG	GGG		4	ACGTCTCCAAAG	CTCC		2	ACGTCTAAGAAAG	CTAAG		2	ACGTAGGGACAAAG	AGGGAC		1	ACGTCGAAACCAAAG	CGAAACC		1	ACGTCGCCGATTAAAG	CGCCGATT			1	ACGTGCTTATTGTAAAG	GCTTATTGT			1	ACGTAGATGAAGAGAAAG	AGATGAAGAG			1	ACGTCAACTTGCCCAAAAG	CAACTTGCCCA			1	ACGTGGGGTCAGGCCAAAAG
								4	ACGTGCGAAAG	GCG		4	ACGTTCCAAAAG	TCCA		2	ACGTAAAAAAAAG	AAAAA		2	ACGTTTTTCTAAAG	TTTTCT		1	ACGTTTGCATAAAAG	TTGCATA		1	ACGTAAGTACGGAAAG	AAGTACGG			1	ACGTATCTGTGTCAAAG	ATCTGTGTC			1	ACGTTACAAACAATAAAG	TACAAACAAT			1	ACGTTAAATAAATGGAAAG	TAAATAAATGG			1	ACGTAGTTTTTGGTTTAAAG
								4	ACGTCATAAAG	CAT		4	ACGTAACAAAAG	AACA		2	ACGTTTATCAAAG	TTATC		2	ACGTTTATCCAAAG	TTATCC		1	ACGTTTTTATTAAAG	TTTTATT		1	ACGTCTTTATGTAAAG	CTTTATGT			1	ACGTTGTTGGTCTAAAG	TGTTGGTCT			1	ACGTATCTAATCCAAAAG	ATCTAATCCA			1	ACGTATCTTGAAGAAAAAG	ATCTTGAAGAA			1	ACGTCAAACAAGAAGCAAAG
								4	ACGTCAGAAAG	CAG		4	ACGTTAGCAAAG	TAGC		2	ACGTGTTGGAAAG	GTTGG		2	ACGTTATAGAAAAG	TATAGA		1	ACGTGGATAGAAAAG	GGATAGA		1	ACGTCGTATAACAAAG	CGTATAAC			1	ACGTGAAATGGTAAAAG	GAAATGGTA			1	ACGTGTGAACGACTAAAG	GTGAACGACT			1	ACGTTTTCACTTTTCAAAG	TTTCACTTTTC			1	ACGTTTGCATGTGAGTAAAG
								3	ACGTGCTAAAG	GCT		4	ACGTGTTAAAAG	GTTA		2	ACGTTTGTGAAAG	TTGTG		2	ACGTTAAACAAAAG	TAAACA		1	ACGTGGATTGGAAAG	GGATTGG		1	ACGTAAATGATCAAAG	AAATGATC			1	ACGTTGTGGGGATAAAG	TGTGGGGAT			1	ACGTGAGAGTCATTAAAG	GAGAGTCATT			1	ACGTTGAACCCAAAAAAAG	TGAACCCAAAA			1	ACGTACAGAGCCACGTAAAG
								3	ACGTAGGAAAG	AGG		4	ACGTGTCAAAAG	GTCA		2	ACGTGGTTGAAAG	GGTTG		2	ACGTTTGTGAAAAG	TTGTGA		1	ACGTCTGAAAAAAAG	CTGAAAA		1	ACGTTTGGAAAAAAAG	TTGGAAAA			1	ACGTAGTAGTTGAAAAG	AGTAGTTGA			1	ACGTATTTTTATCAAAAG	ATTTTTATCA			1	ACGTTAACATGTAAGAAAG	TAACATGTAAG			1	ACGTGAAGAGATCGCGAAAG
								2	ACGTCCGAAAG	CCG		4	ACGTGCAAAAAG	GCAA		2	ACGTGAGAGAAAG	GAGAG		2	ACGTTAATAAAAAG	TAATAA		1	ACGTGGCTCAAAAAG	GGCTCAA		1	ACGTAGAATTTGAAAG	AGAATTTG			1	ACGTAAAAACCAGAAAG	AAAAACCAG			1	ACGTAGGAAATATGAAAG	AGGAAATATG			1	ACGTATAACATGTTAAAAG	ATAACATGTTA			1	ACGTGGATAACTTTTCAAAG
												4	ACGTGTTTAAAG	GTTT		2	ACGTTATGTAAAG	TATGT		2	ACGTATATAGAAAG	ATATAG		1	ACGTTATGCATAAAG	TATGCAT		1	ACGTACACTAGCAAAG	ACACTAGC			1	ACGTGAATACCTAAAAG	GAATACCTA			1	ACGTGCGAACGACTAAAG	GCGAACGACT			1	ACGTGTTAAAACTCAAAAG	GTTAAAACTCA			1	ACGTTTCTTCCATGGAAAAG
												4	ACGTTGGAAAAG	TGGA		2	ACGTCAAATAAAG	CAAAT		2	ACGTTTGACAAAAG	TTGACA		1	ACGTGGCATGCAAAG	GGCATGC		1	ACGTGGTTAAACAAAG	GGTTAAAC			1	ACGTAATTTATCGAAAG	AATTTATCG			1	ACGTGACAAGTCTCAAAG	GACAAGTCTC			1	ACGTCCAGGTGATTCAAAG	CCAGGTGATTC			1	ACGTGTTGGGCTTTGAAAAG
												4	ACGTTTCCAAAG	TTCC		2	ACGTGGATAAAAG	GGATA		2	ACGTGATCACAAAG	GATCAC		1	ACGTGTTAGTTAAAG	GTTAGTT		1	ACGTAGAGACAGAAAG	AGAGACAG			1	ACGTCTCCAGTAAAAAG	CTCCAGTAA			1	ACGTTAATCAGATCAAAG	TAATCAGATC			1	ACGTTGATGCTGGGAAAAG	TGATGCTGGGA			1	ACGTACACAACAAAAAAAAG
												4	ACGTTTCGAAAG	TTCG		2	ACGTAATGAAAAG	AATGA		2	ACGTCCAAACAAAG	CCAAAC		1	ACGTAGATGTGAAAG	AGATGTG		1	ACGTAGCAACTTAAAG	AGCAACTT			1	ACGTCTTCTTTTCAAAG	CTTCTTTTC			1	ACGTGTTTAAGCCTAAAG	GTTTAAGCCT			1	ACGTTATGAAGATGCAAAG	TATGAAGATGC			1	ACGTAGCTAGGTCTATAAAG
												4	ACGTGTGGAAAG	GTGG		2	ACGTATGAAAAAG	ATGAA		2	ACGTGGATGAAAAG	GGATGA		1	ACGTGTGAATGAAAG	GTGAATG		1	ACGTTTTTTACAAAAG	TTTTTACA			1	ACGTACCTTAGCGAAAG	ACCTTAGCG			1	ACGTATGGCTCTGTAAAG	ATGGCTCTGT			1	ACGTTTACAAAAAAAAAAG	TTACAAAAAAA			1	ACGTTTCAGACATTTTAAAG
												4	ACGTTGCAAAAG	TGCA		2	ACGTAGAACAAAG	AGAAC		2	ACGTGACTGAAAAG	GACTGA		1	ACGTTATTGTAAAAG	TATTGTA		1	ACGTTTAATTTTAAAG	TTAATTTT			1	ACGTAAGTAGATCAAAG	AAGTAGATC			1	ACGTGGTTGGTGGTAAAG	GGTTGGTGGT			1	ACGTCATTGTTCTAGAAAG	CATTGTTCTAG			1	ACGTCAGAAATGTTGAAAAG
												4	ACGTTGGCAAAG	TGGC		2	ACGTTTGCTAAAG	TTGCT		2	ACGTAGATATAAAG	AGATAT		1	ACGTCGTTGTCAAAG	CGTTGTC		1	ACGTTTTATTTCAAAG	TTTATTTC			1	ACGTACGAGAAATAAAG	ACGAGAAAT			1	ACGTCTTAAGTGGTAAAG	CTTAAGTGGT			1	ACGTATTCCCTTTTGAAAG	ATTCCCTTTTG			1	ACGTGTGATTCGTATCAAAG
												4	ACGTCGTTAAAG	CGTT		2	ACGTACCAGAAAG	ACCAG		2	ACGTGATAGTAAAG	GATAGT		1	ACGTAGAAACTAAAG	AGAAACT		1	ACGTCGTAACCGAAAG	CGTAACCG			1	ACGTAAAATATGAAAAG	AAAATATGA			1	ACGTCATTTATACTAAAG	CATTTATACT			1	ACGTTTTATGAAGTTAAAG	TTTATGAAGTT			1	ACGTTGTTGTCTCCGTAAAG
												4	ACGTGAGGAAAG	GAGG		2	ACGTTGATCAAAG	TGATC		2	ACGTGGAACAAAAG	GGAACA		1	ACGTGTTGAAAAAAG	GTTGAAA		1	ACGTGTCCTTAAAAAG	GTCCTTAA			1	ACGTAATGACTTGAAAG	AATGACTTG			1	ACGTGAGCTCCATAAAAG	GAGCTCCATA			1	ACGTTGCTAAGAAATAAAG	TGCTAAGAAAT			1	ACGTGTCTTTTCCTACAAAG
												4	ACGTTTTTAAAG	TTTT		2	ACGTTATTAAAAG	TATTA		2	ACGTGATTTTAAAG	GATTTT		1	ACGTAAATTCTAAAG	AAATTCT		1	ACGTAAGCCCATAAAG	AAGCCCAT			1	ACGTTCAAGCCAAAAAG	TCAAGCCAA			1	ACGTATTTATAGGAAAAG	ATTTATAGGA			1	ACGTCACATGTTCGGAAAG	CACATGTTCGG			1	ACGTGAAACTCAGTTAAAAG
												4	ACGTATTAAAAG	ATTA		2	ACGTTAGCCAAAG	TAGCC		2	ACGTAAAACAAAAG	AAAACA		1	ACGTGATCTACAAAG	GATCTAC		1	ACGTTGTTGGCAAAAG	TGTTGGCA			1	ACGTCATTAAGATAAAG	CATTAAGAT			1	ACGTCATAATCGTCAAAG	CATAATCGTC			1	ACGTCGATCGATAATAAAG	CGATCGATAAT			1	ACGTTATCTTTTACACAAAG
												4	ACGTGATAAAAG	GATA		2	ACGTCTTACAAAG	CTTAC		2	ACGTGTTCTTAAAG	GTTCTT		1	ACGTCATCATCAAAG	CATCATC		1	ACGTTAAGTTTCAAAG	TAAGTTTC			1	ACGTCAAACAGGTAAAG	CAAACAGGT			1	ACGTTTGTTACCTGAAAG	TTGTTACCTG			1	ACGTAGGCAGATGTAAAAG	AGGCAGATGTA			1	ACGTTATGCTGACTCCAAAG
												4	ACGTTTGCAAAG	TTGC		2	ACGTTTAGTAAAG	TTAGT		2	ACGTTCAACAAAAG	TCAACA		1	ACGTTCGAGTGAAAG	TCGAGTG		1	ACGTTTCAGGGTAAAG	TTCAGGGT			1	ACGTAATCAATCCAAAG	AATCAATCC			1	ACGTGTCATGATACAAAG	GTCATGATAC			1	ACGTCATGTATGATGAAAG	CATGTATGATG			1	ACGTAGACCGGTGAAGAAAG
												4	ACGTGGCGAAAG	GGCG		2	ACGTATGTTAAAG	ATGTT		2	ACGTGACACAAAAG	GACACA		1	ACGTCGGACCTAAAG	CGGACCT		1	ACGTATGCAAGCAAAG	ATGCAAGC			1	ACGTTGAGAGGAAAAAG	TGAGAGGAA			1	ACGTGGACCATACTAAAG	GGACCATACT			1	ACGTGTAAGCCCACAAAAG	GTAAGCCCACA			1	ACGTCTAGTCTTGTCCAAAG
												4	ACGTGGTGAAAG	GGTG		2	ACGTTTTGAAAAG	TTTGA		2	ACGTTTTATAAAAG	TTTATA		1	ACGTAAGAACCAAAG	AAGAACC		1	ACGTGAAAAATTAAAG	GAAAAATT			1	ACGTGGACGGCCGAAAG	GGACGGCCG			1	ACGTAAACCAATAAAAAG	AAACCAATAA			1	ACGTGCAAAACAAAAAAAG	GCAAAACAAAA			1	ACGTGTCACTTTCCCCAAAG
												3	ACGTTTAGAAAG	TTAG		2	ACGTCGACGAAAG	CGACG		2	ACGTAAACAAAAAG	AAACAA		1	ACGTATAAATTAAAG	ATAAATT		1	ACGTTTCACAGCAAAG	TTCACAGC			1	ACGTATTGACGTTAAAG	ATTGACGTT			1	ACGTCGGTATAACCAAAG	CGGTATAACC			1	ACGTGAGGTCATTAGAAAG	GAGGTCATTAG			1	ACGTGGAGGTTATCCAAAAG
												3	ACGTTCCCAAAG	TCCC		2	ACGTTATAGAAAG	TATAG		2	ACGTGGGATAAAAG	GGGATA		1	ACGTGATATTTAAAG	GATATTT		1	ACGTAATCAACAAAAG	AATCAACA			1	ACGTATGGATCAAAAAG	ATGGATCAA			1	ACGTGGTGATTCAAAAAG	GGTGATTCAA			1	ACGTTTGATGAGAAAAAAG	TTGATGAGAAA			1	ACGTAACCTTGTGAGAAAAG
												3	ACGTAGAGAAAG	AGAG		2	ACGTAGACCAAAG	AGACC		2	ACGTTAGTTGAAAG	TAGTTG		1	ACGTGACTTAAAAAG	GACTTAA		1	ACGTTACGCAAGAAAG	TACGCAAG			1	ACGTTAGGTTTCAAAAG	TAGGTTTCA			1	ACGTTTTCACTTTTAAAG	TTTCACTTTT			1	ACGTTATCAATGTTGAAAG	TATCAATGTTG			1	ACGTCAAGCAGAAACGAAAG
												3	ACGTTCTTAAAG	TCTT		2	ACGTCATGGAAAG	CATGG		2	ACGTTTGGTGAAAG	TTGGTG		1	ACGTGACTTTAAAAG	GACTTTA		1	ACGTGAAGAGAAAAAG	GAAGAGAA			1	ACGTCATTACCGTAAAG	CATTACCGT			1	ACGTTTAATATACAAAAG	TTAATATACA			1	ACGTTATTTATCCAAAAAG	TATTTATCCAA			1	ACGTGCGATGATTAAAAAAG
												3	ACGTTACCAAAG	TACC		2	ACGTTATAAAAAG	TATAA		2	ACGTTTCATGAAAG	TTCATG		1	ACGTATATATAAAAG	ATATATA		1	ACGTAGAAATAGAAAG	AGAAATAG			1	ACGTGGACAAACAAAAG	GGACAAACA			1	ACGTTTTTTAATTAAAAG	TTTTTAATTA			1	ACGTATAGATACTTAAAAG	ATAGATACTTA			1	ACGTGAGTTTGTTATCAAAG
												3	ACGTGGTTAAAG	GGTT		2	ACGTTCCAGAAAG	TCCAG		2	ACGTAATGTAAAAG	AATGTA		1	ACGTGATATATAAAG	GATATAT		1	ACGTTAAAACTTAAAG	TAAAACTT			1	ACGTAAATAATATAAAG	AAATAATAT			1	ACGTGAATGTGTCAAAAG	GAATGTGTCA			1	ACGTTTAGATCGCAAAAAG	TTAGATCGCAA			1	ACGTTGAATTAGTGGCAAAG
												3	ACGTAACCAAAG	AACC		2	ACGTAAACCAAAG	AAACC		2	ACGTTTTTCAAAAG	TTTTCA		1	ACGTGATCCGCAAAG	GATCCGC		1	ACGTTAAGGTTTAAAG	TAAGGTTT			1	ACGTGTCATGTAAAAAG	GTCATGTAA			1	ACGTGCATGGGAGGAAAG	GCATGGGAGG			1	ACGTCCTAATTCCCAAAAG	CCTAATTCCCA			1	ACGTCACCAGAATTGAAAAG
												3	ACGTGACAAAAG	GACA		2	ACGTTAACCAAAG	TAACC		2	ACGTAAGAAAAAAG	AAGAAA		1	ACGTCCTCCCGAAAG	CCTCCCG		1	ACGTTTTTGTTGAAAG	TTTTGTTG			1	ACGTAATTTTGGTAAAG	AATTTTGGT			1	ACGTATGATATAACAAAG	ATGATATAAC			1	ACGTACCCGGCCCTGAAAG	ACCCGGCCCTG			1	ACGTAACCACTTGACTAAAG
												3	ACGTTCGCAAAG	TCGC		2	ACGTGTACTAAAG	GTACT		2	ACGTTAACCAAAAG	TAACCA		1	ACGTTGGTGAGAAAG	TGGTGAG		1	ACGTATGAGAAGAAAG	ATGAGAAG			1	ACGTTTGATATATAAAG	TTGATATAT			1	ACGTACATTATCATAAAG	ACATTATCAT			1	ACGTTTTACCAACGTAAAG	TTTACCAACGT			1	ACGTTCTCGGTCTTCAAAAG
												3	ACGTCTTTAAAG	CTTT		2	ACGTAAAATAAAG	AAAAT		2	ACGTGAAGACAAAG	GAAGAC		1	ACGTAACGTGAAAAG	AACGTGA		1	ACGTATTCTGCGAAAG	ATTCTGCG			1	ACGTTTTCAGACAAAAG	TTTCAGACA			1	ACGTATTCAAGCTTAAAG	ATTCAAGCTT			1	ACGTTCTTGAGCTACAAAG	TCTTGAGCTAC			1	ACGTCGTCATTTTGCCAAAG
												3	ACGTTATCAAAG	TATC		2	ACGTAGGAGAAAG	AGGAG		2	ACGTTCTACTAAAG	TCTACT		1	ACGTAAACATGAAAG	AAACATG		1	ACGTTAGAGAGAAAAG	TAGAGAGA			1	ACGTTGAAACTTGAAAG	TGAAACTTG			1	ACGTTGCAAAAAAAAAAG	TGCAAAAAAA			1	ACGTATGATATGAGAAAAG	ATGATATGAGA			1	ACGTAAATGGTGATACAAAG
												3	ACGTGGCTAAAG	GGCT		2	ACGTTGTTGAAAG	TGTTG		2	ACGTCAGATAAAAG	CAGATA		1	ACGTACTGCTGAAAG	ACTGCTG		1	ACGTCGTCAGTGAAAG	CGTCAGTG			1	ACGTGTTTCATCGAAAG	GTTTCATCG			1	ACGTTCAAACTAGGAAAG	TCAAACTAGG			1	ACGTGGACGGCTGATAAAG	GGACGGCTGAT			1	ACGTACCACATATTTCAAAG
												3	ACGTGGACAAAG	GGAC		2	ACGTGGCGTAAAG	GGCGT		2	ACGTGGGAGCAAAG	GGGAGC		1	ACGTGGCCCCTAAAG	GGCCCCT		1	ACGTAGTTGACAAAAG	AGTTGACA			1	ACGTTATAATATCAAAG	TATAATATC			1	ACGTAACCACCCTGAAAG	AACCACCCTG			1	ACGTGACCTAGCTTTAAAG	GACCTAGCTTT			1	ACGTTTTTGTGAGTCCAAAG
												3	ACGTACGTAAAG	ACGT		2	ACGTAAGTAAAAG	AAGTA		2	ACGTAAATACAAAG	AAATAC		1	ACGTTTGGTGGAAAG	TTGGTGG		1	ACGTGTAATATAAAAG	GTAATATA			1	ACGTCATCGTCGGAAAG	CATCGTCGG			1	ACGTTCCACCAGTTAAAG	TCCACCAGTT			1	ACGTGTAGAAGAAGTAAAG	GTAGAAGAAGT			1	ACGTAATGTCTTCCTAAAAG
												3	ACGTGATTAAAG	GATT		2	ACGTGTGGAAAAG	GTGGA		2	ACGTATATATAAAG	ATATAT		1	ACGTTACCCTGAAAG	TACCCTG		1	ACGTATACACCCAAAG	ATACACCC			1	ACGTCTATGCAAGAAAG	CTATGCAAG			1	ACGTCTTGTGCCCTAAAG	CTTGTGCCCT			1	ACGTTGTAAGAAACAAAAG	TGTAAGAAACA			1	ACGTGAAGACCTCACAAAAG
												3	ACGTACTCAAAG	ACTC		2	ACGTAGAATAAAG	AGAAT		2	ACGTTTTCGAAAAG	TTTCGA		1	ACGTCGAGATAAAAG	CGAGATA		1	ACGTCGAGAGAGAAAG	CGAGAGAG			1	ACGTAATCTTCTCAAAG	AATCTTCTC			1	ACGTCCACTCATTCAAAG	CCACTCATTC			1	ACGTAATGCATTAATAAAG	AATGCATTAAT			1	ACGTGACTGAGTACACAAAG
												3	ACGTGGTAAAAG	GGTA		2	ACGTGACCAAAAG	GACCA		2	ACGTTTCTTTAAAG	TTCTTT		1	ACGTTACGTTCAAAG	TACGTTC		1	ACGTGCATGGACAAAG	GCATGGAC			1	ACGTGACGAAGATAAAG	GACGAAGAT			1	ACGTGATTACTACAAAAG	GATTACTACA			1	ACGTTCTCGACATGTAAAG	TCTCGACATGT			1	ACGTAGAAGCATCTAAAAAG
												3	ACGTAAATAAAG	AAAT		2	ACGTGCCTGAAAG	GCCTG		2	ACGTAGAGAGAAAG	AGAGAG		1	ACGTGGTGTATAAAG	GGTGTAT		1	ACGTCGACATTAAAAG	CGACATTA			1	ACGTTTTTTTGAAAAAG	TTTTTTGAA			1	ACGTCAATTTTGTAAAAG	CAATTTTGTA			1	ACGTACGCCATTAATAAAG	ACGCCATTAAT			1	ACGTCGCTTGATATATAAAG
												3	ACGTTCAGAAAG	TCAG		2	ACGTGATTAAAAG	GATTA		2	ACGTCCCAAAAAAG	CCCAAA		1	ACGTCTCCACCAAAG	CTCCACC		1	ACGTGGCATGATAAAG	GGCATGAT			1	ACGTTCAAACGTAAAAG	TCAAACGTA			1	ACGTCATGACATCAAAAG	CATGACATCA			1	ACGTCGTACTGAAACAAAG	CGTACTGAAAC			1	ACGTTTATTTTCCCTCAAAG
												3	ACGTCGGGAAAG	CGGG		2	ACGTAACGAAAAG	AACGA		1	ACGTTCCTACAAAG	TCCTAC		1	ACGTGGGCAAGAAAG	GGGCAAG		1	ACGTTACGAAGCAAAG	TACGAAGC			1	ACGTACCAGAAGTAAAG	ACCAGAAGT			1	ACGTGAATGCAACGAAAG	GAATGCAACG			1	ACGTATAAATTCCTAAAAG	ATAAATTCCTA			1	ACGTATGCGGATATGAAAAG
												3	ACGTACGCAAAG	ACGC		2	ACGTGTCCTAAAG	GTCCT		1	ACGTTGTAGCAAAG	TGTAGC		1	ACGTCTATATAAAAG	CTATATA		1	ACGTTTCTTGGTAAAG	TTCTTGGT			1	ACGTTGTCTTTATAAAG	TGTCTTTAT			1	ACGTGGCCCAACATAAAG	GGCCCAACAT			1	ACGTAGAACTCAAATAAAG	AGAACTCAAAT			1	ACGTTTTTTTCAAAAAAAAG
												3	ACGTCAGAAAAG	CAGA		2	ACGTCAATAAAAG	CAATA		1	ACGTTAGTGTAAAG	TAGTGT		1	ACGTCGACTTAAAAG	CGACTTA		1	ACGTTATTCGAAAAAG	TATTCGAA			1	ACGTTTCAAAATCAAAG	TTCAAAATC			1	ACGTTTAAAAATTTAAAG	TTAAAAATTT			1	ACGTTCAATAATTGAAAAG	TCAATAATTGA			1	ACGTGTATCGACCGCTAAAG
												3	ACGTAGGAAAAG	AGGA		2	ACGTAGATCAAAG	AGATC		1	ACGTACTAGTAAAG	ACTAGT		1	ACGTAGAGACAAAAG	AGAGACA		1	ACGTTCCAAACAAAAG	TCCAAACA			1	ACGTAATGATAAAAAAG	AATGATAAA			1	ACGTGGAGGTTGGGAAAG	GGAGGTTGGG			1	ACGTTGAGCCGAGAGAAAG	TGAGCCGAGAG			1	ACGTGGTTTGACAGAAAAAG
												3	ACGTGTAAAAAG	GTAA		2	ACGTTAAGGAAAG	TAAGG		1	ACGTGGACCTAAAG	GGACCT		1	ACGTCTACAAAAAAG	CTACAAA		1	ACGTGAGTACATAAAG	GAGTACAT			1	ACGTCCCTTCGGAAAAG	CCCTTCGGA			1	ACGTCTTCAAACAAAAAG	CTTCAAACAA			1	ACGTCCCTGATTTGTAAAG	CCCTGATTTGT			1	ACGTTAAACTGTCTAAAAAG
												3	ACGTGTCGAAAG	GTCG		2	ACGTACGTGAAAG	ACGTG		1	ACGTGTATTTAAAG	GTATTT		1	ACGTTAAGCTGAAAG	TAAGCTG		1	ACGTATTGTCAAAAAG	ATTGTCAA			1	ACGTAAATTTAGGAAAG	AAATTTAGG			1	ACGTGCCATGTACCAAAG	GCCATGTACC			1	ACGTTGTAAATTTGAAAAG	TGTAAATTTGA			1	ACGTAGTGGCTCATATAAAG
												3	ACGTCTTGAAAG	CTTG		2	ACGTTAAAAAAAG	TAAAA		1	ACGTCGTTTCAAAG	CGTTTC		1	ACGTACAAAAAAAAG	ACAAAAA		1	ACGTATGATGTGAAAG	ATGATGTG			1	ACGTATAGGAGCTAAAG	ATAGGAGCT			1	ACGTTCTCAGTCTGAAAG	TCTCAGTCTG			1	ACGTTTTTTGATCACAAAG	TTTTTGATCAC			1	ACGTAGAAAACATCATAAAG
												3	ACGTCGAAAAAG	CGAA		2	ACGTTACAGAAAG	TACAG		1	ACGTTGAGGAAAAG	TGAGGA		1	ACGTGTCATAAAAAG	GTCATAA		1	ACGTTACAAGACAAAG	TACAAGAC			1	ACGTAGGAATGATAAAG	AGGAATGAT			1	ACGTTTACAATCCAAAAG	TTACAATCCA			1	ACGTCACTATATGAAAAAG	CACTATATGAA			1	ACGTAAATGCTAATGCAAAG
												3	ACGTACTTAAAG	ACTT		2	ACGTAACAGAAAG	AACAG		1	ACGTTGTTTTAAAG	TGTTTT		1	ACGTCACATTCAAAG	CACATTC		1	ACGTTATCAGGGAAAG	TATCAGGG			1	ACGTATAATGTTGAAAG	ATAATGTTG			1	ACGTAGAGCATCAGAAAG	AGAGCATCAG			1	ACGTTGGAAGTCATGAAAG	TGGAAGTCATG			1	ACGTGTTTCAAACTTAAAAG
												3	ACGTGCATAAAG	GCAT		2	ACGTGGAAAAAAG	GGAAA		1	ACGTGGTCTTAAAG	GGTCTT		1	ACGTAACTATGAAAG	AACTATG		1	ACGTACGTACGCAAAG	ACGTACGC			1	ACGTTGGAGATACAAAG	TGGAGATAC			1	ACGTAGGTATCAACAAAG	AGGTATCAAC			1	ACGTTTGAGTTGACGAAAG	TTGAGTTGACG			1	ACGTTATTCTATAAGAAAAG
												3	ACGTATGAAAAG	ATGA		2	ACGTGTATGAAAG	GTATG		1	ACGTGAAGGAAAAG	GAAGGA		1	ACGTTCTGCCAAAAG	TCTGCCA		1	ACGTGAAACCTTAAAG	GAAACCTT			1	ACGTCTCTTGAGAAAAG	CTCTTGAGA			1	ACGTTACAAATACAAAAG	TACAAATACA			1	ACGTTTCTTAGTGTAAAAG	TTCTTAGTGTA			1	ACGTCTCCTGATTTCAAAAG
												3	ACGTGTCTAAAG	GTCT		2	ACGTATAATAAAG	ATAAT		1	ACGTTGTCTAAAAG	TGTCTA		1	ACGTTAATGTTAAAG	TAATGTT		1	ACGTTAAGGAACAAAG	TAAGGAAC			1	ACGTTTTGAGCTAAAAG	TTTGAGCTA			1	ACGTAAAAAAAAATAAAG	AAAAAAAAAT			1	ACGTTTACATACTTTAAAG	TTACATACTTT			1	ACGTACTCATCAATACAAAG
												3	ACGTTAACAAAG	TAAC		2	ACGTGCAGAAAAG	GCAGA		1	ACGTGTTTACAAAG	GTTTAC		1	ACGTACGTAATAAAG	ACGTAAT		1	ACGTTTGTAGACAAAG	TTGTAGAC			1	ACGTCACCGATCCAAAG	CACCGATCC			1	ACGTTGACCCGAAGAAAG	TGACCCGAAG			1	ACGTATAACATATTAAAAG	ATAACATATTA			1	ACGTTGTCCGGTCCTGAAAG
												3	ACGTGACGAAAG	GACG		2	ACGTACAATAAAG	ACAAT		1	ACGTTTTTTTAAAG	TTTTTT		1	ACGTTGGTACTAAAG	TGGTACT		1	ACGTTTTTTCAAAAAG	TTTTTCAA			1	ACGTGAGGCAACCAAAG	GAGGCAACC			1	ACGTCATTTCCCGGAAAG	CATTTCCCGG			1	ACGTGACTAATTTTCAAAG	GACTAATTTTC			1	ACGTAATTGGGTCTATAAAG
												3	ACGTGATGAAAG	GATG		2	ACGTTGACAAAAG	TGACA		1	ACGTTTCCAAAAAG	TTCCAA		1	ACGTTTGATGAAAAG	TTGATGA		1	ACGTTGCAAACTAAAG	TGCAAACT			1	ACGTTTGAGTAAGAAAG	TTGAGTAAG			1	ACGTTCTGTTACTCAAAG	TCTGTTACTC			1	ACGTCGGAGTCAGTGAAAG	CGGAGTCAGTG			1	ACGTTCAGTCCGGGTGAAAG
												3	ACGTTCAAAAAG	TCAA		2	ACGTGAACCAAAG	GAACC		1	ACGTTACTACAAAG	TACTAC		1	ACGTTGTTCTTAAAG	TGTTCTT		1	ACGTATCCTTTAAAAG	ATCCTTTA			1	ACGTAAATGATCTAAAG	AAATGATCT			1	ACGTCAGAATTATCAAAG	CAGAATTATC			1	ACGTATTATGAGGGTAAAG	ATTATGAGGGT			1	ACGTGATACAGTGGCTAAAG
												2	ACGTACCCAAAG	ACCC		2	ACGTTATATAAAG	TATAT		1	ACGTCGAGTTAAAG	CGAGTT		1	ACGTAAACCCAAAAG	AAACCCA		1	ACGTAACTGACCAAAG	AACTGACC			1	ACGTTACCATGGAAAAG	TACCATGGA			1	ACGTAGACGAATCCAAAG	AGACGAATCC			1	ACGTAGTATATTGATAAAG	AGTATATTGAT			1	ACGTGGTTTCACGCACAAAG
												2	ACGTCTAAAAAG	CTAA		2	ACGTTTGTTAAAG	TTGTT		1	ACGTATCTAAAAAG	ATCTAA		1	ACGTAAGCCACAAAG	AAGCCAC		1	ACGTTTCACATAAAAG	TTCACATA			1	ACGTCGGGAAACCAAAG	CGGGAAACC			1	ACGTTTAGCGTCCAAAAG	TTAGCGTCCA			1	ACGTTTCAGGGAGAGAAAG	TTCAGGGAGAG			1	ACGTGAACTAATATTTAAAG
												2	ACGTCTATAAAG	CTAT		2	ACGTGTGATAAAG	GTGAT		1	ACGTTTGGAGAAAG	TTGGAG		1	ACGTAAGGCACAAAG	AAGGCAC		1	ACGTTGGGCTTTAAAG	TGGGCTTT			1	ACGTCATGCTGTAAAAG	CATGCTGTA			1	ACGTGGTTCACTTGAAAG	GGTTCACTTG			1	ACGTTAGCAAAATTCAAAG	TAGCAAAATTC			1	ACGTTTTTTTTTTGTCAAAG
												2	ACGTTGACAAAG	TGAC		2	ACGTTTAAAAAAG	TTAAA		1	ACGTATAGCAAAAG	ATAGCA		1	ACGTATCGATTAAAG	ATCGATT		1	ACGTTCTAATCAAAAG	TCTAATCA			1	ACGTATACATCGAAAAG	ATACATCGA			1	ACGTGTTCGATTTCAAAG	GTTCGATTTC			1	ACGTTTTCCGAAACAAAAG	TTTCCGAAACA			1	ACGTGGAGCAAGCGTAAAAG
												2	ACGTATACAAAG	ATAC		2	ACGTATCAAAAAG	ATCAA		1	ACGTGAGGGAAAAG	GAGGGA		1	ACGTATTATCAAAAG	ATTATCA		1	ACGTTACCATTTAAAG	TACCATTT			1	ACGTGAAGTACCAAAAG	GAAGTACCA			1	ACGTCGAAGTGTCCAAAG	CGAAGTGTCC			1	ACGTGGATGTTGCTGAAAG	GGATGTTGCTG			1	ACGTTTTGTCGGAAGCAAAG
												2	ACGTCAACAAAG	CAAC		2	ACGTTTTGCAAAG	TTTGC		1	ACGTAGACTAAAAG	AGACTA		1	ACGTCTCGAATAAAG	CTCGAAT		1	ACGTCCATCAATAAAG	CCATCAAT			1	ACGTAATAAATACAAAG	AATAAATAC			1	ACGTTGACTTGGTCAAAG	TGACTTGGTC			1	ACGTGAGACGTATGAAAAG	GAGACGTATGA			1	ACGTTATATAGAATTGAAAG
												2	ACGTAACTAAAG	AACT		2	ACGTGTTTGAAAG	GTTTG		1	ACGTGTGACTAAAG	GTGACT		1	ACGTTCTGTAGAAAG	TCTGTAG		1	ACGTATAGACCAAAAG	ATAGACCA			1	ACGTTTTTTCCTGAAAG	TTTTTCCTG			1	ACGTTTCTTTTGGAAAAG	TTCTTTTGGA			1	ACGTTTCTTTAAAACAAAG	TTCTTTAAAAC			1	ACGTTAATGTTGTACCAAAG
												2	ACGTACGAAAAG	ACGA		2	ACGTCTCTAAAAG	CTCTA		1	ACGTCATTGTAAAG	CATTGT		1	ACGTCAGAGAGAAAG	CAGAGAG		1	ACGTAAATATATAAAG	AAATATAT			1	ACGTGCCAGGTACAAAG	GCCAGGTAC			1	ACGTAATTCTAAGAAAAG	AATTCTAAGA			1	ACGTGTCCTTGTCCGAAAG	GTCCTTGTCCG			1	ACGTCATCATCATATTAAAG
												2	ACGTGGATAAAG	GGAT		2	ACGTAGAGAAAAG	AGAGA		1	ACGTCAACTTAAAG	CAACTT		1	ACGTGGCAAATAAAG	GGCAAAT		1	ACGTTAAATCCAAAAG	TAAATCCA			1	ACGTTCTACCGTAAAAG	TCTACCGTA			1	ACGTTGAGCATCAGAAAG	TGAGCATCAG			1	ACGTTACGAAGTGGAAAAG	TACGAAGTGGA			1	ACGTTCGTGGACTTCCAAAG
												2	ACGTCCACAAAG	CCAC		2	ACGTACAACAAAG	ACAAC		1	ACGTGGGAAAAAAG	GGGAAA		1	ACGTACTCGACAAAG	ACTCGAC		1	ACGTCGGCGTTTAAAG	CGGCGTTT			1	ACGTTGGAAGTAAAAAG	TGGAAGTAA			1	ACGTAAATCTATATAAAG	AAATCTATAT			1	ACGTAGCTGGAAATTAAAG	AGCTGGAAATT			1	ACGTTTTCAGCATTTTAAAG
												2	ACGTACCAAAAG	ACCA		2	ACGTTGTCTAAAG	TGTCT		1	ACGTTAGGCAAAAG	TAGGCA		1	ACGTGGGGATTAAAG	GGGGATT		1	ACGTAAGGAATTAAAG	AAGGAATT			1	ACGTTGGAATTTGAAAG	TGGAATTTG			1	ACGTGACTTTTACTAAAG	GACTTTTACT			1	ACGTTATAGCATAAAAAAG	TATAGCATAAA			1	ACGTCATACTAATGGTAAAG
												2	ACGTCACGAAAG	CACG		2	ACGTGCGCCAAAG	GCGCC		1	ACGTTATTTGAAAG	TATTTG		1	ACGTGAAGGAAAAAG	GAAGGAA		1	ACGTGGACCTAAAAAG	GGACCTAA			1	ACGTATATAACTAAAAG	ATATAACTA			1	ACGTACAAAACAATAAAG	ACAAAACAAT			1	ACGTATTGGAGATACAAAG	ATTGGAGATAC			1	ACGTATCAGCGATGATAAAG
												2	ACGTTGTAAAAG	TGTA		2	ACGTTGGAGAAAG	TGGAG		1	ACGTGAATTAAAAG	GAATTA		1	ACGTCGGTTGAAAAG	CGGTTGA		1	ACGTTAATGAACAAAG	TAATGAAC			1	ACGTGAAATACGGAAAG	GAAATACGG			1	ACGTTGACCTATTAAAAG	TGACCTATTA			1	ACGTTGAGGATCGGTAAAG	TGAGGATCGGT			1	ACGTGGCATGTCAAAAAAAG
												2	ACGTCCTTAAAG	CCTT		2	ACGTTCTTTAAAG	TCTTT		1	ACGTAGCACGAAAG	AGCACG		1	ACGTGGCGGTAAAAG	GGCGGTA		1	ACGTTACACAGAAAAG	TACACAGA			1	ACGTCTTTATTGAAAAG	CTTTATTGA			1	ACGTGTTGTTAGAGAAAG	GTTGTTAGAG			1	ACGTGGAAGCCTCTGAAAG	GGAAGCCTCTG			1	ACGTTGATTCTTAGAAAAAG
												2	ACGTGACCAAAG	GACC		2	ACGTACACCAAAG	ACACC		1	ACGTCTGGACAAAG	CTGGAC		1	ACGTCAAACACAAAG	CAAACAC		1	ACGTAAATGTATAAAG	AAATGTAT			1	ACGTGGATCTAAAAAAG	GGATCTAAA			1	ACGTTCTTAAATCAAAAG	TCTTAAATCA			1	ACGTCATGGTTTTAAAAAG	CATGGTTTTAA			1	ACGTTTTGCCAACTTGAAAG
												2	ACGTTAGAAAAG	TAGA		2	ACGTCATCAAAAG	CATCA		1	ACGTCGGACAAAAG	CGGACA		1	ACGTCATCACCAAAG	CATCACC		1	ACGTACGAGAGGAAAG	ACGAGAGG			1	ACGTGACCATAGAAAAG	GACCATAGA			1	ACGTTTGGCTGAAAAAAG	TTGGCTGAAA			1	ACGTGTGAATTTTTTAAAG	GTGAATTTTTT			1	ACGTTATTTGAACTCAAAAG
												2	ACGTAAGGAAAG	AAGG		2	ACGTACGTAAAAG	ACGTA		1	ACGTTTGGACAAAG	TTGGAC		1	ACGTTTTTTTTAAAG	TTTTTTT		1	ACGTTACAAGATAAAG	TACAAGAT			1	ACGTAACTAGATGAAAG	AACTAGATG			1	ACGTAGGAAAAACAAAAG	AGGAAAAACA			1	ACGTCATTGCAATCAAAAG	CATTGCAATCA			1	ACGTATTCTAAGGTAAAAAG
												2	ACGTACCTAAAG	ACCT		2	ACGTAAACGAAAG	AAACG		1	ACGTAACTGCAAAG	AACTGC		1	ACGTGATATAAAAAG	GATATAA		1	ACGTAATCTCCCAAAG	AATCTCCC			1	ACGTTAAACAAAAAAAG	TAAACAAAA			1	ACGTTTAGAATGTGAAAG	TTAGAATGTG			1	ACGTACTTCATAGTTAAAG	ACTTCATAGTT			1	ACGTATCTCCTAAGCCAAAG
												2	ACGTCTAGAAAG	CTAG		2	ACGTCTAACAAAG	CTAAC		1	ACGTATGCTAAAAG	ATGCTA		1	ACGTTTTAAACAAAG	TTTAAAC		1	ACGTCGTTGGGTAAAG	CGTTGGGT			1	ACGTACACGTAATAAAG	ACACGTAAT			1	ACGTGTGTCGCAGCAAAG	GTGTCGCAGC			1	ACGTATATGTATATAAAAG	ATATGTATATA			1	ACGTGACAAATCCAGCAAAG
												2	ACGTGTGAAAAG	GTGA		2	ACGTACATAAAAG	ACATA		1	ACGTATATCGAAAG	ATATCG		1	ACGTGGATCTCAAAG	GGATCTC		1	ACGTTCACTACAAAAG	TCACTACA			1	ACGTAGTCGTTCAAAAG	AGTCGTTCA			1	ACGTATGTCGATCGAAAG	ATGTCGATCG			1	ACGTAGAAAATATCAAAAG	AGAAAATATCA			1	ACGTAATAGAATTAAGAAAG
												2	ACGTGTTGAAAG	GTTG		2	ACGTGGGAAAAAG	GGGAA		1	ACGTCTCTCTAAAG	CTCTCT		1	ACGTTTCTGGTAAAG	TTCTGGT		1	ACGTCTAGCAAAAAAG	CTAGCAAA			1	ACGTATAGATTACAAAG	ATAGATTAC			1	ACGTATACGAATCGAAAG	ATACGAATCG			1	ACGTCTCTTTTTGACAAAG	CTCTTTTTGAC			1	ACGTGTAAGCTCGGGGAAAG
												2	ACGTCAATAAAG	CAAT		2	ACGTCAACTAAAG	CAACT		1	ACGTCAAGTAAAAG	CAAGTA		1	ACGTCAGATTCAAAG	CAGATTC		1	ACGTGAGGCAACAAAG	GAGGCAAC			1	ACGTGAGGAGTAGAAAG	GAGGAGTAG			1	ACGTATTTTTAACGAAAG	ATTTTTAACG			1	ACGTGATATTTTGCTAAAG	GATATTTTGCT			1	ACGTTATTTGAAGAGTAAAG
												2	ACGTATGTAAAG	ATGT		2	ACGTATATAAAAG	ATATA		1	ACGTACCAAGAAAG	ACCAAG		1	ACGTACTTCTTAAAG	ACTTCTT		1	ACGTTTTTAATTAAAG	TTTTAATT			1	ACGTTTCAAAATGAAAG	TTCAAAATG			1	ACGTCGAGTTGGAAAAAG	CGAGTTGGAA			1	ACGTCTGATGAATCCAAAG	CTGATGAATCC			1	ACGTACCGCAGGAAAAAAAG
												2	ACGTGCCAAAAG	GCCA		2	ACGTGTATAAAAG	GTATA		1	ACGTGGCTAGAAAG	GGCTAG		1	ACGTAACCAGCAAAG	AACCAGC		1	ACGTAAACATAAAAAG	AAACATAA			1	ACGTTTTCACATTAAAG	TTTCACATT			1	ACGTATATAGCATAAAAG	ATATAGCATA			1	ACGTACGTCGTCGTTAAAG	ACGTCGTCGTT			1	ACGTGGAATGAAATACAAAG
												2	ACGTGTGCAAAG	GTGC		2	ACGTATATGAAAG	ATATG		1	ACGTTTTAGAAAAG	TTTAGA		1	ACGTCGTGAACAAAG	CGTGAAC		1	ACGTTTTTAGAAAAAG	TTTTAGAA			1	ACGTCGTTGGAGGAAAG	CGTTGGAGG			1	ACGTATACTACTTTAAAG	ATACTACTTT			1	ACGTGAGGGTAATATAAAG	GAGGGTAATAT			1	ACGTAGAAATTCCTTTAAAG
												2	ACGTAGGGAAAG	AGGG		2	ACGTCGAGGAAAG	CGAGG		1	ACGTTTAGCCAAAG	TTAGCC		1	ACGTTTATTTCAAAG	TTATTTC		1	ACGTCACCTAAAAAAG	CACCTAAA			1	ACGTGAAGAGGTGAAAG	GAAGAGGTG			1	ACGTTAATGAGCCCAAAG	TAATGAGCCC			1	ACGTAAAAATATAGAAAAG	AAAAATATAGA			1	ACGTATGTGTGAAACTAAAG
												2	ACGTACCGAAAG	ACCG		2	ACGTAACCTAAAG	AACCT		1	ACGTCAATACAAAG	CAATAC		1	ACGTGATGACCAAAG	GATGACC		1	ACGTGGCCTTAGAAAG	GGCCTTAG			1	ACGTGAATTTCGTAAAG	GAATTTCGT			1	ACGTTAAGTCAGGTAAAG	TAAGTCAGGT			1	ACGTGTAGTTATCAAAAAG	GTAGTTATCAA			1	ACGTTAAAAACGAAATAAAG
												2	ACGTCAGCAAAG	CAGC		2	ACGTCTTAGAAAG	CTTAG		1	ACGTCATACAAAAG	CATACA		1	ACGTGCAATCCAAAG	GCAATCC		1	ACGTTGATCTAGAAAG	TGATCTAG			1	ACGTATTTAGATGAAAG	ATTTAGATG			1	ACGTGTTCCAGTTCAAAG	GTTCCAGTTC			1	ACGTGAAATGTTAAAAAAG	GAAATGTTAAA			1	ACGTCTCTAGTATAGTAAAG
												2	ACGTCAAGAAAG	CAAG		2	ACGTTATCAAAAG	TATCA		1	ACGTACTACAAAAG	ACTACA		1	ACGTTTCACCAAAAG	TTCACCA		1	ACGTTTTAACCAAAAG	TTTAACCA			1	ACGTTGATGACCTAAAG	TGATGACCT			1	ACGTATCTTTCACTAAAG	ATCTTTCACT			1	ACGTATTTTTTACGAAAAG	ATTTTTTACGA			1	ACGTCTCGTCAATGCCAAAG
												2	ACGTAGCAAAAG	AGCA		2	ACGTACTTAAAAG	ACTTA		1	ACGTGGGTTAAAAG	GGGTTA		1	ACGTAAATATAAAAG	AAATATA		1	ACGTTTAACAAGAAAG	TTAACAAG			1	ACGTATATTCGAAAAAG	ATATTCGAA			1	ACGTGTCTTCGAAAAAAG	GTCTTCGAAA			1	ACGTAGTAGATGGTAAAAG	AGTAGATGGTA			1	ACGTTTTTTACTTGTCAAAG
												2	ACGTCATAAAAG	CATA		2	ACGTTTAACAAAG	TTAAC		1	ACGTGACCATAAAG	GACCAT		1	ACGTGCCGACGAAAG	GCCGACG		1	ACGTACGCCATTAAAG	ACGCCATT			1	ACGTAGGAAAACCAAAG	AGGAAAACC			1	ACGTCAGCTCGTCCAAAG	CAGCTCGTCC			1	ACGTTCATGTGCTCTAAAG	TCATGTGCTCT			1	ACGTGAGTAATAATTGAAAG
												2	ACGTGCTTAAAG	GCTT		2	ACGTTGAATAAAG	TGAAT		1	ACGTATGTAGAAAG	ATGTAG		1	ACGTTGTCCTGAAAG	TGTCCTG		1	ACGTGTCTTAATAAAG	GTCTTAAT			1	ACGTTGACGAGACAAAG	TGACGAGAC			1	ACGTAAACAAATTAAAAG	AAACAAATTA			1	ACGTGTAATCATCACAAAG	GTAATCATCAC			1	ACGTGGCAATGAGTCAAAAG
												2	ACGTCTCTAAAG	CTCT		2	ACGTAACACAAAG	AACAC		1	ACGTTTACATAAAG	TTACAT		1	ACGTCTATGGTAAAG	CTATGGT		1	ACGTCGACACGGAAAG	CGACACGG			1	ACGTAGTAGCAGTAAAG	AGTAGCAGT			1	ACGTTAATTATAATAAAG	TAATTATAAT			1	ACGTAAAATAAAAAAAAAG	AAAATAAAAAA			1	ACGTTTTCATATAGAAAAAG
												2	ACGTGGGGAAAG	GGGG		2	ACGTAATAAAAAG	AATAA		1	ACGTATTGCAAAAG	ATTGCA		1	ACGTCTAAAAAAAAG	CTAAAAA		1	ACGTTTCTGTGTAAAG	TTCTGTGT			1	ACGTAACAAAAAAAAAG	AACAAAAAA			1	ACGTATGTCAAAATAAAG	ATGTCAAAAT			1	ACGTGAGTCACATGGAAAG	GAGTCACATGG			1	ACGTAAATTCGTCAAAAAAG
												2	ACGTTCGTAAAG	TCGT		2	ACGTTTGTAAAAG	TTGTA		1	ACGTAACACCAAAG	AACACC		1	ACGTGATTTTCAAAG	GATTTTC		1	ACGTATAACCCAAAAG	ATAACCCA			1	ACGTGATTGCACAAAAG	GATTGCACA			1	ACGTGATATCATAGAAAG	GATATCATAG			1	ACGTTGAAGAGTAAAAAAG	TGAAGAGTAAA			1	ACGTTTGGTGAGAGACAAAG
												2	ACGTTATTAAAG	TATT		2	ACGTGTTGTAAAG	GTTGT		1	ACGTCTCATGAAAG	CTCATG		1	ACGTAGGAGCGAAAG	AGGAGCG		1	ACGTGATTTAATAAAG	GATTTAAT			1	ACGTATATAGACTAAAG	ATATAGACT			1	ACGTTACAAAATATAAAG	TACAAAATAT			1	ACGTAGTTATCGTCCAAAG	AGTTATCGTCC			1	ACGTGACCCGATCTGGAAAG
												2	ACGTCGGAAAAG	CGGA		2	ACGTGAGACAAAG	GAGAC		1	ACGTGAAGCAAAAG	GAAGCA		1	ACGTGATAATTAAAG	GATAATT		1	ACGTAGAATTTTAAAG	AGAATTTT			1	ACGTGTGGGAATAAAAG	GTGGGAATA			1	ACGTCATTAAAACTAAAG	CATTAAAACT			1	ACGTATCACTAGGCTAAAG	ATCACTAGGCT			1	ACGTCAATTTTAACAAAAAG
												2	ACGTTATGAAAG	TATG		2	ACGTGATAAAAAG	GATAA		1	ACGTCATTTTAAAG	CATTTT		1	ACGTTCAACAAAAAG	TCAACAA		1	ACGTCTGGAGAAAAAG	CTGGAGAA			1	ACGTGTCCGGTTAAAAG	GTCCGGTTA			1	ACGTGTCTAGAGATAAAG	GTCTAGAGAT			1	ACGTTCTTAAACCAGAAAG	TCTTAAACCAG			1	ACGTTAGAATTATCATAAAG
												2	ACGTAGGCAAAG	AGGC		2	ACGTGGTTTAAAG	GGTTT		1	ACGTATAGCGAAAG	ATAGCG		1	ACGTGAGCACAAAAG	GAGCACA		1	ACGTGAACGCTAAAAG	GAACGCTA			1	ACGTTGTACAAGAAAAG	TGTACAAGA			1	ACGTAAGCAGACATAAAG	AAGCAGACAT			1	ACGTGTTGGACTACAAAAG	GTTGGACTACA			1	ACGTTCACAGCATCCCAAAG
												2	ACGTTCTAAAAG	TCTA		2	ACGTTACCAAAAG	TACCA		1	ACGTTCACATAAAG	TCACAT		1	ACGTTCAGAAGAAAG	TCAGAAG		1	ACGTATATGTGGAAAG	ATATGTGG			1	ACGTTTTTAACAAAAAG	TTTTAACAA			1	ACGTTCGTCGAGGTAAAG	TCGTCGAGGT			1	ACGTCAAGTACTGATAAAG	CAAGTACTGAT			1	ACGTATATCTGATAATAAAG
												2	ACGTGCCCAAAG	GCCC		2	ACGTTAGCAAAAG	TAGCA		1	ACGTCTTATTAAAG	CTTATT		1	ACGTGGAGGTGAAAG	GGAGGTG		1	ACGTTTTTCAAAAAAG	TTTTCAAA			1	ACGTACATTGCGTAAAG	ACATTGCGT			1	ACGTTAGGAAAAAAAAAG	TAGGAAAAAA			1	ACGTAAGTATAAGAAAAAG	AAGTATAAGAA			1	ACGTTTTCAAAAAAAAAAAG
												2	ACGTATCTAAAG	ATCT		1	ACGTTATGGAAAG	TATGG		1	ACGTGACATTAAAG	GACATT		1	ACGTAACTAAAAAAG	AACTAAA		1	ACGTTTTGGGTTAAAG	TTTGGGTT			1	ACGTCATATGGAAAAAG	CATATGGAA			1	ACGTCTTTGTTAGTAAAG	CTTTGTTAGT			1	ACGTCTAAAATTCAAAAAG	CTAAAATTCAA			1	ACGTAGAGCTATTATCAAAG
												2	ACGTTCACAAAG	TCAC		1	ACGTTCTCAAAAG	TCTCA		1	ACGTACACCCAAAG	ACACCC		1	ACGTTTTATTCAAAG	TTTATTC		1	ACGTTAGCATCTAAAG	TAGCATCT			1	ACGTTTCTCTTACAAAG	TTCTCTTAC			1	ACGTGACTGCAGGTAAAG	GACTGCAGGT			1	ACGTACTACTTGAGAAAAG	ACTACTTGAGA			1	ACGTTTGCAAACAAAAAAAG
												2	ACGTCCAGAAAG	CCAG		1	ACGTTCGTGAAAG	TCGTG		1	ACGTGGCCGAAAAG	GGCCGA		1	ACGTGAAACGTAAAG	GAAACGT		1	ACGTGAGAAATAAAAG	GAGAAATA			1	ACGTATGGCGACTAAAG	ATGGCGACT			1	ACGTCACCTCAAGGAAAG	CACCTCAAGG			1	ACGTAATCACGAGGAAAAG	AATCACGAGGA			1	ACGTTAAACAACAACAAAAG
												2	ACGTCTTAAAAG	CTTA		1	ACGTTAGAGAAAG	TAGAG		1	ACGTCGTCGCAAAG	CGTCGC		1	ACGTTTCCGTGAAAG	TTCCGTG		1	ACGTCAAATTCAAAAG	CAAATTCA			1	ACGTGATAGCATAAAAG	GATAGCATA			1	ACGTGTAATTCAAAAAAG	GTAATTCAAA			1	ACGTGTCTCTTAGTGAAAG	GTCTCTTAGTG			1	ACGTTCACTGCAAATAAAAG
												1	ACGTACTAAAAG	ACTA		1	ACGTTTGGGAAAG	TTGGG		1	ACGTAAAACTAAAG	AAAACT		1	ACGTTTATGTCAAAG	TTATGTC		1	ACGTGGTAGGAAAAAG	GGTAGGAA			1	ACGTTCTTATCGAAAAG	TCTTATCGA			1	ACGTGGAAGGAAACAAAG	GGAAGGAAAC			1	ACGTGTGAGAGAAACAAAG	GTGAGAGAAAC			1	ACGTCTAAAAAAATGCAAAG
												1	ACGTCGACAAAG	CGAC		1	ACGTTGAGAAAAG	TGAGA		1	ACGTTATGCTAAAG	TATGCT		1	ACGTACATATTAAAG	ACATATT		1	ACGTCTATCAACAAAG	CTATCAAC			1	ACGTATAGTTCGTAAAG	ATAGTTCGT			1	ACGTAGCATAACCCAAAG	AGCATAACCC			1	ACGTCTCATACCCATAAAG	CTCATACCCAT			1	ACGTTAAGAAATATAGAAAG
												1	ACGTTGCTAAAG	TGCT		1	ACGTTTTTCAAAG	TTTTC		1	ACGTCTTCGAAAAG	CTTCGA		1	ACGTCTTACGAAAAG	CTTACGA		1	ACGTCTCTCTTAAAAG	CTCTCTTA			1	ACGTGCGAAGATAAAAG	GCGAAGATA			1	ACGTTATATACAAAAAAG	TATATACAAA			1	ACGTTAGGCTTGGAAAAAG	TAGGCTTGGAA			1	ACGTTTTTAATATTCAAAAG
												1	ACGTCCTAAAAG	CCTA		1	ACGTAATCGAAAG	AATCG		1	ACGTCCTCCCAAAG	CCTCCC		1	ACGTATTCTTTAAAG	ATTCTTT		1	ACGTCAATGAAGAAAG	CAATGAAG			1	ACGTGATTGCATAAAAG	GATTGCATA			1	ACGTGGGTTACAAGAAAG	GGGTTACAAG			1	ACGTCCTACACTCAGAAAG	CCTACACTCAG			1	ACGTTGTTAACATGCAAAAG
												1	ACGTTGGGAAAG	TGGG		1	ACGTGTGCAAAAG	GTGCA		1	ACGTTGAGAAAAAG	TGAGAA		1	ACGTGGAACTCAAAG	GGAACTC		1	ACGTACTAAATAAAAG	ACTAAATA			1	ACGTTCACGTACTAAAG	TCACGTACT			1	ACGTTGATCCCAAGAAAG	TGATCCCAAG			1	ACGTGTAATTCGTGTAAAG	GTAATTCGTGT			1	ACGTGAATGGTAATGAAAAG
												1	ACGTGCAGAAAG	GCAG		1	ACGTGGAATAAAG	GGAAT		1	ACGTGGTAAGAAAG	GGTAAG		1	ACGTGTCAACTAAAG	GTCAACT		1	ACGTGGGTAGAGAAAG	GGGTAGAG			1	ACGTCTTTGACAGAAAG	CTTTGACAG			1	ACGTTACATGACCGAAAG	TACATGACCG			1	ACGTTTAGATGATTCAAAG	TTAGATGATTC			1	ACGTTTCTCAGTTGCTAAAG
												1	ACGTCGTAAAAG	CGTA		1	ACGTACTGAAAAG	ACTGA		1	ACGTAAGAGCAAAG	AAGAGC		1	ACGTGGATCCTAAAG	GGATCCT		1	ACGTAGACACCTAAAG	AGACACCT			1	ACGTAGAAATCAGAAAG	AGAAATCAG			1	ACGTAAAATTGATAAAAG	AAAATTGATA			1	ACGTTGTCGTTTTCCAAAG	TGTCGTTTTCC			1	ACGTTAACCGACGAATAAAG
												1	ACGTCTGAAAAG	CTGA		1	ACGTCACTCAAAG	CACTC		1	ACGTCAGAGAAAAG	CAGAGA		1	ACGTATGCCTAAAAG	ATGCCTA		1	ACGTTATAATCGAAAG	TATAATCG			1	ACGTTTCTTTCGCAAAG	TTCTTTCGC			1	ACGTTACTAGATTTAAAG	TACTAGATTT			1	ACGTCAAATGAATGGAAAG	CAAATGAATGG			1	ACGTGAATTGAAGAAGAAAG
												1	ACGTCGTCAAAG	CGTC		1	ACGTACAAAAAAG	ACAAA		1	ACGTGAACGTAAAG	GAACGT		1	ACGTATGATCGAAAG	ATGATCG		1	ACGTTTTGCTTGAAAG	TTTGCTTG			1	ACGTGTTCGTCATAAAG	GTTCGTCAT			1	ACGTTGCGATCAAAAAAG	TGCGATCAAA			1	ACGTCCATAACTATAAAAG	CCATAACTATA			1	ACGTCTCTGCTCTTGTAAAG
												1	ACGTCGAGAAAG	CGAG		1	ACGTACCCGAAAG	ACCCG		1	ACGTGCCAGGAAAG	GCCAGG		1	ACGTTCATCGAAAAG	TCATCGA		1	ACGTTAAGTTGAAAAG	TAAGTTGA			1	ACGTTTCTGCTAGAAAG	TTCTGCTAG			1	ACGTGCGGCCTGCTAAAG	GCGGCCTGCT			1	ACGTGAAGTGAACACAAAG	GAAGTGAACAC			1	ACGTATAAACGTGAGAAAAG
												1	ACGTACGGAAAG	ACGG		1	ACGTACCGTAAAG	ACCGT		1	ACGTGCGAGGAAAG	GCGAGG		1	ACGTTGAGTAAAAAG	TGAGTAA		1	ACGTTTCTCTTAAAAG	TTCTCTTA			1	ACGTTAAACATACAAAG	TAAACATAC			1	ACGTGTAATTGTGTAAAG	GTAATTGTGT			1	ACGTTTCTGCGTAGCAAAG	TTCTGCGTAGC			1	ACGTTCTCGTTCTCTGAAAG
												1	ACGTATGGAAAG	ATGG		1	ACGTTCCACAAAG	TCCAC		1	ACGTACTTTGAAAG	ACTTTG		1	ACGTTCTCATCAAAG	TCTCATC		1	ACGTTGAAAAAAAAAG	TGAAAAAA			1	ACGTGCCTTCTACAAAG	GCCTTCTAC			1	ACGTATTTCTTCTAAAAG	ATTTCTTCTA			1	ACGTCTAATCCTCAAAAAG	CTAATCCTCAA			1	ACGTTTCTGAGCTGAGAAAG
												1	ACGTTGCGAAAG	TGCG		1	ACGTCCATAAAAG	CCATA		1	ACGTTAAAATAAAG	TAAAAT		1	ACGTATAGTAGAAAG	ATAGTAG		1	ACGTCCGAAAAAAAAG	CCGAAAAA			1	ACGTTTTTTTGTAAAAG	TTTTTTGTA			1	ACGTTGAGAGGCTTAAAG	TGAGAGGCTT			1	ACGTGAAGTCGAAGCAAAG	GAAGTCGAAGC			1	ACGTTATCGAAACTAAAAAG
												1	ACGTAACGAAAG	AACG		1	ACGTATTGAAAAG	ATTGA		1	ACGTTTTAAGAAAG	TTTAAG		1	ACGTGCAATTCAAAG	GCAATTC		1	ACGTTGCAAACAAAAG	TGCAAACA			1	ACGTATAAAATTCAAAG	ATAAAATTC			1	ACGTGAAGTAGATGAAAG	GAAGTAGATG			1	ACGTCTTTATCTTCCAAAG	CTTTATCTTCC			1	ACGTTACATGCTTGCTAAAG
												1	ACGTGCCTAAAG	GCCT		1	ACGTTTGAAAAAG	TTGAA		1	ACGTGAGTTAAAAG	GAGTTA		1	ACGTTGCAGCAAAAG	TGCAGCA		1	ACGTTAATGGTAAAAG	TAATGGTA			1	ACGTTTTTTTTTCAAAG	TTTTTTTTC			1	ACGTGGAGCAGGTAAAAG	GGAGCAGGTA			1	ACGTGATCTGTTGTCAAAG	GATCTGTTGTC			1	ACGTTTTTGTTACTTCAAAG
												1	ACGTAGTTAAAG	AGTT		1	ACGTAATGGAAAG	AATGG		1	ACGTAGGAGCAAAG	AGGAGC		1	ACGTCAAATTCAAAG	CAAATTC		1	ACGTTCCGCACAAAAG	TCCGCACA			1	ACGTTTTTTATAAAAAG	TTTTTATAA			1	ACGTCTTCTACATCAAAG	CTTCTACATC			1	ACGTTTAGTAGAGTTAAAG	TTAGTAGAGTT			1	ACGTAACTTAAATAAAAAAG
												1	ACGTGTTCAAAG	GTTC		1	ACGTGTCTAAAAG	GTCTA		1	ACGTAGAGACAAAG	AGAGAC		1	ACGTAAGCAAAAAAG	AAGCAAA		1	ACGTGAACCGCAAAAG	GAACCGCA			1	ACGTTTTTTGTGAAAAG	TTTTTGTGA			1	ACGTCGGTAACTATAAAG	CGGTAACTAT			1	ACGTTGCCATTTAAAAAAG	TGCCATTTAAA			1	ACGTATGTCTATTTTTAAAG
												1	ACGTATTCAAAG	ATTC		1	ACGTCACTTAAAG	CACTT		1	ACGTATCATCAAAG	ATCATC		1	ACGTGATGGGAAAAG	GATGGGA		1	ACGTGATTTATCAAAG	GATTTATC			1	ACGTGAGAGATCGAAAG	GAGAGATCG			1	ACGTTTAAGGAAAAAAAG	TTAAGGAAAA			1	ACGTAGACATGTACGAAAG	AGACATGTACG			1	ACGTCATCGATACACGAAAG
												1	ACGTATGCAAAG	ATGC		1	ACGTTGTTCAAAG	TGTTC		1	ACGTGTAGTGAAAG	GTAGTG		1	ACGTGTATGAAAAAG	GTATGAA		1	ACGTCGTAAGTAAAAG	CGTAAGTA			1	ACGTTTGTAGTGAAAAG	TTGTAGTGA			1	ACGTATATTTGCGAAAAG	ATATTTGCGA			1	ACGTACCCTATTTTAAAAG	ACCCTATTTTA			1	ACGTCAGGTTCTTTGAAAAG
												1	ACGTCAGTAAAG	CAGT		1	ACGTTGACCAAAG	TGACC		1	ACGTTCAAGAAAAG	TCAAGA		1	ACGTCCCAAGCAAAG	CCCAAGC		1	ACGTGTTGTTGCAAAG	GTTGTTGC			1	ACGTACCAATGAAAAAG	ACCAATGAA			1	ACGTACACAAGGCAAAAG	ACACAAGGCA			1	ACGTTTTTATGAACAAAAG	TTTTATGAACA			1	ACGTGAAGCTCCAAGTAAAG
												1	ACGTAGCTAAAG	AGCT		1	ACGTCAGAGAAAG	CAGAG		1	ACGTTCCTCGAAAG	TCCTCG		1	ACGTAATAGTTAAAG	AATAGTT		1	ACGTACACAAAAAAAG	ACACAAAA			1	ACGTTGTTAATCAAAAG	TGTTAATCA			1	ACGTTTTCTCACCAAAAG	TTTCTCACCA			1	ACGTTATTATGTTTAAAAG	TATTATGTTTA			1	ACGTTGCCAAAACTGAAAAG
												1	ACGTTGTTAAAG	TGTT		1	ACGTTCCAAAAAG	TCCAA		1	ACGTGGGGAGAAAG	GGGGAG		1	ACGTGTCACGTAAAG	GTCACGT		1	ACGTTCGCTTAAAAAG	TCGCTTAA			1	ACGTCCATGATCAAAAG	CCATGATCA			1	ACGTTGTTTTCGTGAAAG	TGTTTTCGTG			1	ACGTAAACACATCCAAAAG	AAACACATCCA			1	ACGTCAAGGTCTTTGTAAAG
												1	ACGTCATGAAAG	CATG		1	ACGTTCTTGAAAG	TCTTG		1	ACGTCTGCTGAAAG	CTGCTG		1	ACGTTGTCTTAAAAG	TGTCTTA		1	ACGTGTCCAGAAAAAG	GTCCAGAA			1	ACGTACCAACCGTAAAG	ACCAACCGT			1	ACGTGTATTCGACGAAAG	GTATTCGACG			1	ACGTACAAAATTAACAAAG	ACAAAATTAAC			1	ACGTGGTGGCAGCAGCAAAG
												1	ACGTGTAGAAAG	GTAG		1	ACGTCTATCAAAG	CTATC		1	ACGTGTAGCAAAAG	GTAGCA		1	ACGTTCGATAAAAAG	TCGATAA		1	ACGTTAGACACGAAAG	TAGACACG			1	ACGTATTGGATATAAAG	ATTGGATAT			1	ACGTGGCAAATGACAAAG	GGCAAATGAC			1	ACGTACGTTTATAGGAAAG	ACGTTTATAGG			1	ACGTAACACAAATATTAAAG
												1	ACGTCGTGAAAG	CGTG		1	ACGTACAAGAAAG	ACAAG		1	ACGTTACTAAAAAG	TACTAA		1	ACGTCTTGTCAAAAG	CTTGTCA		1	ACGTATAAAATCAAAG	ATAAAATC			1	ACGTGTCGGATACAAAG	GTCGGATAC			1	ACGTAACAACTTTGAAAG	AACAACTTTG			1	ACGTTTGTCCATCCTAAAG	TTGTCCATCCT			1	ACGTGATCAACAAGCAAAAG
												1	ACGTCCCTAAAG	CCCT		1	ACGTAGAAAAAAG	AGAAA		1	ACGTTGGAAGAAAG	TGGAAG		1	ACGTTTTAGATAAAG	TTTAGAT		1	ACGTCATGTTATAAAG	CATGTTAT			1	ACGTGTTGAAGAGAAAG	GTTGAAGAG			1	ACGTCCACATCTCAAAAG	CCACATCTCA			1	ACGTTTAATTTATAGAAAG	TTAATTTATAG			1	ACGTTTTTTTAGATCAAAAG
												1	ACGTGAATAAAG	GAAT		1	ACGTGAATCAAAG	GAATC		1	ACGTGTTTTTAAAG	GTTTTT		1	ACGTTAACTCTAAAG	TAACTCT		1	ACGTATCAAAACAAAG	ATCAAAAC			1	ACGTTTATTTTAAAAAG	TTATTTTAA			1	ACGTTATTTGAATAAAAG	TATTTGAATA			1	ACGTTTGCCGCTCAAAAAG	TTGCCGCTCAA			1	ACGTGTAAGATTAAGTAAAG
												1	ACGTTTGTAAAG	TTGT		1	ACGTTTGGAAAAG	TTGGA		1	ACGTCGACGAAAAG	CGACGA		1	ACGTTCAATGCAAAG	TCAATGC		1	ACGTGTCTCCACAAAG	GTCTCCAC			1	ACGTTTATTGTGAAAAG	TTATTGTGA			1	ACGTGGAACCAAATAAAG	GGAACCAAAT			1	ACGTCAATAAATCACAAAG	CAATAAATCAC			1	ACGTAACATAAAATATAAAG
												1	ACGTTGCCAAAG	TGCC		1	ACGTAACCAAAAG	AACCA		1	ACGTGTGGAAAAAG	GTGGAA		1	ACGTGACTAAGAAAG	GACTAAG		1	ACGTTATGTGTGAAAG	TATGTGTG			1	ACGTGTGGATTGGAAAG	GTGGATTGG			1	ACGTAGCATTTAGTAAAG	AGCATTTAGT			1	ACGTGTTCCAGATCGAAAG	GTTCCAGATCG			1	ACGTATGACGTTCCACAAAG
												1	ACGTTGATAAAG	TGAT		1	ACGTGAAATAAAG	GAAAT		1	ACGTGGTTGAAAAG	GGTTGA		1	ACGTTTTAACGAAAG	TTTAACG		1	ACGTAAACGTGCAAAG	AAACGTGC			1	ACGTATTTCCAAGAAAG	ATTTCCAAG			1	ACGTGTCACGTTTAAAAG	GTCACGTTTA			1	ACGTTGAGCAAAAAAAAAG	TGAGCAAAAAA			1	ACGTTAGAATATAGAAAAAG
												1	ACGTCCAAAAAG	CCAA		1	ACGTCAATGAAAG	CAATG		1	ACGTCTCCAAAAAG	CTCCAA		1	ACGTGAAGACCAAAG	GAAGACC		1	ACGTCAGCCGTTAAAG	CAGCCGTT			1	ACGTTGAGAATTGAAAG	TGAGAATTG			1	ACGTCATGCTCTGCAAAG	CATGCTCTGC			1	ACGTGTAATGTGCAGAAAG	GTAATGTGCAG			1	ACGTGATTAGCTTAAAAAAG
												1	ACGTAGTCAAAG	AGTC		1	ACGTGGGGAAAAG	GGGGA		1	ACGTGTCGTCAAAG	GTCGTC		1	ACGTGGATAATAAAG	GGATAAT		1	ACGTACAAAATAAAAG	ACAAAATA			1	ACGTGTTAATTAAAAAG	GTTAATTAA			1	ACGTCTGTCCTAATAAAG	CTGTCCTAAT			1	ACGTCGTTTATGGCCAAAG	CGTTTATGGCC			1	ACGTGATCGATACCGTAAAG
												1	ACGTTCTGAAAG	TCTG		1	ACGTAGTCTAAAG	AGTCT		1	ACGTTTCTAAAAAG	TTCTAA		1	ACGTCCCGACCAAAG	CCCGACC		1	ACGTACATTATAAAAG	ACATTATA			1	ACGTTGCATTTGTAAAG	TGCATTTGT			1	ACGTTGAAGAGGAGAAAG	TGAAGAGGAG			1	ACGTCAGTAGGAAACAAAG	CAGTAGGAAAC			1	ACGTGGTGCACTCTCAAAAG
												1	ACGTGTATAAAG	GTAT		1	ACGTTCTTCAAAG	TCTTC		1	ACGTTAGTGAAAAG	TAGTGA		1	ACGTTCTCGAGAAAG	TCTCGAG		1	ACGTCTACTCCAAAAG	CTACTCCA			1	ACGTTGACTTGAAAAAG	TGACTTGAA			1	ACGTTGTTGATTTCAAAG	TGTTGATTTC			1	ACGTTTTGAGAGCAGAAAG	TTTGAGAGCAG			1	ACGTAATTAAGTATCTAAAG
												1	ACGTTGGTAAAG	TGGT		1	ACGTTTCCAAAAG	TTCCA		1	ACGTGGTGGGAAAG	GGTGGG		1	ACGTGGTAGTCAAAG	GGTAGTC		1	ACGTTTGGAACAAAAG	TTGGAACA			1	ACGTTAGTAGTGAAAAG	TAGTAGTGA			1	ACGTAGGATTTAAAAAAG	AGGATTTAAA			1	ACGTTCAACAAATAAAAAG	TCAACAAATAA			1	ACGTTTATGGAGTAAGAAAG
												1	ACGTGAGCAAAG	GAGC		1	ACGTTCCTTAAAG	TCCTT		1	ACGTATTTATAAAG	ATTTAT		1	ACGTGGCTTTGAAAG	GGCTTTG		1	ACGTTATTAAAAAAAG	TATTAAAA			1	ACGTAAGCTATCAAAAG	AAGCTATCA			1	ACGTAGATGCATAGAAAG	AGATGCATAG			1	ACGTTTTTCATTTACAAAG	TTTTCATTTAC			1	ACGTTTCGACTTTATTAAAG
												1	ACGTTCGGAAAG	TCGG		1	ACGTATCATAAAG	ATCAT		1	ACGTTGGGAAAAAG	TGGGAA		1	ACGTACGCATTAAAG	ACGCATT		1	ACGTGTGTCGGAAAAG	GTGTCGGA			1	ACGTTGTTGATGAAAAG	TGTTGATGA			1	ACGTACTGAAAAAAAAAG	ACTGAAAAAA			1	ACGTAATCATGGCTCAAAG	AATCATGGCTC			1	ACGTGAGGAATCTACGAAAG
												1	ACGTCACCAAAG	CACC		1	ACGTAGGTAAAAG	AGGTA		1	ACGTTCCGTCAAAG	TCCGTC		1	ACGTCCGAAGTAAAG	CCGAAGT		1	ACGTCGGCTTACAAAG	CGGCTTAC			1	ACGTGTAAACTATAAAG	GTAAACTAT			1	ACGTAGGGAAGAAGAAAG	AGGGAAGAAG			1	ACGTATGAGAATATAAAAG	ATGAGAATATA			1	ACGTTATGATTGTATTAAAG
												1	ACGTCTGCAAAG	CTGC		1	ACGTTATCCAAAG	TATCC		1	ACGTCCTCAGAAAG	CCTCAG		1	ACGTTGGCCAAAAAG	TGGCCAA		1	ACGTTGTCTGGAAAAG	TGTCTGGA			1	ACGTTGACCCTCAAAAG	TGACCCTCA			1	ACGTTTATACCATCAAAG	TTATACCATC			1	ACGTCAAACGAATCAAAAG	CAAACGAATCA			1	ACGTCAAGTTACATCAAAAG
												1	ACGTCTTCAAAG	CTTC		1	ACGTGCATCAAAG	GCATC		1	ACGTTTTGGTAAAG	TTTGGT		1	ACGTACAGCCGAAAG	ACAGCCG		1	ACGTAATTATAAAAAG	AATTATAA			1	ACGTACAAGAGGAAAAG	ACAAGAGGA			1	ACGTTTTAGTCTGTAAAG	TTTAGTCTGT			1	ACGTTCGTTGAACCAAAAG	TCGTTGAACCA			1	ACGTTGGGAATTATTAAAAG
												1	ACGTCTACAAAG	CTAC		1	ACGTATAGAAAAG	ATAGA		1	ACGTCTTCGTAAAG	CTTCGT		1	ACGTAAGAGGCAAAG	AAGAGGC		1	ACGTGTCATGAAAAAG	GTCATGAA			1	ACGTAAACACCAAAAAG	AAACACCAA			1	ACGTCTCATAGTTAAAAG	CTCATAGTTA			1	ACGTATAGTTGGGATAAAG	ATAGTTGGGAT			1	ACGTTTGCACACAAAAAAAG
												1	ACGTGCTAAAAG	GCTA		1	ACGTATGGTAAAG	ATGGT		1	ACGTGTCCTGAAAG	GTCCTG		1	ACGTACCTTGCAAAG	ACCTTGC		1	ACGTAAGCAGAAAAAG	AAGCAGAA			1	ACGTCAATCTTCGAAAG	CAATCTTCG			1	ACGTAACGTTGATAAAAG	AACGTTGATA			1	ACGTGACCTGGAAAAAAAG	GACCTGGAAAA			1	ACGTGGAGGCTGAGCCAAAG
												1	ACGTGCGAAAAG	GCGA		1	ACGTGGGCTAAAG	GGGCT		1	ACGTCAAACAAAAG	CAAACA		1	ACGTAAAAATAAAAG	AAAAATA		1	ACGTTTCAGTTCAAAG	TTCAGTTC			1	ACGTGTGGAAATTAAAG	GTGGAAATT			1	ACGTCTTATCGACGAAAG	CTTATCGACG			1	ACGTTGCCCCACCACAAAG	TGCCCCACCAC			1	ACGTTCCGATCCAACGAAAG
												1	ACGTTCCTAAAG	TCCT		1	ACGTATTTGAAAG	ATTTG		1	ACGTAAATGAAAAG	AAATGA		1	ACGTTTGCTTCAAAG	TTGCTTC		1	ACGTTGTTATCAAAAG	TGTTATCA			1	ACGTACTCTACCTAAAG	ACTCTACCT			1	ACGTTAAAAAACCAAAAG	TAAAAAACCA			1	ACGTATAATGCCATGAAAG	ATAATGCCATG			1	ACGTGTGTATAGATTTAAAG
												1	ACGTTCATAAAG	TCAT		1	ACGTTTGAGAAAG	TTGAG		1	ACGTTTATGCAAAG	TTATGC		1	ACGTCATGAGTAAAG	CATGAGT		1	ACGTAACACGCGAAAG	AACACGCG			1	ACGTGAGGCTCCAAAAG	GAGGCTCCA			1	ACGTACCTCACTACAAAG	ACCTCACTAC			1	ACGTTTCGACCCATCAAAG	TTCGACCCATC			1	ACGTAAACCAAATTCAAAAG
												1	ACGTCCCAAAAG	CCCA		1	ACGTTTATGAAAG	TTATG		1	ACGTTTCAATAAAG	TTCAAT		1	ACGTTGGGGTTAAAG	TGGGGTT		1	ACGTAAATAAATAAAG	AAATAAAT			1	ACGTCCAAGCATGAAAG	CCAAGCATG			1	ACGTCGTTATATAAAAAG	CGTTATATAA			1	ACGTTTATATAATTCAAAG	TTATATAATTC			1	ACGTTGTTGCCAATGGAAAG
												1	ACGTACTGAAAG	ACTG		1	ACGTCCACCAAAG	CCACC		1	ACGTGATTCGAAAG	GATTCG		1	ACGTCAAAACAAAAG	CAAAACA		1	ACGTGACATGAAAAAG	GACATGAA			1	ACGTCGATGTCAGAAAG	CGATGTCAG			1	ACGTTGCAACTTGCAAAG	TGCAACTTGC			1	ACGTTACAAGCTCCTAAAG	TACAAGCTCCT			1	ACGTCTAGAATGTAAGAAAG
												1	ACGTCTCGAAAG	CTCG		1	ACGTAATCCAAAG	AATCC		1	ACGTGTTAAAAAAG	GTTAAA		1	ACGTTTTAAGCAAAG	TTTAAGC		1	ACGTCACTTTATAAAG	CACTTTAT			1	ACGTGAAGAGTGGAAAG	GAAGAGTGG			1	ACGTTATATGTTTGAAAG	TATATGTTTG			1	ACGTTTATCTTCATGAAAG	TTATCTTCATG			1	ACGTTTAGAAGAAGAGAAAG
												1	ACGTTGTGAAAG	TGTG		1	ACGTTGCCCAAAG	TGCCC		1	ACGTACTTGCAAAG	ACTTGC		1	ACGTCGGTTTAAAAG	CGGTTTA		1	ACGTGTCGCGTGAAAG	GTCGCGTG			1	ACGTAACAGAACAAAAG	AACAGAACA			1	ACGTCATTGAGGTTAAAG	CATTGAGGTT			1	ACGTAAGCTAGTTATAAAG	AAGCTAGTTAT			1	ACGTTCTTCCTTTCAGAAAG
												1	ACGTCACTAAAG	CACT		1	ACGTTCACAAAAG	TCACA		1	ACGTTTTATGAAAG	TTTATG		1	ACGTGTTGACAAAAG	GTTGACA		1	ACGTAATAGTTCAAAG	AATAGTTC			1	ACGTCTCAGATTCAAAG	CTCAGATTC			1	ACGTAATCTAACGCAAAG	AATCTAACGC			1	ACGTTGTCACAACTAAAAG	TGTCACAACTA			1	ACGTTATAATCAAGCCAAAG
												1	ACGTCCCCAAAG	CCCC		1	ACGTGGCCCAAAG	GGCCC		1	ACGTACATGGAAAG	ACATGG		1	ACGTGGAGATGAAAG	GGAGATG		1	ACGTTGACAAAAAAAG	TGACAAAA			1	ACGTATACATACGAAAG	ATACATACG			1	ACGTAAACAATATAAAAG	AAACAATATA			1	ACGTGGTCAACTTTCAAAG	GGTCAACTTTC			1	ACGTTTCATATTTATGAAAG
																1	ACGTCGACCAAAG	CGACC		1	ACGTCAACTAAAAG	CAACTA		1	ACGTATCTCTAAAAG	ATCTCTA		1	ACGTCAAAAACAAAAG	CAAAAACA			1	ACGTTTCTCTAGGAAAG	TTCTCTAGG			1	ACGTTTGGTGCTTAAAAG	TTGGTGCTTA			1	ACGTAGAATGAATTCAAAG	AGAATGAATTC			1	ACGTCTGGGAGAGTTTAAAG
																1	ACGTCAGGAAAAG	CAGGA		1	ACGTTCGTGCAAAG	TCGTGC		1	ACGTAAATTATAAAG	AAATTAT		1	ACGTTGTGAGAGAAAG	TGTGAGAG			1	ACGTTTCACGGCGAAAG	TTCACGGCG			1	ACGTAAATTGATTCAAAG	AAATTGATTC			1	ACGTTATATAATGTGAAAG	TATATAATGTG			1	ACGTGACTGGAACGACAAAG
																1	ACGTACGACAAAG	ACGAC		1	ACGTTTTTGAAAAG	TTTTGA		1	ACGTCTGTATCAAAG	CTGTATC		1	ACGTTTAATTGGAAAG	TTAATTGG			1	ACGTACAGCATCAAAAG	ACAGCATCA			1	ACGTATGCTGACAAAAAG	ATGCTGACAA			1	ACGTTGCACCATATCAAAG	TGCACCATATC			1	ACGTTTAATGCCCATAAAAG
																1	ACGTAAGCTAAAG	AAGCT		1	ACGTGGTAAAAAAG	GGTAAA		1	ACGTTACAGATAAAG	TACAGAT		1	ACGTGGAATGGTAAAG	GGAATGGT			1	ACGTTGCTTTCTTAAAG	TGCTTTCTT			1	ACGTAATCTTAATGAAAG	AATCTTAATG			1	ACGTGTCGGCCAATCAAAG	GTCGGCCAATC			1	ACGTGAATGGCAAGCAAAAG
																1	ACGTACCGGAAAG	ACCGG		1	ACGTAAACTTAAAG	AAACTT		1	ACGTTGAAATTAAAG	TGAAATT		1	ACGTACTCTTCTAAAG	ACTCTTCT			1	ACGTGTTCGAATAAAAG	GTTCGAATA			1	ACGTATAAAATGGAAAAG	ATAAAATGGA			1	ACGTAAGCTTGGCATAAAG	AAGCTTGGCAT			1	ACGTTGATATACCAAAAAAG
																1	ACGTGAACGAAAG	GAACG		1	ACGTCCATGAAAAG	CCATGA		1	ACGTTGTGGAAAAAG	TGTGGAA		1	ACGTTCATTTTCAAAG	TCATTTTC			1	ACGTGAATATATCAAAG	GAATATATC			1	ACGTTATGCCAAAAAAAG	TATGCCAAAA			1	ACGTCGATTCAGTGAAAAG	CGATTCAGTGA			1	ACGTTTATGTGTGGGAAAAG
																1	ACGTTGCATAAAG	TGCAT		1	ACGTAGGGTGAAAG	AGGGTG		1	ACGTTTTTGGAAAAG	TTTTGGA		1	ACGTCTGTTATAAAAG	CTGTTATA			1	ACGTCGTCTCCGGAAAG	CGTCTCCGG			1	ACGTTTACATTTCAAAAG	TTACATTTCA			1	ACGTTCAACTTTTGAAAAG	TCAACTTTTGA			1	ACGTCATCGATTCTGGAAAG
																1	ACGTTGCAAAAAG	TGCAA		1	ACGTCAACAAAAAG	CAACAA		1	ACGTATAGGTAAAAG	ATAGGTA		1	ACGTCTCATACCAAAG	CTCATACC			1	ACGTGTAAATAAAAAAG	GTAAATAAA			1	ACGTCGGCTCAGCTAAAG	CGGCTCAGCT			1	ACGTGGAATTGGGCAAAAG	GGAATTGGGCA			1	ACGTTTTCTCGATATTAAAG
																1	ACGTATTTTAAAG	ATTTT		1	ACGTTAGTAAAAAG	TAGTAA		1	ACGTTATTCACAAAG	TATTCAC		1	ACGTGTTGTATAAAAG	GTTGTATA			1	ACGTTTTACAAACAAAG	TTTACAAAC			1	ACGTAGACAATTCAAAAG	AGACAATTCA			1	ACGTAAAACGTTCTAAAAG	AAAACGTTCTA			1	ACGTAACGTACGTAATAAAG
																1	ACGTAACCGAAAG	AACCG		1	ACGTTAGCTCAAAG	TAGCTC		1	ACGTTACTTTTAAAG	TACTTTT		1	ACGTCAGCAGTAAAAG	CAGCAGTA			1	ACGTAGTGAGTCAAAAG	AGTGAGTCA			1	ACGTGGTATTGCTTAAAG	GGTATTGCTT			1	ACGTTTAATTAGTCAAAAG	TTAATTAGTCA			1	ACGTATATACATACATAAAG
																1	ACGTCAAGTAAAG	CAAGT		1	ACGTATCTGGAAAG	ATCTGG		1	ACGTGGCCGCAAAAG	GGCCGCA		1	ACGTGGAATAATAAAG	GGAATAAT			1	ACGTAATAAGTAAAAAG	AATAAGTAA			1	ACGTTACATTTGAAAAAG	TACATTTGAA			1	ACGTTTTTCAATTAAAAAG	TTTTCAATTAA			1	ACGTCCTAGGCAGTCAAAAG
																1	ACGTTTCGTAAAG	TTCGT		1	ACGTTGAAGCAAAG	TGAAGC		1	ACGTGTAACTTAAAG	GTAACTT		1	ACGTCAATCGGTAAAG	CAATCGGT			1	ACGTTGATTTCAAAAAG	TGATTTCAA			1	ACGTTTTTAAGAGAAAAG	TTTTAAGAGA			1	ACGTTATAAACCATCAAAG	TATAAACCATC			1	ACGTACCTGATCGAATAAAG
																1	ACGTACCCCAAAG	ACCCC		1	ACGTGAAATAAAAG	GAAATA		1	ACGTGTCGGCTAAAG	GTCGGCT		1	ACGTGAGAAAAAAAAG	GAGAAAAA			1	ACGTGAGAATAAGAAAG	GAGAATAAG			1	ACGTCTACACAAAAAAAG	CTACACAAAA			1	ACGTAATTTCCAGCTAAAG	AATTTCCAGCT			1	ACGTCAACCTTAAGACAAAG
																1	ACGTGGCTGAAAG	GGCTG		1	ACGTTCAAAAAAAG	TCAAAA		1	ACGTACGAAAAAAAG	ACGAAAA		1	ACGTTCAAATAAAAAG	TCAAATAA			1	ACGTTTTCTCACCAAAG	TTTCTCACC			1	ACGTGTGACTAAACAAAG	GTGACTAAAC			1	ACGTGGGAAGCATTTAAAG	GGGAAGCATTT			1	ACGTTAAAAAAATAAAAAAG
																1	ACGTCCAAAAAAG	CCAAA		1	ACGTCATACTAAAG	CATACT		1	ACGTGAAGCCGAAAG	GAAGCCG		1	ACGTTAGAACACAAAG	TAGAACAC			1	ACGTCGTCAACAAAAAG	CGTCAACAA			1	ACGTTAAATTAACAAAAG	TAAATTAACA			1	ACGTTATTCCCGTGCAAAG	TATTCCCGTGC			1	ACGTACTAGTTTTATAAAAG
																1	ACGTATAGGAAAG	ATAGG		1	ACGTCCCTCTAAAG	CCCTCT		1	ACGTGAATTCTAAAG	GAATTCT		1	ACGTGATCCAAGAAAG	GATCCAAG			1	ACGTATATTAGTTAAAG	ATATTAGTT			1	ACGTTTTTAATTTTAAAG	TTTTAATTTT			1	ACGTACAACCATATTAAAG	ACAACCATATT			1	ACGTAAGCTTTGGATAAAAG
																1	ACGTAAGTCAAAG	AAGTC		1	ACGTAATTATAAAG	AATTAT		1	ACGTCTCCGTTAAAG	CTCCGTT		1	ACGTTATTTAATAAAG	TATTTAAT			1	ACGTGAAACATGCAAAG	GAAACATGC			1	ACGTTGAATTCAAAAAAG	TGAATTCAAA			1	ACGTTCGTGCACTGCAAAG	TCGTGCACTGC			1	ACGTTTCAAGATCATCAAAG
																1	ACGTCCTGAAAAG	CCTGA		1	ACGTGAGATGAAAG	GAGATG		1	ACGTTTTAGAAAAAG	TTTAGAA		1	ACGTTCCTCCATAAAG	TCCTCCAT			1	ACGTAGCAGAACCAAAG	AGCAGAACC			1	ACGTCTACAAATTGAAAG	CTACAAATTG			1	ACGTGAAATGTACATAAAG	GAAATGTACAT			1	ACGTAACCGACGACCTAAAG
																1	ACGTTATTCAAAG	TATTC		1	ACGTTTTAACAAAG	TTTAAC		1	ACGTCATAATCAAAG	CATAATC		1	ACGTGGATTGTCAAAG	GGATTGTC			1	ACGTTTTTCAGGAAAAG	TTTTCAGGA			1	ACGTTGAAGAATGAAAAG	TGAAGAATGA			1	ACGTTTGGCTCTATGAAAG	TTGGCTCTATG			1	ACGTGACAGAGAGCTTAAAG
																1	ACGTCACGTAAAG	CACGT		1	ACGTCAGCCCAAAG	CAGCCC		1	ACGTTACGTATAAAG	TACGTAT		1	ACGTTGAATATGAAAG	TGAATATG			1	ACGTACGCTGGTTAAAG	ACGCTGGTT			1	ACGTCAAATCATTCAAAG	CAAATCATTC			1	ACGTTTGCGCTTTTGAAAG	TTGCGCTTTTG			1	ACGTTACCTCTTTTACAAAG
																1	ACGTTTCGGAAAG	TTCGG		1	ACGTATTTGAAAAG	ATTTGA		1	ACGTCGATCACAAAG	CGATCAC		1	ACGTACTATACAAAAG	ACTATACA			1	ACGTTGGCAGAATAAAG	TGGCAGAAT			1	ACGTGGGAATAAATAAAG	GGGAATAAAT			1	ACGTCGTAGCGGGTAAAAG	CGTAGCGGGTA			1	ACGTGCTTTGTTTTAAAAAG
																1	ACGTTCAAAAAAG	TCAAA		1	ACGTCAATCAAAAG	CAATCA		1	ACGTTTTCAGCAAAG	TTTCAGC		1	ACGTTTTAGTATAAAG	TTTAGTAT			1	ACGTATTTTTATCAAAG	ATTTTTATC			1	ACGTTTATCCTATCAAAG	TTATCCTATC			1	ACGTACCAAGGCCATAAAG	ACCAAGGCCAT			1	ACGTAACAGTCATAAGAAAG
																1	ACGTATACGAAAG	ATACG		1	ACGTGGAGCCAAAG	GGAGCC		1	ACGTAACCTCTAAAG	AACCTCT		1	ACGTGACTCGGAAAAG	GACTCGGA			1	ACGTTGACAATTAAAAG	TGACAATTA			1	ACGTAAGAGAGGACAAAG	AAGAGAGGAC			1	ACGTTGCATTATAATAAAG	TGCATTATAAT			1	ACGTAAACGTGAAGAAAAAG
																1	ACGTACGTTAAAG	ACGTT		1	ACGTAGTAGGAAAG	AGTAGG		1	ACGTCGCCGGCAAAG	CGCCGGC		1	ACGTTTGTCATCAAAG	TTGTCATC			1	ACGTCCTACTCCTAAAG	CCTACTCCT			1	ACGTCAACAATGGAAAAG	CAACAATGGA			1	ACGTGGAATGCGGCAAAAG	GGAATGCGGCA			1	ACGTCAAATACACAGTAAAG
																1	ACGTCTATTAAAG	CTATT		1	ACGTTTATTAAAAG	TTATTA		1	ACGTAGACATAAAAG	AGACATA		1	ACGTTGCAGCATAAAG	TGCAGCAT			1	ACGTATCTGTCAAAAAG	ATCTGTCAA			1	ACGTTATATTTACGAAAG	TATATTTACG			1	ACGTTTTTGTCTCTGAAAG	TTTTGTCTCTG			1	ACGTAGAAATCAATACAAAG
																1	ACGTGGTGGAAAG	GGTGG		1	ACGTTGAAGAAAAG	TGAAGA		1	ACGTGAAATTCAAAG	GAAATTC		1	ACGTTCTCAACAAAAG	TCTCAACA			1	ACGTGAAATATATAAAG	GAAATATAT			1	ACGTCCAACACTAGAAAG	CCAACACTAG			1	ACGTTTGACGATAAAAAAG	TTGACGATAAA			1	ACGTCAACTTTAAGTCAAAG
																1	ACGTTTGATAAAG	TTGAT		1	ACGTGCAAAAAAAG	GCAAAA		1	ACGTGTGTGTGAAAG	GTGTGTG		1	ACGTCCTCTGTGAAAG	CCTCTGTG			1	ACGTTCTTTAGGAAAAG	TCTTTAGGA			1	ACGTCGATGTTTCCAAAG	CGATGTTTCC			1	ACGTACATGTTGAGAAAAG	ACATGTTGAGA			1	ACGTTTTGCCAAAAAAAAAG
																1	ACGTCGGCTAAAG	CGGCT		1	ACGTGAAGGGAAAG	GAAGGG		1	ACGTTCCCATCAAAG	TCCCATC		1	ACGTTTTGACCAAAAG	TTTGACCA			1	ACGTAGTGGCGAGAAAG	AGTGGCGAG			1	ACGTGATATTCCCTAAAG	GATATTCCCT			1	ACGTCCCCCATCTTCAAAG	CCCCCATCTTC			1	ACGTTAATAATTGAAGAAAG
																1	ACGTGGAGAAAAG	GGAGA		1	ACGTAAGGTAAAAG	AAGGTA		1	ACGTCTTACCAAAAG	CTTACCA		1	ACGTTTAGCTTGAAAG	TTAGCTTG			1	ACGTTAACAAAAAAAAG	TAACAAAAA			1	ACGTGCTCAAACTCAAAG	GCTCAAACTC			1	ACGTTTCAACCATATAAAG	TTCAACCATAT			1	ACGTTTTTTTGCGCTGAAAG
																1	ACGTTGTGGAAAG	TGTGG		1	ACGTGTTGAGAAAG	GTTGAG		1	ACGTTTTGAGCAAAG	TTTGAGC		1	ACGTACCGTAACAAAG	ACCGTAAC			1	ACGTCCATGCAAAAAAG	CCATGCAAA			1	ACGTCCACGTGGCAAAAG	CCACGTGGCA			1	ACGTGAGAAGCAAAAAAAG	GAGAAGCAAAA			1	ACGTCGTCTTCCTTATAAAG
																1	ACGTAGCTCAAAG	AGCTC		1	ACGTTTACACAAAG	TTACAC		1	ACGTTCTGTTAAAAG	TCTGTTA		1	ACGTCAGGTATAAAAG	CAGGTATA			1	ACGTACCCTTACGAAAG	ACCCTTACG			1	ACGTAACGGACAATAAAG	AACGGACAAT			1	ACGTGTCGACGGGAAAAAG	GTCGACGGGAA			1	ACGTATCTGATAGTGAAAAG
																1	ACGTAGTTAAAAG	AGTTA		1	ACGTAATAAAAAAG	AATAAA		1	ACGTCAAGGTAAAAG	CAAGGTA		1	ACGTGTACCTGCAAAG	GTACCTGC			1	ACGTATGATATTAAAAG	ATGATATTA			1	ACGTAAATGATGTAAAAG	AAATGATGTA			1	ACGTAAAATTTACTAAAAG	AAAATTTACTA			1	ACGTGCTGCCAAAAAAAAAG
																1	ACGTGTGTGAAAG	GTGTG		1	ACGTCCATTCAAAG	CCATTC		1	ACGTATCTATTAAAG	ATCTATT		1	ACGTGAAACAAAAAAG	GAAACAAA			1	ACGTACGCGTGATAAAG	ACGCGTGAT			1	ACGTTCGATTAAAAAAAG	TCGATTAAAA			1	ACGTTTTAGGTAAAAAAAG	TTTAGGTAAAA			1	ACGTCATCTTGGTGTTAAAG
																1	ACGTTGCGAAAAG	TGCGA		1	ACGTGGAGAAAAAG	GGAGAA		1	ACGTGTTTTCTAAAG	GTTTTCT		1	ACGTTAAGAGCAAAAG	TAAGAGCA			1	ACGTCAGACTTTCAAAG	CAGACTTTC			1	ACGTCGTTTAGCTCAAAG	CGTTTAGCTC			1	ACGTAGTAGACAAATAAAG	AGTAGACAAAT			1	ACGTCCTACAAACTCAAAAG
																1	ACGTTACACAAAG	TACAC		1	ACGTACGTTTAAAG	ACGTTT		1	ACGTTTTAGGAAAAG	TTTAGGA		1	ACGTGCTCTTGAAAAG	GCTCTTGA			1	ACGTTATTAACTCAAAG	TATTAACTC			1	ACGTACCTGCAGCCAAAG	ACCTGCAGCC			1	ACGTGGGATGAATCCAAAG	GGGATGAATCC			1	ACGTAAAAATGAAGAAAAAG
																1	ACGTAGGAAAAAG	AGGAA		1	ACGTACTCGCAAAG	ACTCGC		1	ACGTACATTTAAAAG	ACATTTA		1	ACGTATCGAAGAAAAG	ATCGAAGA			1	ACGTCTGAAAAAAAAAG	CTGAAAAAA			1	ACGTCATTTGTATAAAAG	CATTTGTATA			1	ACGTTAAACGGAAAAAAAG	TAAACGGAAAA			1	ACGTTTTTTTTTTTTGAAAG
																1	ACGTGACAAAAAG	GACAA		1	ACGTGAAGAGAAAG	GAAGAG		1	ACGTATGATGCAAAG	ATGATGC		1	ACGTATAAAAAAAAAG	ATAAAAAA			1	ACGTTGTAATATAAAAG	TGTAATATA			1	ACGTAGGAGACAACAAAG	AGGAGACAAC			1	ACGTTAAGAAAAAAAAAAG	TAAGAAAAAAA			1	ACGTACAACTACAAATAAAG
																1	ACGTGTTTAAAAG	GTTTA		1	ACGTACGAACAAAG	ACGAAC		1	ACGTGAACTCTAAAG	GAACTCT		1	ACGTTGGAGGGTAAAG	TGGAGGGT			1	ACGTTGGAAAAATAAAG	TGGAAAAAT			1	ACGTCGCTAAGAAGAAAG	CGCTAAGAAG			1	ACGTTTCTACACATCAAAG	TTCTACACATC			1	ACGTTAGGTTAATTAAAAAG
																1	ACGTCCCTTAAAG	CCCTT		1	ACGTTTAATTAAAG	TTAATT		1	ACGTTTCGTCAAAAG	TTCGTCA		1	ACGTCTACCCTCAAAG	CTACCCTC			1	ACGTGAACACATTAAAG	GAACACATT			1	ACGTCAAGAACAACAAAG	CAAGAACAAC			1	ACGTATTACCATTGTAAAG	ATTACCATTGT			1	ACGTTCCATTTTTACAAAAG
																1	ACGTCGCCGAAAG	CGCCG		1	ACGTTATCAAAAAG	TATCAA		1	ACGTGATTTATAAAG	GATTTAT		1	ACGTTTATATAGAAAG	TTATATAG			1	ACGTGCAGAGAATAAAG	GCAGAGAAT			1	ACGTGTGGAAATTGAAAG	GTGGAAATTG			1	ACGTACTGATTAGTTAAAG	ACTGATTAGTT			1	ACGTGTATTAGTTGTGAAAG
																1	ACGTACCTAAAAG	ACCTA		1	ACGTATCCAAAAAG	ATCCAA		1	ACGTACTGCTTAAAG	ACTGCTT		1	ACGTGCTAATCTAAAG	GCTAATCT			1	ACGTTTACCGATTAAAG	TTACCGATT			1	ACGTACGTAAGAGCAAAG	ACGTAAGAGC			1	ACGTTTATTGAGAGCAAAG	TTATTGAGAGC			1	ACGTTAAAAATGTATAAAAG
																1	ACGTGACCCAAAG	GACCC		1	ACGTGGTTGGAAAG	GGTTGG		1	ACGTCACAAGCAAAG	CACAAGC		1	ACGTAAATTGTAAAAG	AAATTGTA			1	ACGTAATAGTTGTAAAG	AATAGTTGT			1	ACGTGTCTTATCTAAAAG	GTCTTATCTA			1	ACGTGCATGGTAAAAAAAG	GCATGGTAAAA			1	ACGTCACCTTAAGCCGAAAG
																1	ACGTGTAGAAAAG	GTAGA		1	ACGTCGTTTGAAAG	CGTTTG		1	ACGTGATTACGAAAG	GATTACG		1	ACGTAACAGAAAAAAG	AACAGAAA			1	ACGTATGTCAAAAAAAG	ATGTCAAAA			1	ACGTTGATATACACAAAG	TGATATACAC			1	ACGTGCGAGTGTGGTAAAG	GCGAGTGTGGT			1	ACGTACTTTCTGACACAAAG
																1	ACGTCAGACAAAG	CAGAC		1	ACGTGTCTACAAAG	GTCTAC		1	ACGTTAACGCTAAAG	TAACGCT		1	ACGTATGCACCTAAAG	ATGCACCT			1	ACGTGTGAGAACTAAAG	GTGAGAACT			1	ACGTCGAATTCGACAAAG	CGAATTCGAC			1	ACGTTTCGGAAATATAAAG	TTCGGAAATAT			1	ACGTTTTTTTCTCTCTAAAG
																1	ACGTATGTCAAAG	ATGTC		1	ACGTTCTTTTAAAG	TCTTTT		1	ACGTATTATGAAAAG	ATTATGA		1	ACGTATTAATCAAAAG	ATTAATCA			1	ACGTGTGAGAGATAAAG	GTGAGAGAT			1	ACGTAAATCTATGAAAAG	AAATCTATGA			1	ACGTCCACATATGTAAAAG	CCACATATGTA			1	ACGTACTGGTGAATCAAAAG
																1	ACGTAATATAAAG	AATAT		1	ACGTGACCTGAAAG	GACCTG		1	ACGTGGGGATCAAAG	GGGGATC		1	ACGTACACCGTAAAAG	ACACCGTA			1	ACGTTCGATTCTCAAAG	TCGATTCTC			1	ACGTCTAAGAAGAGAAAG	CTAAGAAGAG			1	ACGTCGTTGACGAAGAAAG	CGTTGACGAAG			1	ACGTTGCTTTTCCATGAAAG
																1	ACGTGTAACAAAG	GTAAC		1	ACGTTATAACAAAG	TATAAC		1	ACGTGGAAACTAAAG	GGAAACT		1	ACGTCACGTGGAAAAG	CACGTGGA			1	ACGTGTACATAGCAAAG	GTACATAGC			1	ACGTAGCAATTAACAAAG	AGCAATTAAC			1	ACGTCGTGTTGGAGTAAAG	CGTGTTGGAGT			1	ACGTGAGAATAGACAAAAAG
																1	ACGTCGACAAAAG	CGACA		1	ACGTAAACGCAAAG	AAACGC		1	ACGTTTCGTTAAAAG	TTCGTTA		1	ACGTGATCAAACAAAG	GATCAAAC			1	ACGTTAAGATACAAAAG	TAAGATACA			1	ACGTGACACCAAAAAAAG	GACACCAAAA			1	ACGTGAACTGTAGTCAAAG	GAACTGTAGTC			1	ACGTGATAAACAACTTAAAG
																1	ACGTTTCTAAAAG	TTCTA		1	ACGTCATGTAAAAG	CATGTA		1	ACGTTAGAGAGAAAG	TAGAGAG		1	ACGTAACTAAATAAAG	AACTAAAT			1	ACGTTTGGGCCAAAAAG	TTGGGCCAA			1	ACGTGAAATTTGCCAAAG	GAAATTTGCC			1	ACGTTATAGTATAAAAAAG	TATAGTATAAA			1	ACGTCAAAACCAAGGCAAAG
																1	ACGTGTAAAAAAG	GTAAA		1	ACGTGAATCAAAAG	GAATCA		1	ACGTAACCTCCAAAG	AACCTCC		1	ACGTTGGAGCCCAAAG	TGGAGCCC			1	ACGTCATAGGGGAAAAG	CATAGGGGA			1	ACGTAGAACACAACAAAG	AGAACACAAC			1	ACGTAATATGTAGTGAAAG	AATATGTAGTG			1	ACGTAGTGACATAACGAAAG
																1	ACGTAACGGAAAG	AACGG		1	ACGTCTTATAAAAG	CTTATA		1	ACGTCTGTATAAAAG	CTGTATA		1	ACGTCACAAGTCAAAG	CACAAGTC			1	ACGTAACTGCTAAAAAG	AACTGCTAA			1	ACGTATCGTAGAGGAAAG	ATCGTAGAGG			1	ACGTAACTCCTTTGCAAAG	AACTCCTTTGC			1	ACGTGTCGCGAAAACGAAAG
																1	ACGTCTTCGAAAG	CTTCG		1	ACGTTTTGTTAAAG	TTTGTT		1	ACGTACCTCCGAAAG	ACCTCCG		1	ACGTGTATGATGAAAG	GTATGATG			1	ACGTGCTATTGAGAAAG	GCTATTGAG			1	ACGTAAGCGCATGGAAAG	AAGCGCATGG			1	ACGTCAGTCGACTCTAAAG	CAGTCGACTCT			1	ACGTAACGACCAATAAAAAG
																1	ACGTCCATTAAAG	CCATT		1	ACGTCGAGACAAAG	CGAGAC		1	ACGTATACTTCAAAG	ATACTTC		1	ACGTGTCACTAAAAAG	GTCACTAA			1	ACGTCTCCCAAATAAAG	CTCCCAAAT			1	ACGTTCGGACATTGAAAG	TCGGACATTG			1	ACGTTAACCACACAAAAAG	TAACCACACAA			1	ACGTACCTACTTACCTAAAG
																1	ACGTAAGGTAAAG	AAGGT		1	ACGTGCTGAGAAAG	GCTGAG		1	ACGTTACTGGGAAAG	TACTGGG		1	ACGTGCAGCAACAAAG	GCAGCAAC			1	ACGTAAACTATCAAAAG	AAACTATCA			1	ACGTTTTTATTGCCAAAG	TTTTATTGCC			1	ACGTTATAATAATGAAAAG	TATAATAATGA			1	ACGTTGTTTCAAATTTAAAG
																1	ACGTTAATAAAAG	TAATA		1	ACGTACGATAAAAG	ACGATA		1	ACGTTAGACCTAAAG	TAGACCT		1	ACGTACTTCACAAAAG	ACTTCACA			1	ACGTATGAAAAAAAAAG	ATGAAAAAA			1	ACGTACAATCTTCAAAAG	ACAATCTTCA			1	ACGTACAGCATGGGGAAAG	ACAGCATGGGG			1	ACGTTAACCTAGTCAGAAAG
																1	ACGTAGCGTAAAG	AGCGT		1	ACGTCAAGTGAAAG	CAAGTG		1	ACGTGGTAGTAAAAG	GGTAGTA		1	ACGTAATGAAGCAAAG	AATGAAGC			1	ACGTCGTGGACCAAAAG	CGTGGACCA			1	ACGTTAAATGTTTAAAAG	TAAATGTTTA			1	ACGTTAAACCTTTAAAAAG	TAAACCTTTAA			1	ACGTGCCCACCAACTCAAAG
																1	ACGTAGCACAAAG	AGCAC		1	ACGTAAACAGAAAG	AAACAG		1	ACGTTTAGTGAAAAG	TTAGTGA		1	ACGTTTATCTTTAAAG	TTATCTTT			1	ACGTTCTACAAACAAAG	TCTACAAAC			1	ACGTGATCAATAGTAAAG	GATCAATAGT			1	ACGTTTAGGAATTAGAAAG	TTAGGAATTAG			1	ACGTGATCAGACGACTAAAG
																1	ACGTTCAATAAAG	TCAAT		1	ACGTTTTCAAAAAG	TTTCAA		1	ACGTCGGAGATAAAG	CGGAGAT		1	ACGTGATTTATTAAAG	GATTTATT			1	ACGTGGAATGTAGAAAG	GGAATGTAG			1	ACGTACTTAACTTGAAAG	ACTTAACTTG			1	ACGTGTAAGAAGTTTAAAG	GTAAGAAGTTT			1	ACGTCGTTTAGTTACGAAAG
																1	ACGTGTCATAAAG	GTCAT		1	ACGTACCTTCAAAG	ACCTTC		1	ACGTGGTGGTTAAAG	GGTGGTT		1	ACGTTTGATTGGAAAG	TTGATTGG			1	ACGTGAATAGCATAAAG	GAATAGCAT			1	ACGTTCTTTCTTTAAAAG	TCTTTCTTTA			1	ACGTCGTAAATAAGCAAAG	CGTAAATAAGC			1	ACGTTATATTTTATAGAAAG
																1	ACGTTAGTTAAAG	TAGTT		1	ACGTAACATCAAAG	AACATC		1	ACGTGAGGCTGAAAG	GAGGCTG		1	ACGTCAAACGCAAAAG	CAAACGCA			1	ACGTGACAAACGGAAAG	GACAAACGG			1	ACGTACAATATCACAAAG	ACAATATCAC			1	ACGTTTTCATTTGGAAAAG	TTTCATTTGGA			1	ACGTACGTCGTAAGTAAAAG
																1	ACGTAAATGAAAG	AAATG		1	ACGTCCAGAGAAAG	CCAGAG		1	ACGTTTCAGGCAAAG	TTCAGGC		1	ACGTCACTGTCCAAAG	CACTGTCC			1	ACGTAATCCCACAAAAG	AATCCCACA			1	ACGTGAGATCAAGGAAAG	GAGATCAAGG			1	ACGTGTTTGGAAGTAAAAG	GTTTGGAAGTA			1	ACGTGATAGAATATACAAAG
																1	ACGTCTCGAAAAG	CTCGA		1	ACGTTCGATGAAAG	TCGATG		1	ACGTAATAGATAAAG	AATAGAT		1	ACGTGACACAAAAAAG	GACACAAA			1	ACGTTGATATACTAAAG	TGATATACT			1	ACGTCATTATACTCAAAG	CATTATACTC			1	ACGTGTCCTCGGTATAAAG	GTCCTCGGTAT			1	ACGTACCAAAAACTGTAAAG
																1	ACGTTCTGCAAAG	TCTGC		1	ACGTTTAGGCAAAG	TTAGGC		1	ACGTAAATTCCAAAG	AAATTCC		1	ACGTAACTATTAAAAG	AACTATTA			1	ACGTATCAATATGAAAG	ATCAATATG			1	ACGTAAGGTTATTAAAAG	AAGGTTATTA			1	ACGTCGTCTTTAACAAAAG	CGTCTTTAACA			1	ACGTTAGTCATGACGAAAAG
																1	ACGTCTATAAAAG	CTATA		1	ACGTTGTCATAAAG	TGTCAT		1	ACGTTCTCGGAAAAG	TCTCGGA		1	ACGTATGAGGGAAAAG	ATGAGGGA			1	ACGTTTGCACAAAAAAG	TTGCACAAA			1	ACGTTTTTTTAAGTAAAG	TTTTTTAAGT			1	ACGTACTACTTGTTAAAAG	ACTACTTGTTA			1	ACGTCCTGGATCATAAAAAG
																1	ACGTGGCTTAAAG	GGCTT		1	ACGTCAGAGGAAAG	CAGAGG		1	ACGTGTGTATCAAAG	GTGTATC		1	ACGTAAGCTGTTAAAG	AAGCTGTT			1	ACGTGTTCTCAGGAAAG	GTTCTCAGG			1	ACGTCGTATCCGCCAAAG	CGTATCCGCC			1	ACGTACTTCGCCGACAAAG	ACTTCGCCGAC			1	ACGTTGAAGTCTGTAGAAAG
																1	ACGTCCTGGAAAG	CCTGG		1	ACGTATGATCAAAG	ATGATC		1	ACGTTGTGACAAAAG	TGTGACA		1	ACGTTTAGAACAAAAG	TTAGAACA			1	ACGTCTCACAAGCAAAG	CTCACAAGC			1	ACGTCACGGTGGTAAAAG	CACGGTGGTA			1	ACGTTTAGCCATAAGAAAG	TTAGCCATAAG			1	ACGTCCTCCTTTAACAAAAG
																1	ACGTTATACAAAG	TATAC		1	ACGTCGACACAAAG	CGACAC		1	ACGTGAGCTTGAAAG	GAGCTTG		1	ACGTCCTAATGAAAAG	CCTAATGA			1	ACGTAGAGCATGCAAAG	AGAGCATGC			1	ACGTCACATCAACCAAAG	CACATCAACC			1	ACGTATATCAAATTTAAAG	ATATCAAATTT			1	ACGTATGGTCCAGGTGAAAG
																1	ACGTAAGGCAAAG	AAGGC		1	ACGTTACCGGAAAG	TACCGG		1	ACGTGTAATTAAAAG	GTAATTA		1	ACGTTTTTTCGGAAAG	TTTTTCGG			1	ACGTTCGGTGCAGAAAG	TCGGTGCAG			1	ACGTAATCCACATTAAAG	AATCCACATT			1	ACGTGCCCTACAAGCAAAG	GCCCTACAAGC			1	ACGTATCAAACAGTGAAAAG
																1	ACGTGTGTTAAAG	GTGTT		1	ACGTTTTTGTAAAG	TTTTGT		1	ACGTTGATAATAAAG	TGATAAT		1	ACGTCTGGAGGCAAAG	CTGGAGGC			1	ACGTGTTGACTAGAAAG	GTTGACTAG			1	ACGTCTAAATATGGAAAG	CTAAATATGG			1	ACGTTTAGTAATATTAAAG	TTAGTAATATT			1	ACGTACACTCACCGTTAAAG
																1	ACGTTAATCAAAG	TAATC		1	ACGTGATCCAAAAG	GATCCA		1	ACGTCTATTTGAAAG	CTATTTG		1	ACGTATACATGAAAAG	ATACATGA			1	ACGTACATATAAAAAAG	ACATATAAA			1	ACGTCACACTAGACAAAG	CACACTAGAC			1	ACGTTATGTTAAAAAAAAG	TATGTTAAAAA			1	ACGTAAATAATTTATGAAAG
																1	ACGTCGTCTAAAG	CGTCT		1	ACGTGGACTAAAAG	GGACTA		1	ACGTCAGAAGAAAAG	CAGAAGA		1	ACGTTATTTGATAAAG	TATTTGAT			1	ACGTTAGAGGACCAAAG	TAGAGGACC			1	ACGTATCGTAAGGAAAAG	ATCGTAAGGA			1	ACGTGACTCTTCATAAAAG	GACTCTTCATA			1	ACGTGACACATATTTTAAAG
																1	ACGTGTAGGAAAG	GTAGG		1	ACGTCTTGAAAAAG	CTTGAA		1	ACGTAGCCAAAAAAG	AGCCAAA		1	ACGTAGAAGGTAAAAG	AGAAGGTA			1	ACGTAAGATTTTGAAAG	AAGATTTTG			1	ACGTAGATTTATTCAAAG	AGATTTATTC			1	ACGTTAACACTGAACAAAG	TAACACTGAAC			1	ACGTTTGTTGATGCTTAAAG
																1	ACGTGTGCCAAAG	GTGCC		1	ACGTCAAGACAAAG	CAAGAC		1	ACGTATTTAATAAAG	ATTTAAT		1	ACGTAAATAGTTAAAG	AAATAGTT			1	ACGTTTTTGGGTGAAAG	TTTTGGGTG			1	ACGTTTCCACCTCTAAAG	TTCCACCTCT			1	ACGTAGCCCTTCCTCAAAG	AGCCCTTCCTC			1	ACGTTCGTGATCTGGTAAAG
																1	ACGTGGGTAAAAG	GGGTA		1	ACGTGGGACTAAAG	GGGACT		1	ACGTGTAGAAGAAAG	GTAGAAG		1	ACGTCGTTGTAGAAAG	CGTTGTAG			1	ACGTATTATCCATAAAG	ATTATCCAT			1	ACGTAAAATACGTGAAAG	AAAATACGTG			1	ACGTATGTATCATTCAAAG	ATGTATCATTC			1	ACGTTTAGATGAGAAGAAAG
																1	ACGTAATTTAAAG	AATTT		1	ACGTTATGTCAAAG	TATGTC		1	ACGTTTTACAAAAAG	TTTACAA		1	ACGTTATGGGGGAAAG	TATGGGGG			1	ACGTATAGTTATGAAAG	ATAGTTATG			1	ACGTAATATGCTATAAAG	AATATGCTAT			1	ACGTATCAAGGCCACAAAG	ATCAAGGCCAC			1	ACGTTTTCATGTGCATAAAG
																1	ACGTTAACAAAAG	TAACA		1	ACGTACTAGAAAAG	ACTAGA		1	ACGTAAGACTGAAAG	AAGACTG		1	ACGTGCAGTGTGAAAG	GCAGTGTG			1	ACGTGTCTAATTTAAAG	GTCTAATTT			1	ACGTAATTCATTAAAAAG	AATTCATTAA			1	ACGTCGGCCACTCCGAAAG	CGGCCACTCCG			1	ACGTGCAGCACGTGATAAAG
																1	ACGTTTCTGAAAG	TTCTG		1	ACGTTGAAAAAAAG	TGAAAA		1	ACGTCGAGGTAAAAG	CGAGGTA		1	ACGTAAGACGTCAAAG	AAGACGTC			1	ACGTATATTACAAAAAG	ATATTACAA			1	ACGTTCCTTTGTGAAAAG	TCCTTTGTGA			1	ACGTTTCCATTGTTTAAAG	TTCCATTGTTT			1	ACGTTACATCGTGTTTAAAG
																1	ACGTGACGAAAAG	GACGA		1	ACGTGAGTTGAAAG	GAGTTG		1	ACGTCTCCTGAAAAG	CTCCTGA		1	ACGTCACAAGTTAAAG	CACAAGTT			1	ACGTCACACAAGTAAAG	CACACAAGT			1	ACGTCTTTTAAATAAAAG	CTTTTAAATA			1	ACGTATAAGCACATCAAAG	ATAAGCACATC			1	ACGTAGCAGCCGCCACAAAG
																1	ACGTTTACGAAAG	TTACG		1	ACGTGTGGGGAAAG	GTGGGG		1	ACGTAAGTTATAAAG	AAGTTAT		1	ACGTCGCATCAGAAAG	CGCATCAG			1	ACGTCGAATAACGAAAG	CGAATAACG			1	ACGTTTTAAGAAATAAAG	TTTAAGAAAT			1	ACGTGGAATGATCGGAAAG	GGAATGATCGG			1	ACGTGCGAGCACAACCAAAG
																1	ACGTGACTAAAAG	GACTA		1	ACGTAGAAGCAAAG	AGAAGC		1	ACGTAACAATAAAAG	AACAATA		1	ACGTGTTAGAGAAAAG	GTTAGAGA			1	ACGTGGCTATTGGAAAG	GGCTATTGG			1	ACGTTTACAATCTCAAAG	TTACAATCTC			1	ACGTGGATTTAACAAAAAG	GGATTTAACAA			1	ACGTTATATCTATTTTAAAG
																1	ACGTGCTTAAAAG	GCTTA		1	ACGTGTGTCAAAAG	GTGTCA		1	ACGTGATGTAGAAAG	GATGTAG		1	ACGTTACTCATGAAAG	TACTCATG			1	ACGTGAATTTCTTAAAG	GAATTTCTT			1	ACGTCATAACTAGAAAAG	CATAACTAGA			1	ACGTGTTGTGAGATCAAAG	GTTGTGAGATC			1	ACGTAGAGATCTTTAAAAAG
																1	ACGTCAATTAAAG	CAATT		1	ACGTGACATCAAAG	GACATC		1	ACGTTGCCTTAAAAG	TGCCTTA		1	ACGTTCAGACAAAAAG	TCAGACAA			1	ACGTGAAGAGAGCAAAG	GAAGAGAGC			1	ACGTTTTTGAATAGAAAG	TTTTGAATAG			1	ACGTACCATGTAGATAAAG	ACCATGTAGAT			1	ACGTCCGGGTCATGATAAAG
																1	ACGTTGGACAAAG	TGGAC		1	ACGTTGGCCCAAAG	TGGCCC		1	ACGTTGAGTTCAAAG	TGAGTTC		1	ACGTGATATCCAAAAG	GATATCCA			1	ACGTCGAAGCGACAAAG	CGAAGCGAC			1	ACGTCCGGCGTCCAAAAG	CCGGCGTCCA			1	ACGTTGCCGAGGGAAAAAG	TGCCGAGGGAA			1	ACGTAGTTCAATAATGAAAG
																1	ACGTTGTCCAAAG	TGTCC		1	ACGTTGAGGCAAAG	TGAGGC		1	ACGTCAACAGAAAAG	CAACAGA		1	ACGTGGAGAGAAAAAG	GGAGAGAA			1	ACGTAACATTTTCAAAG	AACATTTTC			1	ACGTTTTAGAAAAAAAAG	TTTAGAAAAA			1	ACGTAAAATGTACAGAAAG	AAAATGTACAG			1	ACGTTTTTAAATCACAAAAG
																1	ACGTAGGTGAAAG	AGGTG		1	ACGTACTGGCAAAG	ACTGGC		1	ACGTGGCGAAGAAAG	GGCGAAG		1	ACGTAAACACAAAAAG	AAACACAA			1	ACGTCCGGCGCCAAAAG	CCGGCGCCA			1	ACGTGGCTCGCAAAAAAG	GGCTCGCAAA			1	ACGTTTCCTTCTGGGAAAG	TTCCTTCTGGG			1	ACGTAGCATCCATGGAAAAG
																1	ACGTGCGTGAAAG	GCGTG		1	ACGTGTATCCAAAG	GTATCC		1	ACGTCGCTGTAAAAG	CGCTGTA		1	ACGTTTAGAAAAAAAG	TTAGAAAA			1	ACGTAAGAATGATAAAG	AAGAATGAT			1	ACGTCTAGATACTCAAAG	CTAGATACTC			1	ACGTGATTTTAAGACAAAG	GATTTTAAGAC			1	ACGTGGAGCGTCTTTGAAAG
																1	ACGTAACTAAAAG	AACTA		1	ACGTTTCTTCAAAG	TTCTTC		1	ACGTCATCAGCAAAG	CATCAGC		1	ACGTGTCGGGAAAAAG	GTCGGGAA			1	ACGTCGTCAAGACAAAG	CGTCAAGAC			1	ACGTTCCTTCAAGCAAAG	TCCTTCAAGC			1	ACGTTTGGAGGGGTCAAAG	TTGGAGGGGTC			1	ACGTCCCCCGCCTCCAAAAG
																1	ACGTCCTCCAAAG	CCTCC		1	ACGTTTCAAAAAAG	TTCAAA		1	ACGTGCAAGAGAAAG	GCAAGAG		1	ACGTGTACTGGAAAAG	GTACTGGA			1	ACGTGGATTTACGAAAG	GGATTTACG			1	ACGTAAATATTAGAAAAG	AAATATTAGA			1	ACGTATCCACAGGGCAAAG	ATCCACAGGGC			1	ACGTGAGGATTATACCAAAG
																1	ACGTCACAGAAAG	CACAG		1	ACGTGGCGAGAAAG	GGCGAG		1	ACGTCCTCGGGAAAG	CCTCGGG		1	ACGTCCCACGAAAAAG	CCCACGAA			1	ACGTCAATAACTAAAAG	CAATAACTA			1	ACGTTTAAATATTAAAAG	TTAAATATTA			1	ACGTATCTGTCTTTCAAAG	ATCTGTCTTTC			1	ACGTATATAGAGAGAAAAAG
																1	ACGTATATTAAAG	ATATT		1	ACGTATCCTAAAAG	ATCCTA		1	ACGTCATTGCAAAAG	CATTGCA		1	ACGTTGTTCCTGAAAG	TGTTCCTG			1	ACGTTGCTTTTGAAAAG	TGCTTTTGA			1	ACGTAAACAACAGCAAAG	AAACAACAGC			1	ACGTATAAAATATCTAAAG	ATAAAATATCT			1	ACGTGTTCTTTGCAAGAAAG
																1	ACGTCGAGCAAAG	CGAGC		1	ACGTGCACCAAAAG	GCACCA		1	ACGTTTTGAAGAAAG	TTTGAAG		1	ACGTATGTTAGGAAAG	ATGTTAGG			1	ACGTTGATGCCATAAAG	TGATGCCAT			1	ACGTGCCAACACGAAAAG	GCCAACACGA			1	ACGTAGTTAAAAAAAAAAG	AGTTAAAAAAA			1	ACGTTTGATACGTCCTAAAG
																1	ACGTATTCAAAAG	ATTCA		1	ACGTATAATGAAAG	ATAATG		1	ACGTCCAGAAAAAAG	CCAGAAA		1	ACGTTCCACACAAAAG	TCCACACA			1	ACGTGTGTATCTGAAAG	GTGTATCTG			1	ACGTTCATCAATCTAAAG	TCATCAATCT			1	ACGTAGAAGTCAATCAAAG	AGAAGTCAATC			1	ACGTGCAAGCAACTAGAAAG
																1	ACGTACTCCAAAG	ACTCC		1	ACGTTTTTTCAAAG	TTTTTC		1	ACGTCGTTGTTAAAG	CGTTGTT		1	ACGTATGGATAAAAAG	ATGGATAA			1	ACGTGTTATAACCAAAG	GTTATAACC			1	ACGTTTGCTTCTTCAAAG	TTGCTTCTTC			1	ACGTGGATTATCAAAAAAG	GGATTATCAAA			1	ACGTAAATATAAACACAAAG
																1	ACGTCATGTAAAG	CATGT		1	ACGTTGCGGCAAAG	TGCGGC		1	ACGTTCAAGTAAAAG	TCAAGTA		1	ACGTCTTGTCGAAAAG	CTTGTCGA			1	ACGTAGCTGATTTAAAG	AGCTGATTT			1	ACGTCTAAACCATAAAAG	CTAAACCATA			1	ACGTATGGATCTTTTAAAG	ATGGATCTTTT			1	ACGTCCATCCAGTGCCAAAG
																1	ACGTATCTCAAAG	ATCTC		1	ACGTGCCCGGAAAG	GCCCGG		1	ACGTATTTGGAAAAG	ATTTGGA		1	ACGTATAGTAAGAAAG	ATAGTAAG			1	ACGTACGTATATGAAAG	ACGTATATG			1	ACGTGGGAATTTTTAAAG	GGGAATTTTT			1	ACGTGTCAGAATCATAAAG	GTCAGAATCAT			1	ACGTCATCTTCCTTGTAAAG
																1	ACGTGGGCAAAAG	GGGCA		1	ACGTTTGAAGAAAG	TTGAAG		1	ACGTTTGGATGAAAG	TTGGATG		1	ACGTACGAAGACAAAG	ACGAAGAC			1	ACGTTAAACCAAAAAAG	TAAACCAAA			1	ACGTAATCTATCTTAAAG	AATCTATCTT			1	ACGTATAAGAAAATAAAAG	ATAAGAAAATA			1	ACGTTAATCAATTTTGAAAG
																1	ACGTGGGGTAAAG	GGGGT		1	ACGTCCACGGAAAG	CCACGG		1	ACGTTGTTTCTAAAG	TGTTTCT		1	ACGTCGCATACAAAAG	CGCATACA			1	ACGTAGAATTTAGAAAG	AGAATTTAG			1	ACGTTTTCTTTAAAAAAG	TTTCTTTAAA			1	ACGTGTAAGAAATGAAAAG	GTAAGAAATGA			1	ACGTGACTCGAACTGCAAAG
																1	ACGTAATTGAAAG	AATTG		1	ACGTGGCCCAAAAG	GGCCCA		1	ACGTAATTCCAAAAG	AATTCCA		1	ACGTACTTTAAGAAAG	ACTTTAAG			1	ACGTGGAAGAGGTAAAG	GGAAGAGGT			1	ACGTACTTTTAAGTAAAG	ACTTTTAAGT			1	ACGTGCTCTATAATGAAAG	GCTCTATAATG			1	ACGTGGAGGCTAATCAAAAG
																1	ACGTGTTGCAAAG	GTTGC		1	ACGTTAAATAAAAG	TAAATA		1	ACGTAGCCGATAAAG	AGCCGAT		1	ACGTGGAACTTCAAAG	GGAACTTC			1	ACGTTAACGTTACAAAG	TAACGTTAC			1	ACGTGTGCTAGTTCAAAG	GTGCTAGTTC			1	ACGTTCCGCGTTCATAAAG	TCCGCGTTCAT			1	ACGTAGAGGAAAAAATAAAG
																1	ACGTTGCCTAAAG	TGCCT		1	ACGTTAGAGAAAAG	TAGAGA		1	ACGTACAGAAAAAAG	ACAGAAA		1	ACGTGAATTTTAAAAG	GAATTTTA			1	ACGTGTATGATAAAAAG	GTATGATAA			1	ACGTTGTCTCTGTCAAAG	TGTCTCTGTC			1	ACGTTACAATTATATAAAG	TACAATTATAT			1	ACGTAAAAATGCATACAAAG
																1	ACGTCGTTAAAAG	CGTTA		1	ACGTTAGGACAAAG	TAGGAC		1	ACGTTCCACGAAAAG	TCCACGA		1	ACGTCCCAGAGGAAAG	CCCAGAGG			1	ACGTATTAATCTCAAAG	ATTAATCTC			1	ACGTTACGTTGCATAAAG	TACGTTGCAT			1	ACGTCCCTGATCACCAAAG	CCCTGATCACC			1	ACGTAATTATCTTCGTAAAG
																1	ACGTGCGAGAAAG	GCGAG		1	ACGTACCTTGAAAG	ACCTTG		1	ACGTAATCATCAAAG	AATCATC		1	ACGTTTCATTTCAAAG	TTCATTTC			1	ACGTAAAAATATAAAAG	AAAAATATA			1	ACGTAGAACTTTAAAAAG	AGAACTTTAA			1	ACGTATTTACCAAGAAAAG	ATTTACCAAGA			1	ACGTGGTGGTGGGATCAAAG
																1	ACGTTAGAAAAAG	TAGAA		1	ACGTTTCTACAAAG	TTCTAC		1	ACGTGTTGCTGAAAG	GTTGCTG		1	ACGTTCCTCTCGAAAG	TCCTCTCG			1	ACGTGGAACAAAAAAAG	GGAACAAAA			1	ACGTTGGCTAGTAGAAAG	TGGCTAGTAG			1	ACGTGTATTAAAAAAAAAG	GTATTAAAAAA			1	ACGTTTACGGTAATGAAAAG
																1	ACGTGTAAGAAAG	GTAAG		1	ACGTATTGGTAAAG	ATTGGT		1	ACGTCACGTGCAAAG	CACGTGC		1	ACGTCACACACAAAAG	CACACACA			1	ACGTTGCGGCAACAAAG	TGCGGCAAC			1	ACGTATACATGCGCAAAG	ATACATGCGC			1	ACGTGTCGTCCATATAAAG	GTCGTCCATAT			1	ACGTCTATCTTAGCTCAAAG
																1	ACGTATATCAAAG	ATATC		1	ACGTGGGTTTAAAG	GGGTTT		1	ACGTAAATGTTAAAG	AAATGTT		1	ACGTTTCGTGGAAAAG	TTCGTGGA			1	ACGTTATTTTTCAAAAG	TATTTTTCA			1	ACGTTATTTGCTCGAAAG	TATTTGCTCG			1	ACGTGAGATTCATATAAAG	GAGATTCATAT			1	ACGTTGGTGTAATGAGAAAG
																1	ACGTGAGGGAAAG	GAGGG		1	ACGTGGCAAGAAAG	GGCAAG		1	ACGTGGAGGGTAAAG	GGAGGGT		1	ACGTTATGCTGGAAAG	TATGCTGG			1	ACGTTAGAACAAAAAAG	TAGAACAAA			1	ACGTTTTTTTAGCTAAAG	TTTTTTAGCT			1	ACGTACGACATAACAAAAG	ACGACATAACA			1	ACGTTAGCGAGGGTTGAAAG
																1	ACGTAGCCAAAAG	AGCCA		1	ACGTCAAGCAAAAG	CAAGCA		1	ACGTATTGACAAAAG	ATTGACA		1	ACGTGACAAATCAAAG	GACAAATC			1	ACGTAATTTCATTAAAG	AATTTCATT			1	ACGTAGACCCGTAAAAAG	AGACCCGTAA			1	ACGTAGACAAAAAAAAAAG	AGACAAAAAAA			1	ACGTGAAGCTTTGAAGAAAG
																1	ACGTCAACCAAAG	CAACC		1	ACGTCGAGAGAAAG	CGAGAG		1	ACGTCTGGCACAAAG	CTGGCAC		1	ACGTAAGAGAGTAAAG	AAGAGAGT			1	ACGTTATGCGATGAAAG	TATGCGATG			1	ACGTTTAAGCTTGTAAAG	TTAAGCTTGT			1	ACGTGAGACAAACAAAAAG	GAGACAAACAA			1	ACGTGTGTGGACTAGTAAAG
																1	ACGTCTGGGAAAG	CTGGG		1	ACGTGTCCTAAAAG	GTCCTA		1	ACGTGTTATTCAAAG	GTTATTC		1	ACGTGCCACGGGAAAG	GCCACGGG			1	ACGTTGGGGCCTAAAAG	TGGGGCCTA			1	ACGTGATAAGCAAGAAAG	GATAAGCAAG			1	ACGTGTGTCCTCGTCAAAG	GTGTCCTCGTC			1	ACGTCTCGTAAGAATCAAAG
																1	ACGTGAATTAAAG	GAATT		1	ACGTGGTCTAAAAG	GGTCTA		1	ACGTCTTATAAAAAG	CTTATAA		1	ACGTAGATCAATAAAG	AGATCAAT			1	ACGTAACCTTTTGAAAG	AACCTTTTG			1	ACGTGGCGTATGATAAAG	GGCGTATGAT			1	ACGTTCTTTGGATCGAAAG	TCTTTGGATCG			1	ACGTCCTCCGTGCGGCAAAG
																1	ACGTGGTACAAAG	GGTAC		1	ACGTGCTGGTAAAG	GCTGGT		1	ACGTTTGAGGTAAAG	TTGAGGT		1	ACGTGGTGTTAAAAAG	GGTGTTAA			1	ACGTAATCGAAGAAAAG	AATCGAAGA			1	ACGTTATTATATCGAAAG	TATTATATCG			1	ACGTAAAATAGGAAGAAAG	AAAATAGGAAG			1	ACGTCACATGTAAACAAAAG
																1	ACGTCCGTGAAAG	CCGTG		1	ACGTATTCATAAAG	ATTCAT		1	ACGTGTTGGCTAAAG	GTTGGCT		1	ACGTCGATCCCTAAAG	CGATCCCT			1	ACGTAATTTCTTCAAAG	AATTTCTTC			1	ACGTTTCAAAAAAAAAAG	TTCAAAAAAA			1	ACGTAAATGTAATAAAAAG	AAATGTAATAA			1	ACGTGAGTTGTTCTCAAAAG
																1	ACGTTATGCAAAG	TATGC		1	ACGTTTTCCAAAAG	TTTCCA		1	ACGTTGGGTGAAAAG	TGGGTGA		1	ACGTGAGTTTCCAAAG	GAGTTTCC			1	ACGTTAAGCATAAAAAG	TAAGCATAA			1	ACGTAAGTTGTTTGAAAG	AAGTTGTTTG			1	ACGTTATATCCAAGAAAAG	TATATCCAAGA			1	ACGTTTAATCAAACCTAAAG
																1	ACGTTGGATAAAG	TGGAT		1	ACGTGCATGTAAAG	GCATGT		1	ACGTCACTATCAAAG	CACTATC		1	ACGTTAAGGTCAAAAG	TAAGGTCA			1	ACGTTTGGTTAATAAAG	TTGGTTAAT			1	ACGTTTATTTAATGAAAG	TTATTTAATG			1	ACGTATCTTAAATACAAAG	ATCTTAAATAC			1	ACGTTGTGGATTAAGGAAAG
																1	ACGTGGTTCAAAG	GGTTC		1	ACGTACAACAAAAG	ACAACA		1	ACGTCGGAACTAAAG	CGGAACT		1	ACGTTTACACCCAAAG	TTACACCC			1	ACGTTGGATTTAAAAAG	TGGATTTAA			1	ACGTGACGCCTTATAAAG	GACGCCTTAT			1	ACGTTAAGATACTGAAAAG	TAAGATACTGA			1	ACGTATCAAACCTAAGAAAG
																1	ACGTCGTGCAAAG	CGTGC		1	ACGTAACAAAAAAG	AACAAA		1	ACGTTTGTTTTAAAG	TTGTTTT		1	ACGTGAACCGGTAAAG	GAACCGGT			1	ACGTAATTATACAAAAG	AATTATACA			1	ACGTGAACGTGGAGAAAG	GAACGTGGAG			1	ACGTGACTATAATAGAAAG	GACTATAATAG			1	ACGTGACGTGATGTACAAAG
																1	ACGTTCAGAAAAG	TCAGA		1	ACGTTTTCTTAAAG	TTTCTT		1	ACGTATGCAACAAAG	ATGCAAC		1	ACGTACTTATATAAAG	ACTTATAT			1	ACGTGAGATGCTAAAAG	GAGATGCTA			1	ACGTACCTTTGAGGAAAG	ACCTTTGAGG			1	ACGTAAAACAGATGTAAAG	AAAACAGATGT			1	ACGTTATTAAGACCTTAAAG
																1	ACGTAGTGGAAAG	AGTGG		1	ACGTACGTGTAAAG	ACGTGT		1	ACGTCTCTTTGAAAG	CTCTTTG		1	ACGTCTAAACGTAAAG	CTAAACGT			1	ACGTAGATATAAGAAAG	AGATATAAG			1	ACGTATACATTTACAAAG	ATACATTTAC			1	ACGTATAGAGAGGGAAAAG	ATAGAGAGGGA			1	ACGTTTATACACATCTAAAG
																1	ACGTATACTAAAG	ATACT		1	ACGTGTAATAAAAG	GTAATA		1	ACGTGACCAGAAAAG	GACCAGA		1	ACGTGCTGTCACAAAG	GCTGTCAC			1	ACGTTATAAATAAAAAG	TATAAATAA			1	ACGTGTAAGAGTAGAAAG	GTAAGAGTAG			1	ACGTGGTTCTCCTATAAAG	GGTTCTCCTAT			1	ACGTAAGCTTGGGACCAAAG
																1	ACGTGATGCAAAG	GATGC		1	ACGTCAATGAAAAG	CAATGA		1	ACGTGACGAAAAAAG	GACGAAA		1	ACGTGTTGTCGCAAAG	GTTGTCGC			1	ACGTGTATGCGATAAAG	GTATGCGAT			1	ACGTCTACAATAAGAAAG	CTACAATAAG			1	ACGTTAGATAGTATAAAAG	TAGATAGTATA			1	ACGTTACTAACGATCCAAAG
																1	ACGTCAGATAAAG	CAGAT		1	ACGTTAGAATAAAG	TAGAAT		1	ACGTACAGATCAAAG	ACAGATC		1	ACGTAACTTACAAAAG	AACTTACA			1	ACGTCACTCTGAGAAAG	CACTCTGAG			1	ACGTGTCATTCTTCAAAG	GTCATTCTTC			1	ACGTTATTATTTACAAAAG	TATTATTTACA			1	ACGTTGAAGATTCTACAAAG
																1	ACGTTCACCAAAG	TCACC		1	ACGTGTGGGCAAAG	GTGGGC		1	ACGTTAATTCCAAAG	TAATTCC		1	ACGTTTGTTAGAAAAG	TTGTTAGA			1	ACGTAGCGATGAGAAAG	AGCGATGAG			1	ACGTATAAGCATATAAAG	ATAAGCATAT			1	ACGTCTAAATAAACTAAAG	CTAAATAAACT			1	ACGTCGAATTCATGAAAAAG
																1	ACGTCCATCAAAG	CCATC		1	ACGTTGAGCAAAAG	TGAGCA		1	ACGTCAAGAGTAAAG	CAAGAGT		1	ACGTCGTTTCCAAAAG	CGTTTCCA			1	ACGTGAGACAAAAAAAG	GAGACAAAA			1	ACGTGCTGAAAATAAAAG	GCTGAAAATA			1	ACGTATGTAGTGACTAAAG	ATGTAGTGACT			1	ACGTAAGATTGGCGACAAAG
																1	ACGTGGCTAAAAG	GGCTA		1	ACGTGTGATAAAAG	GTGATA		1	ACGTTAGGTTTAAAG	TAGGTTT		1	ACGTTCTTTCTTAAAG	TCTTTCTT			1	ACGTTGAACGTTTAAAG	TGAACGTTT			1	ACGTACACCACAACAAAG	ACACCACAAC			1	ACGTTAGATTAATCTAAAG	TAGATTAATCT			1	ACGTTAAGGGGTTTGCAAAG
																1	ACGTTGTTTAAAG	TGTTT		1	ACGTTCGGCAAAAG	TCGGCA		1	ACGTTTGCCCCAAAG	TTGCCCC		1	ACGTCTAAGTAGAAAG	CTAAGTAG			1	ACGTGTGTGAGAAAAAG	GTGTGAGAA			1	ACGTGAGCCGACCAAAAG	GAGCCGACCA			1	ACGTATTTGCAAATAAAAG	ATTTGCAAATA			1	ACGTTTATGAGTGCTCAAAG
																1	ACGTTAAGAAAAG	TAAGA		1	ACGTGTTCCTAAAG	GTTCCT		1	ACGTGTATATGAAAG	GTATATG		1	ACGTATGACACCAAAG	ATGACACC			1	ACGTTATTCATTCAAAG	TATTCATTC			1	ACGTTTATGGTATTAAAG	TTATGGTATT			1	ACGTCCATATCTCTTAAAG	CCATATCTCTT			1	ACGTTGTACAAAAACCAAAG
																1	ACGTGCCATAAAG	GCCAT		1	ACGTGTGAGTAAAG	GTGAGT		1	ACGTTGCTGCTAAAG	TGCTGCT		1	ACGTCTAACAAGAAAG	CTAACAAG			1	ACGTTTGATCAAGAAAG	TTGATCAAG			1	ACGTTCCTAATTACAAAG	TCCTAATTAC			1	ACGTTTGGGAGATCTAAAG	TTGGGAGATCT			1	ACGTATAACAAGTCAGAAAG
																1	ACGTTGTCAAAAG	TGTCA		1	ACGTGCATCTAAAG	GCATCT		1	ACGTCTATGTAAAAG	CTATGTA		1	ACGTTATCTAGAAAAG	TATCTAGA			1	ACGTAGTATGGGTAAAG	AGTATGGGT			1	ACGTTGTAATTTTAAAAG	TGTAATTTTA			1	ACGTTTATCAATTATAAAG	TTATCAATTAT			1	ACGTCGGTTGAAGTCAAAAG
																1	ACGTGTTTCAAAG	GTTTC		1	ACGTAAATGGAAAG	AAATGG		1	ACGTAAGGGTGAAAG	AAGGGTG		1	ACGTACAATTTTAAAG	ACAATTTT			1	ACGTGGAGGAGACAAAG	GGAGGAGAC			1	ACGTACGAAGCGACAAAG	ACGAAGCGAC			1	ACGTTTTTAATTACAAAAG	TTTTAATTACA			1	ACGTTCACATGGCGTCAAAG
																1	ACGTGATACAAAG	GATAC		1	ACGTGGGGACAAAG	GGGGAC		1	ACGTGCGTTGGAAAG	GCGTTGG		1	ACGTGCGTTCGAAAAG	GCGTTCGA			1	ACGTGGAAGGGACAAAG	GGAAGGGAC			1	ACGTAACTATAGTAAAAG	AACTATAGTA			1	ACGTAGATGATCGAAAAAG	AGATGATCGAA			1	ACGTGTCGCAGAAGCTAAAG
																1	ACGTACCTTAAAG	ACCTT		1	ACGTATTGTAAAAG	ATTGTA		1	ACGTGAACATGAAAG	GAACATG		1	ACGTTTTAATCAAAAG	TTTAATCA			1	ACGTTGATACTTCAAAG	TGATACTTC			1	ACGTTTCTTGGAGTAAAG	TTCTTGGAGT			1	ACGTTAGGACAAGAAAAAG	TAGGACAAGAA			1	ACGTGAGACGGACAATAAAG
																1	ACGTATGGGAAAG	ATGGG		1	ACGTCAAGTTAAAG	CAAGTT		1	ACGTTGATCAAAAAG	TGATCAA		1	ACGTTTTTTTGTAAAG	TTTTTTGT			1	ACGTAAGTATATAAAAG	AAGTATATA			1	ACGTACCCGTGGATAAAG	ACCCGTGGAT			1	ACGTTAAAAAAAAAAAAAG	TAAAAAAAAAA			1	ACGTTCTAAATCGAGTAAAG
																1	ACGTATAGCAAAG	ATAGC		1	ACGTCTATCAAAAG	CTATCA		1	ACGTTTCCTGGAAAG	TTCCTGG		1	ACGTTTGTTCACAAAG	TTGTTCAC			1	ACGTAGAAGAAAAAAAG	AGAAGAAAA			1	ACGTTCTTTGTCCTAAAG	TCTTTGTCCT			1	ACGTTGCCGGCGTTCAAAG	TGCCGGCGTTC			1	ACGTTATTAACCGATTAAAG
																1	ACGTTTGTCAAAG	TTGTC		1	ACGTTTGGAAAAAG	TTGGAA		1	ACGTTTCGTGAAAAG	TTCGTGA		1	ACGTAACTCAGCAAAG	AACTCAGC			1	ACGTAGTAATTAGAAAG	AGTAATTAG			1	ACGTAAAACTTTGAAAAG	AAAACTTTGA			1	ACGTAATTAAACACCAAAG	AATTAAACACC			1	ACGTATCGATTACTGAAAAG
																1	ACGTATCCAAAAG	ATCCA		1	ACGTAAATGCAAAG	AAATGC		1	ACGTTGAGCTCAAAG	TGAGCTC		1	ACGTAATGCCCTAAAG	AATGCCCT			1	ACGTAATCACATAAAAG	AATCACATA			1	ACGTGAAGAATAAAAAAG	GAAGAATAAA			1	ACGTGTTGCGCTGAAAAAG	GTTGCGCTGAA			1	ACGTAGGCTCAGGTTTAAAG
																1	ACGTCGTCGAAAG	CGTCG		1	ACGTTAGCACAAAG	TAGCAC		1	ACGTTTAGTAAAAAG	TTAGTAA		1	ACGTTTACATCAAAAG	TTACATCA			1	ACGTCTCCAGGTGAAAG	CTCCAGGTG			1	ACGTGGCAAGCTTAAAAG	GGCAAGCTTA			1	ACGTTGCTTTCCGTGAAAG	TGCTTTCCGTG			1	ACGTCTAAGTCATTTGAAAG
																1	ACGTAAGCAAAAG	AAGCA		1	ACGTTTGAGAAAAG	TTGAGA		1	ACGTAATCTAAAAAG	AATCTAA		1	ACGTCAACGTCAAAAG	CAACGTCA			1	ACGTACGTCAATTAAAG	ACGTCAATT			1	ACGTAATCACGCGAAAAG	AATCACGCGA			1	ACGTTTCTACGTCCGAAAG	TTCTACGTCCG			1	ACGTTATTAGTTGATTAAAG
																1	ACGTTGGGGAAAG	TGGGG		1	ACGTGATTAAAAAG	GATTAA		1	ACGTAAAAAATAAAG	AAAAAAT		1	ACGTTCCTAGAAAAAG	TCCTAGAA			1	ACGTAGATTAGAGAAAG	AGATTAGAG			1	ACGTTTCCAAGTACAAAG	TTCCAAGTAC			1	ACGTTTAAGCAACAAAAAG	TTAAGCAACAA			1	ACGTGGTATGGGTTGAAAAG
																1	ACGTCCCATAAAG	CCCAT		1	ACGTGTTGCCAAAG	GTTGCC		1	ACGTGATCATCAAAG	GATCATC		1	ACGTGCAAATATAAAG	GCAAATAT			1	ACGTCATACGACAAAAG	CATACGACA			1	ACGTAAAATAATGAAAAG	AAAATAATGA			1	ACGTAAACAACCTTCAAAG	AAACAACCTTC			1	ACGTTATGAATACGTTAAAG
																1	ACGTTTCTCAAAG	TTCTC		1	ACGTGTTGCAAAAG	GTTGCA		1	ACGTAATATGTAAAG	AATATGT		1	ACGTTACTTAGAAAAG	TACTTAGA			1	ACGTTCATGGTTGAAAG	TCATGGTTG			1	ACGTTGCCATTTCGAAAG	TGCCATTTCG			1	ACGTGAAGAAAACAAAAAG	GAAGAAAACAA			1	ACGTCCCGTTTGAGCTAAAG
																1	ACGTGTCCAAAAG	GTCCA		1	ACGTAGCCACAAAG	AGCCAC		1	ACGTCGTGAGGAAAG	CGTGAGG		1	ACGTGGGCCGGAAAAG	GGGCCGGA			1	ACGTTTTTTAGATAAAG	TTTTTAGAT			1	ACGTTCACACTTAGAAAG	TCACACTTAG			1	ACGTCTAATCGACGTAAAG	CTAATCGACGT			1	ACGTACATGAAAACTAAAAG
																1	ACGTGACATAAAG	GACAT		1	ACGTTTTGGAAAAG	TTTGGA		1	ACGTACCCGGAAAAG	ACCCGGA		1	ACGTCTTTCATAAAAG	CTTTCATA			1	ACGTACTACTAAGAAAG	ACTACTAAG			1	ACGTGTTTGGGCTAAAAG	GTTTGGGCTA			1	ACGTGGAGAATAGCAAAAG	GGAGAATAGCA			1	ACGTTTGGTTTTAGTGAAAG
																1	ACGTGTGAGAAAG	GTGAG		1	ACGTTTTTGGAAAG	TTTTGG		1	ACGTTAGTAATAAAG	TAGTAAT		1	ACGTGAAGTCCTAAAG	GAAGTCCT			1	ACGTTAGATTATGAAAG	TAGATTATG			1	ACGTATACCGCAAAAAAG	ATACCGCAAA			1	ACGTTGTTTCCGGATAAAG	TGTTTCCGGAT			1	ACGTTTGATTGTTCTAAAAG
																1	ACGTAGTCGAAAG	AGTCG		1	ACGTTACACCAAAG	TACACC		1	ACGTGAGGAACAAAG	GAGGAAC		1	ACGTTCTTGCGGAAAG	TCTTGCGG			1	ACGTTCTCTAAGAAAAG	TCTCTAAGA			1	ACGTGGCTGCAGAAAAAG	GGCTGCAGAA			1	ACGTAAAATGTTGGAAAAG	AAAATGTTGGA			1	ACGTGTAAGGTGAGCAAAAG
																1	ACGTAGCAAAAAG	AGCAA		1	ACGTGGACTTAAAG	GGACTT		1	ACGTTGCTTGAAAAG	TGCTTGA		1	ACGTTTCCAGCAAAAG	TTCCAGCA			1	ACGTTCCAATCGAAAAG	TCCAATCGA			1	ACGTGTGAGAGAAGAAAG	GTGAGAGAAG			1	ACGTATCGTAGGATGAAAG	ATCGTAGGATG			1	ACGTAGGAGTGTAGACAAAG
																1	ACGTAGAGGAAAG	AGAGG		1	ACGTGAGAGCAAAG	GAGAGC		1	ACGTATCCAAGAAAG	ATCCAAG		1	ACGTAACAAGGTAAAG	AACAAGGT			1	ACGTAATTCCACAAAAG	AATTCCACA			1	ACGTGGCAGAAGGCAAAG	GGCAGAAGGC			1	ACGTATTTTTTTAAAAAAG	ATTTTTTTAAA			1	ACGTATAGTATATAATAAAG
																1	ACGTAAGGAAAAG	AAGGA		1	ACGTTAATAGAAAG	TAATAG		1	ACGTATGTAAAAAAG	ATGTAAA		1	ACGTCAGTGACTAAAG	CAGTGACT			1	ACGTTTAAAAAAAAAAG	TTAAAAAAA			1	ACGTACATTAACTTAAAG	ACATTAACTT			1	ACGTAATAAGTACTCAAAG	AATAAGTACTC			1	ACGTATTTATTTTACCAAAG
																1	ACGTCATGAAAAG	CATGA		1	ACGTGTGCTAAAAG	GTGCTA		1	ACGTTTTACTAAAAG	TTTACTA		1	ACGTTCATTCCAAAAG	TCATTCCA			1	ACGTTTTGAAAAAAAAG	TTTGAAAAA			1	ACGTTGACCAAGTCAAAG	TGACCAAGTC			1	ACGTATCTGTGATGAAAAG	ATCTGTGATGA			1	ACGTAATGTTTTTTTAAAAG
																1	ACGTTGCACAAAG	TGCAC		1	ACGTAGGCGAAAAG	AGGCGA		1	ACGTCGTCGTTAAAG	CGTCGTT		1	ACGTCTGGAATAAAAG	CTGGAATA			1	ACGTAGTCCCCAAAAAG	AGTCCCCAA			1	ACGTGTGAAGAGCTAAAG	GTGAAGAGCT			1	ACGTCTGGGAGAACGAAAG	CTGGGAGAACG			1	ACGTCGCTGCTGCTTCAAAG
																1	ACGTGAATGAAAG	GAATG		1	ACGTGTACGTAAAG	GTACGT		1	ACGTCAGATCCAAAG	CAGATCC		1	ACGTGGACCTGTAAAG	GGACCTGT			1	ACGTCGTACTGCAAAAG	CGTACTGCA			1	ACGTGCTTTTGTGTAAAG	GCTTTTGTGT			1	ACGTCGAGTGATATAAAAG	CGAGTGATATA			1	ACGTGTCGAGTTAGGGAAAG
																1	ACGTATGTAAAAG	ATGTA		1	ACGTTTCTAGAAAG	TTCTAG		1	ACGTAGCATGTAAAG	AGCATGT		1	ACGTTAATCAACAAAG	TAATCAAC			1	ACGTGAGGAGAAAAAAG	GAGGAGAAA			1	ACGTTACTTGTGTAAAAG	TACTTGTGTA			1	ACGTAAAATCGTAAAAAAG	AAAATCGTAAA			1	ACGTCCTAAATGAAGGAAAG
																1	ACGTCTAGGAAAG	CTAGG		1	ACGTAGAGAAAAAG	AGAGAA		1	ACGTGTCAAGAAAAG	GTCAAGA		1	ACGTAAATGATAAAAG	AAATGATA			1	ACGTATTACAATGAAAG	ATTACAATG			1	ACGTCAAGCATGTAAAAG	CAAGCATGTA			1	ACGTAAAATTAGAGGAAAG	AAAATTAGAGG			1	ACGTAATGACGTCAACAAAG
																1	ACGTAAGTTAAAG	AAGTT		1	ACGTAGGAGAAAAG	AGGAGA		1	ACGTTCCGTGTAAAG	TCCGTGT		1	ACGTGTTTATAAAAAG	GTTTATAA			1	ACGTAACAACTAGAAAG	AACAACTAG			1	ACGTACTTAAACCAAAAG	ACTTAAACCA			1	ACGTCGTAGTTAGCTAAAG	CGTAGTTAGCT			1	ACGTACCTACACGCAAAAAG
																1	ACGTGGATGAAAG	GGATG		1	ACGTTTTTTAAAAG	TTTTTA		1	ACGTCTGCTGAAAAG	CTGCTGA		1	ACGTCTCATAACAAAG	CTCATAAC			1	ACGTATAAATAGAAAAG	ATAAATAGA			1	ACGTGAAATTTCTTAAAG	GAAATTTCTT			1	ACGTCAGTTGCGGTCAAAG	CAGTTGCGGTC			1	ACGTGACCTTTTTGACAAAG
																1	ACGTTGATAAAAG	TGATA		1	ACGTGTGATGAAAG	GTGATG		1	ACGTTGTTACCAAAG	TGTTACC		1	ACGTTGGAAATAAAAG	TGGAAATA			1	ACGTGATCACAACAAAG	GATCACAAC			1	ACGTTTTTTTCAAAAAAG	TTTTTTCAAA			1	ACGTCGATATAGGAAAAAG	CGATATAGGAA			1	ACGTGCTTATTATATAAAAG
																1	ACGTATGCAAAAG	ATGCA		1	ACGTTCAGTAAAAG	TCAGTA		1	ACGTACTTTAGAAAG	ACTTTAG		1	ACGTGTATGAGGAAAG	GTATGAGG			1	ACGTCGAGTGCGCAAAG	CGAGTGCGC			1	ACGTAGTACGGGTAAAAG	AGTACGGGTA			1	ACGTACGAATTGCAAAAAG	ACGAATTGCAA			1	ACGTACCATTTTGTCTAAAG
																1	ACGTTGTACAAAG	TGTAC		1	ACGTTAGTTTAAAG	TAGTTT		1	ACGTTGGCAAAAAAG	TGGCAAA		1	ACGTCCATCACAAAAG	CCATCACA			1	ACGTTTGTGAACCAAAG	TTGTGAACC			1	ACGTCAAGCGTATCAAAG	CAAGCGTATC			1	ACGTTACATGAGAGTAAAG	TACATGAGAGT			1	ACGTATGTTTTCTTCGAAAG
																1	ACGTTGATGAAAG	TGATG		1	ACGTGACCTAAAAG	GACCTA		1	ACGTCACCAGTAAAG	CACCAGT		1	ACGTCGATCGATAAAG	CGATCGAT			1	ACGTGTAAAACAAAAAG	GTAAAACAA			1	ACGTATGGGTAAAAAAAG	ATGGGTAAAA			1	ACGTAACGAGAAGCAAAAG	AACGAGAAGCA			1	ACGTTTTGAATGATCAAAAG
																1	ACGTTTTGTAAAG	TTTGT		1	ACGTCAATGTAAAG	CAATGT		1	ACGTTGTCTACAAAG	TGTCTAC		1	ACGTACCGAGGTAAAG	ACCGAGGT			1	ACGTTCCTGAAAAAAAG	TCCTGAAAA			1	ACGTCAAACAATTGAAAG	CAAACAATTG			1	ACGTTGATATATAATAAAG	TGATATATAAT			1	ACGTATTGTTGCTTCTAAAG
																1	ACGTTTTCGAAAG	TTTCG		1	ACGTTATTGTAAAG	TATTGT		1	ACGTGATCAACAAAG	GATCAAC		1	ACGTTCACTAAGAAAG	TCACTAAG			1	ACGTATATACAAAAAAG	ATATACAAA			1	ACGTTAAAACTTAAAAAG	TAAAACTTAA			1	ACGTGATGGGATTGTAAAG	GATGGGATTGT			1	ACGTGTGAGTTTGTCCAAAG
																1	ACGTGTCGTAAAG	GTCGT		1	ACGTTAGGGAAAAG	TAGGGA		1	ACGTTAGGAGAAAAG	TAGGAGA		1	ACGTGTCTGAAAAAAG	GTCTGAAA			1	ACGTTGTCGTTTAAAAG	TGTCGTTTA			1	ACGTTTACAACAATAAAG	TTACAACAAT			1	ACGTACCCTAAAAAAAAAG	ACCCTAAAAAA			1	ACGTCAAACGGTTATAAAAG
																1	ACGTTGAAAAAAG	TGAAA		1	ACGTTGGAGAAAAG	TGGAGA		1	ACGTTAACAATAAAG	TAACAAT		1	ACGTTGTGATCCAAAG	TGTGATCC			1	ACGTGGCAATTAAAAAG	GGCAATTAA			1	ACGTGTTATCTAACAAAG	GTTATCTAAC			1	ACGTGGCTTTCCGAGAAAG	GGCTTTCCGAG			1	ACGTCTCTGCCACCTTAAAG
																1	ACGTAAATAAAAG	AAATA		1	ACGTTTTCAGAAAG	TTTCAG		1	ACGTCACTGTTAAAG	CACTGTT		1	ACGTGTTTACAGAAAG	GTTTACAG			1	ACGTTGCTGTTGAAAAG	TGCTGTTGA			1	ACGTTTTAACCAAAAAAG	TTTAACCAAA			1	ACGTCGATACTAACAAAAG	CGATACTAACA			1	ACGTCGGTGGTGACACAAAG
																1	ACGTACTTTAAAG	ACTTT		1	ACGTACGTAAAAAG	ACGTAA		1	ACGTTTCAGTAAAAG	TTCAGTA		1	ACGTTCATTACCAAAG	TCATTACC			1	ACGTCACGCTGTGAAAG	CACGCTGTG			1	ACGTAATCACGTACAAAG	AATCACGTAC			1	ACGTAAGTCCAGGAAAAAG	AAGTCCAGGAA			1	ACGTGGATCAGTTCACAAAG
																1	ACGTAAGGGAAAG	AAGGG		1	ACGTATATTTAAAG	ATATTT		1	ACGTAGTCAAAAAAG	AGTCAAA		1	ACGTATGTAATTAAAG	ATGTAATT			1	ACGTGTCCCCACAAAAG	GTCCCCACA			1	ACGTTGAGAAAATCAAAG	TGAGAAAATC			1	ACGTTTTAATAATGTAAAG	TTTAATAATGT			1	ACGTGAGGAGGACATGAAAG
																1	ACGTGCACCAAAG	GCACC		1	ACGTTTGCAAAAAG	TTGCAA		1	ACGTTGCCAATAAAG	TGCCAAT		1	ACGTTGAAGAAAAAAG	TGAAGAAA			1	ACGTATCATACCGAAAG	ATCATACCG			1	ACGTTTGCTTACAAAAAG	TTGCTTACAA			1	ACGTCGGCGTTGCTGAAAG	CGGCGTTGCTG			1	ACGTGTGACTGAAGTGAAAG
																1	ACGTAAGTGAAAG	AAGTG		1	ACGTATTCGTAAAG	ATTCGT		1	ACGTGTGTGGAAAAG	GTGTGGA		1	ACGTTCTTCATAAAAG	TCTTCATA			1	ACGTGAGATGACAAAAG	GAGATGACA			1	ACGTCATATTTAGGAAAG	CATATTTAGG			1	ACGTTCTCTTTGAGGAAAG	TCTCTTTGAGG			1	ACGTGTGGGGAGTTTCAAAG
																1	ACGTTGCTGAAAG	TGCTG		1	ACGTATCCACAAAG	ATCCAC		1	ACGTAAAATTGAAAG	AAAATTG		1	ACGTATTTAGTGAAAG	ATTTAGTG			1	ACGTACAATAGAAAAAG	ACAATAGAA			1	ACGTTATTGATCGAAAAG	TATTGATCGA			1	ACGTTCCAACTTAAAAAAG	TCCAACTTAAA			1	ACGTTTGGGCCTAATAAAAG
																1	ACGTGAACAAAAG	GAACA		1	ACGTGAAAAAAAAG	GAAAAA		1	ACGTTTTATCTAAAG	TTTATCT		1	ACGTTGCCATAGAAAG	TGCCATAG			1	ACGTAACACATGCAAAG	AACACATGC			1	ACGTTGCCCCTCTTAAAG	TGCCCCTCTT			1	ACGTAGTAGTAGTTTAAAG	AGTAGTAGTTT			1	ACGTTGAGATATTTCTAAAG
																1	ACGTGTACCAAAG	GTACC		1	ACGTCTTTGAAAAG	CTTTGA		1	ACGTGAGATCCAAAG	GAGATCC		1	ACGTTTTTCACCAAAG	TTTTCACC			1	ACGTCATTAGCAGAAAG	CATTAGCAG			1	ACGTAAGTAGAACAAAAG	AAGTAGAACA			1	ACGTAAATCCGTAAAAAAG	AAATCCGTAAA			1	ACGTTTAGAGACAATGAAAG
																1	ACGTTAATTAAAG	TAATT		1	ACGTAGCTGTAAAG	AGCTGT		1	ACGTGTGTCGAAAAG	GTGTCGA		1	ACGTTTATAATAAAAG	TTATAATA			1	ACGTTACCATCGTAAAG	TACCATCGT			1	ACGTCAGTAGATATAAAG	CAGTAGATAT			1	ACGTATTTGAAACTGAAAG	ATTTGAAACTG			1	ACGTCATAGTGTATATAAAG
																1	ACGTAATCTAAAG	AATCT		1	ACGTAGTTTTAAAG	AGTTTT		1	ACGTTTGATCGAAAG	TTGATCG		1	ACGTTAGAACCTAAAG	TAGAACCT			1	ACGTACATCAAACAAAG	ACATCAAAC			1	ACGTTTGCGAGGGAAAAG	TTGCGAGGGA			1	ACGTTTTCTAATTGGAAAG	TTTCTAATTGG			1	ACGTTTGTGTTTTAAGAAAG
																1	ACGTTTCAGAAAG	TTCAG		1	ACGTGAAGGCAAAG	GAAGGC		1	ACGTTATTATTAAAG	TATTATT		1	ACGTTTGATAAAAAAG	TTGATAAA			1	ACGTATATGACAAAAAG	ATATGACAA			1	ACGTATCTTTCAATAAAG	ATCTTTCAAT			1	ACGTTGCCGCTAAGCAAAG	TGCCGCTAAGC			1	ACGTGTTTTTTCCTCAAAAG
																1	ACGTATACAAAAG	ATACA		1	ACGTTTTGTAAAAG	TTTGTA		1	ACGTGGTATTTAAAG	GGTATTT		1	ACGTATTTTCAAAAAG	ATTTTCAA			1	ACGTCATTATGAAAAAG	CATTATGAA			1	ACGTTGAGAGAAGGAAAG	TGAGAGAAGG			1	ACGTGTACGGCTAACAAAG	GTACGGCTAAC			1	ACGTCTTGTTTGATCAAAAG
																1	ACGTCATATAAAG	CATAT		1	ACGTCGCACAAAAG	CGCACA		1	ACGTTTAAAACAAAG	TTAAAAC		1	ACGTGGCGCATCAAAG	GGCGCATC			1	ACGTCAGGTATTGAAAG	CAGGTATTG			1	ACGTCAAAAAAATAAAAG	CAAAAAAATA			1	ACGTCGCTCAAACTTAAAG	CGCTCAAACTT			1	ACGTTCTGAATGTGCTAAAG
																1	ACGTTCCTCAAAG	TCCTC		1	ACGTACCAGAAAAG	ACCAGA		1	ACGTTTAACAAAAAG	TTAACAA		1	ACGTTGCCGGTTAAAG	TGCCGGTT			1	ACGTATAATCGTAAAAG	ATAATCGTA			1	ACGTTACAGAAGAGAAAG	TACAGAAGAG			1	ACGTATGGAAAATCCAAAG	ATGGAAAATCC			1	ACGTTAGTGATGACGTAAAG
																1	ACGTTCATAAAAG	TCATA		1	ACGTACAGATAAAG	ACAGAT		1	ACGTGACACCAAAAG	GACACCA		1	ACGTGAAACATTAAAG	GAAACATT			1	ACGTCCAAATCCTAAAG	CCAAATCCT			1	ACGTTAATCCGGTCAAAG	TAATCCGGTC			1	ACGTATGTCGATTGTAAAG	ATGTCGATTGT			1	ACGTGGCGAATCGTGAAAAG
																1	ACGTAGCAGAAAG	AGCAG		1	ACGTGTGAAAAAAG	GTGAAA		1	ACGTTCCTTCAAAAG	TCCTTCA		1	ACGTAGCATAACAAAG	AGCATAAC			1	ACGTCCCTGACAAAAAG	CCCTGACAA			1	ACGTTTACGTCCCCAAAG	TTACGTCCCC			1	ACGTGGTTTGAGCCTAAAG	GGTTTGAGCCT			1	ACGTATACTAATAGAAAAAG
																1	ACGTCATACAAAG	CATAC		1	ACGTCTGACTAAAG	CTGACT		1	ACGTCTAATTAAAAG	CTAATTA		1	ACGTGTGTAGTGAAAG	GTGTAGTG			1	ACGTACAACTCACAAAG	ACAACTCAC			1	ACGTTATTTTAGGTAAAG	TATTTTAGGT			1	ACGTGGTTGATGATCAAAG	GGTTGATGATC			1	ACGTTTCAAATGTTACAAAG
																1	ACGTTTAAGAAAG	TTAAG		1	ACGTAACCATAAAG	AACCAT		1	ACGTTTTTTATAAAG	TTTTTAT		1	ACGTATGAGATTAAAG	ATGAGATT			1	ACGTGAACATATTAAAG	GAACATATT			1	ACGTTGACGTACGAAAAG	TGACGTACGA			1	ACGTAGTAATAATTAAAAG	AGTAATAATTA			1	ACGTCGAAGCTCGTAGAAAG
																1	ACGTCGTCAAAAG	CGTCA		1	ACGTTAGAACAAAG	TAGAAC		1	ACGTGTTGATTAAAG	GTTGATT		1	ACGTTTGACCAAAAAG	TTGACCAA			1	ACGTACCTGAAGCAAAG	ACCTGAAGC			1	ACGTTCTCTTTTATAAAG	TCTCTTTTAT			1	ACGTTACTCCAAGAGAAAG	TACTCCAAGAG			1	ACGTGCATGTTTGAAGAAAG
																1	ACGTCGCGAAAAG	CGCGA		1	ACGTATAAGAAAAG	ATAAGA		1	ACGTTATAAGCAAAG	TATAAGC		1	ACGTTGAAGCTGAAAG	TGAAGCTG			1	ACGTTGGCTCTCAAAAG	TGGCTCTCA			1	ACGTGAATGTGGGAAAAG	GAATGTGGGA			1	ACGTAAATCATTATAAAAG	AAATCATTATA			1	ACGTATATTTCTGGAGAAAG
																1	ACGTGTGAAAAAG	GTGAA		1	ACGTTAGCGTAAAG	TAGCGT		1	ACGTTAATTTAAAAG	TAATTTA		1	ACGTGGGTCGAAAAAG	GGGTCGAA			1	ACGTAGGCGGATGAAAG	AGGCGGATG			1	ACGTATTCAATGTAAAAG	ATTCAATGTA			1	ACGTACTAAACTACTAAAG	ACTAAACTACT			1	ACGTCAGCAGTATTCAAAAG
																1	ACGTGTCTCAAAG	GTCTC		1	ACGTAGCTCGAAAG	AGCTCG		1	ACGTATAAGCAAAAG	ATAAGCA		1	ACGTACCATGAAAAAG	ACCATGAA			1	ACGTGATGCAAGGAAAG	GATGCAAGG			1	ACGTATTTCAGAGGAAAG	ATTTCAGAGG			1	ACGTACCTGAACTTTAAAG	ACCTGAACTTT			1	ACGTCGTTTACGTTAGAAAG
																1	ACGTGGTATAAAG	GGTAT		1	ACGTAGCAATAAAG	AGCAAT		1	ACGTGAGCTTAAAAG	GAGCTTA		1	ACGTCAGCCATAAAAG	CAGCCATA			1	ACGTCGATTTTAAAAAG	CGATTTTAA			1	ACGTGAGAGGAGCAAAAG	GAGAGGAGCA			1	ACGTCGTACTATTTAAAAG	CGTACTATTTA			1	ACGTTTAAGTAAGCGCAAAG
																1	ACGTGGAACAAAG	GGAAC		1	ACGTCTTTTGAAAG	CTTTTG		1	ACGTACTGGTCAAAG	ACTGGTC		1	ACGTTCCATGAGAAAG	TCCATGAG			1	ACGTAACTCATCAAAAG	AACTCATCA			1	ACGTACGTTTCATGAAAG	ACGTTTCATG			1	ACGTGGAAACTCAATAAAG	GGAAACTCAAT			1	ACGTAAAAATATCGTAAAAG
																1	ACGTGGCACAAAG	GGCAC		1	ACGTAAAATAAAAG	AAAATA		1	ACGTCAATCACAAAG	CAATCAC		1	ACGTAAGTCTTCAAAG	AAGTCTTC			1	ACGTTTGGGGTCGAAAG	TTGGGGTCG			1	ACGTTGTAGTTAGCAAAG	TGTAGTTAGC			1	ACGTTTTTTGAGTTGAAAG	TTTTTGAGTTG			1	ACGTATCTGAACAAGAAAAG
																1	ACGTGTACGAAAG	GTACG		1	ACGTATTGAGAAAG	ATTGAG		1	ACGTCCTCAGAAAAG	CCTCAGA		1	ACGTTATAATTAAAAG	TATAATTA			1	ACGTAGAGAAATAAAAG	AGAGAAATA			1	ACGTGGGAAATGCGAAAG	GGGAAATGCG			1	ACGTCGTTATTGTCAAAAG	CGTTATTGTCA			1	ACGTATTAGGAATGCTAAAG
																1	ACGTTATCTAAAG	TATCT		1	ACGTGATTATAAAG	GATTAT		1	ACGTCGAGTGTAAAG	CGAGTGT		1	ACGTATGTTGTAAAAG	ATGTTGTA			1	ACGTCAAAAAATTAAAG	CAAAAAATT			1	ACGTGGCAGAAAATAAAG	GGCAGAAAAT			1	ACGTTTATTTTTGTCAAAG	TTATTTTTGTC			1	ACGTATCTCAGAAAATAAAG
																1	ACGTGGAGGAAAG	GGAGG		1	ACGTGACTTAAAAG	GACTTA		1	ACGTATAGATCAAAG	ATAGATC		1	ACGTTAATTTATAAAG	TAATTTAT			1	ACGTGTTTATTTCAAAG	GTTTATTTC			1	ACGTGACATCCAAGAAAG	GACATCCAAG			1	ACGTGTTCTTTTAGCAAAG	GTTCTTTTAGC			1	ACGTCGCGTTTGAGAAAAAG
																1	ACGTGCGTAAAAG	GCGTA		1	ACGTATTCACAAAG	ATTCAC		1	ACGTAAATGTCAAAG	AAATGTC		1	ACGTTGAATACCAAAG	TGAATACC			1	ACGTTTCTACTTAAAAG	TTCTACTTA			1	ACGTAGATTCGTTTAAAG	AGATTCGTTT			1	ACGTATAGATACCGCAAAG	ATAGATACCGC			1	ACGTGGATCTCCAAAAAAAG
																1	ACGTTGTGCAAAG	TGTGC		1	ACGTTACGCCAAAG	TACGCC		1	ACGTTCGTTGGAAAG	TCGTTGG		1	ACGTTTTAATTTAAAG	TTTAATTT			1	ACGTGATCAAACAAAAG	GATCAAACA			1	ACGTATTTGATGTTAAAG	ATTTGATGTT			1	ACGTGTGATTCAGCTAAAG	GTGATTCAGCT			1	ACGTCATTGCGTCTAAAAAG
																1	ACGTTTAGAAAAG	TTAGA		1	ACGTAGACAAAAAG	AGACAA		1	ACGTGTCGAACAAAG	GTCGAAC		1	ACGTATATGACCAAAG	ATATGACC			1	ACGTCTTTTGGTCAAAG	CTTTTGGTC			1	ACGTTTAGATAAACAAAG	TTAGATAAAC			1	ACGTAATAAGGAGAAAAAG	AATAAGGAGAA			1	ACGTTTATATTCATTGAAAG
																1	ACGTAACGCAAAG	AACGC		1	ACGTTTATATAAAG	TTATAT		1	ACGTAAGCAACAAAG	AAGCAAC		1	ACGTAATTACGTAAAG	AATTACGT			1	ACGTTTGGGATCCAAAG	TTGGGATCC			1	ACGTTTATAAATAAAAAG	TTATAAATAA			1	ACGTCAGTTTTTGAAAAAG	CAGTTTTTGAA			1	ACGTGTATCAATCGTGAAAG
																1	ACGTTCATTAAAG	TCATT		1	ACGTCTCTCAAAAG	CTCTCA		1	ACGTAAACTAAAAAG	AAACTAA		1	ACGTCATATCATAAAG	CATATCAT			1	ACGTCACCACCCAAAAG	CACCACCCA			1	ACGTAAATCCGTTAAAAG	AAATCCGTTA			1	ACGTTTGACAAAAAAAAAG	TTGACAAAAAA			1	ACGTAATGACATTTTAAAAG
																1	ACGTAGGCAAAAG	AGGCA		1	ACGTCTCGCAAAAG	CTCGCA		1	ACGTGGGGTGAAAAG	GGGGTGA		1	ACGTGCAATCTCAAAG	GCAATCTC			1	ACGTATATATAACAAAG	ATATATAAC			1	ACGTCGATAACAATAAAG	CGATAACAAT			1	ACGTGTGAGAAACACAAAG	GTGAGAAACAC			1	ACGTTTACAAGAGTAAAAAG
																1	ACGTATCCTAAAG	ATCCT		1	ACGTATATGGAAAG	ATATGG		1	ACGTATTCGATAAAG	ATTCGAT		1	ACGTGCAACCCTAAAG	GCAACCCT			1	ACGTAACAGCAACAAAG	AACAGCAAC			1	ACGTATTCATCGCAAAAG	ATTCATCGCA			1	ACGTTTACAAGGAAAAAAG	TTACAAGGAAA			1	ACGTTCTAATGGAAATAAAG
																1	ACGTCAGTGAAAG	CAGTG		1	ACGTCCACACAAAG	CCACAC		1	ACGTGAGTCTGAAAG	GAGTCTG		1	ACGTTGACCATAAAAG	TGACCATA			1	ACGTTAGCAATGGAAAG	TAGCAATGG			1	ACGTACGAAAAATCAAAG	ACGAAAAATC			1	ACGTGAGAAAATTCCAAAG	GAGAAAATTCC			1	ACGTGCAGGCAAAATCAAAG
																1	ACGTTAGTCAAAG	TAGTC		1	ACGTATCCCAAAAG	ATCCCA		1	ACGTTGAGAAGAAAG	TGAGAAG		1	ACGTGATTCGGAAAAG	GATTCGGA			1	ACGTTAAACACGAAAAG	TAAACACGA			1	ACGTAAATTAAACCAAAG	AAATTAAACC			1	ACGTTAAAAACAAAAAAAG	TAAAAACAAAA			1	ACGTTATACTATAGTAAAAG
																1	ACGTACGTCAAAG	ACGTC		1	ACGTATATTAAAAG	ATATTA		1	ACGTGTTATGGAAAG	GTTATGG		1	ACGTCTACGATAAAAG	CTACGATA			1	ACGTGTTGTAACCAAAG	GTTGTAACC			1	ACGTCGAAAACATGAAAG	CGAAAACATG			1	ACGTTCCTTAACCACAAAG	TCCTTAACCAC			1	ACGTAATCCTGTTTCAAAAG
																1	ACGTCGTGGAAAG	CGTGG		1	ACGTGTAAGTAAAG	GTAAGT		1	ACGTTCAAAACAAAG	TCAAAAC		1	ACGTTTGATCATAAAG	TTGATCAT			1	ACGTGGGAAATGGAAAG	GGGAAATGG			1	ACGTCTAGTAAAAAAAAG	CTAGTAAAAA			1	ACGTCACTTTCGCTGAAAG	CACTTTCGCTG			1	ACGTAATCCAATCAGGAAAG
																				1	ACGTTGGGAGAAAG	TGGGAG		1	ACGTAACCTGGAAAG	AACCTGG		1	ACGTAAGTTGACAAAG	AAGTTGAC			1	ACGTAATCAAGACAAAG	AATCAAGAC			1	ACGTTTATACCCAAAAAG	TTATACCCAA			1	ACGTAAGTACCTTTAAAAG	AAGTACCTTTA			1	ACGTCGTATTACAATTAAAG
																				1	ACGTATATAAAAAG	ATATAA		1	ACGTTAATTACAAAG	TAATTAC		1	ACGTCACTTTGAAAAG	CACTTTGA			1	ACGTTTTAACTTCAAAG	TTTAACTTC			1	ACGTAAAAAATAAAAAAG	AAAAAATAAA			1	ACGTGGATTTGATCTAAAG	GGATTTGATCT			1	ACGTCCAGGCCTTAACAAAG
																				1	ACGTTCTATCAAAG	TCTATC		1	ACGTGAGAACGAAAG	GAGAACG		1	ACGTTCCAAATTAAAG	TCCAAATT			1	ACGTGGTGAATCGAAAG	GGTGAATCG			1	ACGTGTTGAAATTTAAAG	GTTGAAATTT			1	ACGTAACATGTTTGAAAAG	AACATGTTTGA			1	ACGTCCATTATAATGAAAAG
																				1	ACGTTAATACAAAG	TAATAC		1	ACGTGAGTAAGAAAG	GAGTAAG		1	ACGTCCTCAATAAAAG	CCTCAATA			1	ACGTTTTATCATTAAAG	TTTATCATT			1	ACGTCGTCACTGCGAAAG	CGTCACTGCG			1	ACGTAGGGTTTATATAAAG	AGGGTTTATAT			1	ACGTAACCCTTTAATTAAAG
																				1	ACGTATTACCAAAG	ATTACC		1	ACGTTTTTGACAAAG	TTTTGAC		1	ACGTATTCAAGTAAAG	ATTCAAGT			1	ACGTCTGAGGATAAAAG	CTGAGGATA			1	ACGTTTAAATGAGCAAAG	TTAAATGAGC			1	ACGTAACCAATATCTAAAG	AACCAATATCT			1	ACGTCACCTAATCATAAAAG
																				1	ACGTACCTGAAAAG	ACCTGA		1	ACGTTTCCTTCAAAG	TTCCTTC		1	ACGTAGAACCTCAAAG	AGAACCTC			1	ACGTTAAAACTCAAAAG	TAAAACTCA			1	ACGTCTTCTTTATGAAAG	CTTCTTTATG			1	ACGTTCATTACGCTAAAAG	TCATTACGCTA			1	ACGTGGACGACTTAACAAAG
																				1	ACGTAATATAAAAG	AATATA		1	ACGTGTAGGATAAAG	GTAGGAT		1	ACGTCTCCAACAAAAG	CTCCAACA			1	ACGTGAAACAAAAAAAG	GAAACAAAA			1	ACGTACGCATCATAAAAG	ACGCATCATA			1	ACGTTTGGAATTTGAAAAG	TTGGAATTTGA			1	ACGTCCAAAATCTAAAAAAG
																				1	ACGTCCAGCAAAAG	CCAGCA		1	ACGTATTTTTAAAAG	ATTTTTA		1	ACGTAAGACACAAAAG	AAGACACA			1	ACGTAGTAAATGAAAAG	AGTAAATGA			1	ACGTCTTTCCGGTGAAAG	CTTTCCGGTG			1	ACGTTTGTTCTTCAGAAAG	TTGTTCTTCAG			1	ACGTTGATAATAGTTTAAAG
																				1	ACGTCATTCGAAAG	CATTCG		1	ACGTACATGATAAAG	ACATGAT		1	ACGTGCCTCGCCAAAG	GCCTCGCC			1	ACGTGATATATCCAAAG	GATATATCC			1	ACGTGATCCTCGAGAAAG	GATCCTCGAG			1	ACGTAAATTAATAGAAAAG	AAATTAATAGA			1	ACGTTCACCGGCGAGGAAAG
																				1	ACGTAACAGAAAAG	AACAGA		1	ACGTCGCGGATAAAG	CGCGGAT		1	ACGTAATATAGAAAAG	AATATAGA			1	ACGTATTTTGACCAAAG	ATTTTGACC			1	ACGTAACAACTAAAAAAG	AACAACTAAA			1	ACGTTTTTAGGATGAAAAG	TTTTAGGATGA			1	ACGTGATTTGATCCCTAAAG
																				1	ACGTGCGGATAAAG	GCGGAT		1	ACGTACGAGAGAAAG	ACGAGAG		1	ACGTTAGCCCTGAAAG	TAGCCCTG			1	ACGTTTTCTGCTGAAAG	TTTCTGCTG			1	ACGTACTGCAATCAAAAG	ACTGCAATCA			1	ACGTAGAAATTGAAAAAAG	AGAAATTGAAA			1	ACGTATAGTTATAGAAAAAG
																				1	ACGTACCGTGAAAG	ACCGTG		1	ACGTAAGAAACAAAG	AAGAAAC		1	ACGTGCATGGGAAAAG	GCATGGGA			1	ACGTGGATACAAAAAAG	GGATACAAA			1	ACGTAAGCTCAGATAAAG	AAGCTCAGAT			1	ACGTGGGACAAGATTAAAG	GGGACAAGATT			1	ACGTATGACTGATCCAAAAG
																				1	ACGTTCCAAGAAAG	TCCAAG		1	ACGTCTCTTAAAAAG	CTCTTAA		1	ACGTTGGCTCGAAAAG	TGGCTCGA			1	ACGTAGTTTACCAAAAG	AGTTTACCA			1	ACGTTCAACACACCAAAG	TCAACACACC			1	ACGTCTTCTTTTATAAAAG	CTTCTTTTATA			1	ACGTTGTCGTTATCTCAAAG
																				1	ACGTGGAATAAAAG	GGAATA		1	ACGTTGCTTATAAAG	TGCTTAT		1	ACGTTTGGTATCAAAG	TTGGTATC			1	ACGTCATTTTGTAAAAG	CATTTTGTA			1	ACGTTAATTTTCTTAAAG	TAATTTTCTT			1	ACGTAGCACAAGTCAAAAG	AGCACAAGTCA			1	ACGTTGCAGTTAAACTAAAG
																				1	ACGTGATTCCAAAG	GATTCC		1	ACGTTAAATGTAAAG	TAAATGT		1	ACGTATGAGTTGAAAG	ATGAGTTG			1	ACGTGTTCTTTATAAAG	GTTCTTTAT			1	ACGTTGGACCCACCAAAG	TGGACCCACC			1	ACGTTAATTTTATCAAAAG	TAATTTTATCA			1	ACGTTGAAGGCTCCAAAAAG
																				1	ACGTAAGCGTAAAG	AAGCGT		1	ACGTTACCATAAAAG	TACCATA		1	ACGTAGACATTAAAAG	AGACATTA			1	ACGTCGTTTATGTAAAG	CGTTTATGT			1	ACGTTGTTCGCGTGAAAG	TGTTCGCGTG			1	ACGTTCACACACACTAAAG	TCACACACACT			1	ACGTTGTTTCTGTAAGAAAG
																				1	ACGTTTAAACAAAG	TTAAAC		1	ACGTTGTATCAAAAG	TGTATCA		1	ACGTGATGAGATAAAG	GATGAGAT			1	ACGTGCCTTGCCTAAAG	GCCTTGCCT			1	ACGTTGCTTACTTAAAAG	TGCTTACTTA			1	ACGTCCATTATGATCAAAG	CCATTATGATC			1	ACGTTGACAAAAATAAAAAG
																				1	ACGTGTACATAAAG	GTACAT		1	ACGTTGACTATAAAG	TGACTAT		1	ACGTATATTTAAAAAG	ATATTTAA			1	ACGTTTTATCCAAAAAG	TTTATCCAA			1	ACGTTGCGAAACTTAAAG	TGCGAAACTT			1	ACGTATCAAACCTTTAAAG	ATCAAACCTTT			1	ACGTGATACAAGGATGAAAG
																				1	ACGTGTTGGAAAAG	GTTGGA		1	ACGTAGATGCGAAAG	AGATGCG		1	ACGTAAGTGAACAAAG	AAGTGAAC			1	ACGTAATCTTTTAAAAG	AATCTTTTA			1	ACGTATAGCTAAGAAAAG	ATAGCTAAGA			1	ACGTGGAGACCTGTGAAAG	GGAGACCTGTG			1	ACGTCCATCCTGTATTAAAG
																				1	ACGTCGTTTTAAAG	CGTTTT		1	ACGTCGAATTCAAAG	CGAATTC		1	ACGTTTGATCTGAAAG	TTGATCTG			1	ACGTAAAACGAAAAAAG	AAAACGAAA			1	ACGTGACTGTGGTAAAAG	GACTGTGGTA			1	ACGTTATCCATTTTCAAAG	TATCCATTTTC			1	ACGTCGCCACATGGACAAAG
																				1	ACGTAGAGGAAAAG	AGAGGA		1	ACGTGTTTATTAAAG	GTTTATT		1	ACGTAGTAAGTCAAAG	AGTAAGTC			1	ACGTCAGGAACGAAAAG	CAGGAACGA			1	ACGTAAACTCGTAAAAAG	AAACTCGTAA			1	ACGTTGTTCCTATAAAAAG	TGTTCCTATAA			1	ACGTAAACACAGCTAGAAAG
																				1	ACGTGATTACAAAG	GATTAC		1	ACGTGCTTTTTAAAG	GCTTTTT		1	ACGTGTTGCAAAAAAG	GTTGCAAA			1	ACGTTACGACAAGAAAG	TACGACAAG			1	ACGTACAAATTCAGAAAG	ACAAATTCAG			1	ACGTGGGGAACCTCAAAAG	GGGGAACCTCA			1	ACGTACCTCGTTAGCCAAAG
																				1	ACGTGGATCTAAAG	GGATCT		1	ACGTGAGGTACAAAG	GAGGTAC		1	ACGTAAAATAATAAAG	AAAATAAT			1	ACGTTATGGAGGTAAAG	TATGGAGGT			1	ACGTCTCCTTCGTCAAAG	CTCCTTCGTC			1	ACGTCTAGATTTTTGAAAG	CTAGATTTTTG			1	ACGTGCCCTTTGTGGAAAAG
																				1	ACGTTTGTGCAAAG	TTGTGC		1	ACGTTGGTGGCAAAG	TGGTGGC		1	ACGTGGCAAGAAAAAG	GGCAAGAA			1	ACGTCGTACATTAAAAG	CGTACATTA			1	ACGTTAACGGCAAAAAAG	TAACGGCAAA			1	ACGTATTAGATCTAAAAAG	ATTAGATCTAA			1	ACGTGTATCTTTGTAGAAAG
																				1	ACGTGGCTGAAAAG	GGCTGA		1	ACGTTGTAGCCAAAG	TGTAGCC		1	ACGTTTGTGAATAAAG	TTGTGAAT			1	ACGTTGGCAGACAAAAG	TGGCAGACA			1	ACGTGGGAATCTGAAAAG	GGGAATCTGA			1	ACGTAAAATTGCAATAAAG	AAAATTGCAAT			1	ACGTCCGAATCATGATAAAG
																				1	ACGTGTCCTTAAAG	GTCCTT		1	ACGTGATATCAAAAG	GATATCA		1	ACGTTATGGTACAAAG	TATGGTAC			1	ACGTGGCAGCCGCAAAG	GGCAGCCGC			1	ACGTATAATACGTAAAAG	ATAATACGTA			1	ACGTTTAACTTATAAAAAG	TTAACTTATAA			1	ACGTGTTTCTCTATAAAAAG
																				1	ACGTAGGAAAAAAG	AGGAAA		1	ACGTTTACTTTAAAG	TTACTTT		1	ACGTGCCCGATGAAAG	GCCCGATG			1	ACGTCAATTACATAAAG	CAATTACAT			1	ACGTATCAGATCAAAAAG	ATCAGATCAA			1	ACGTCAGCGATAGTAAAAG	CAGCGATAGTA			1	ACGTTCTGTAATCGTAAAAG
																				1	ACGTATAGTAAAAG	ATAGTA		1	ACGTAAAACTTAAAG	AAAACTT		1	ACGTTAAATATAAAAG	TAAATATA			1	ACGTGTTCTTCTCAAAG	GTTCTTCTC			1	ACGTGAAGTGAATGAAAG	GAAGTGAATG			1	ACGTCAATATTCTTGAAAG	CAATATTCTTG			1	ACGTCATGGAAAATTCAAAG
																				1	ACGTGTGTGTAAAG	GTGTGT		1	ACGTAACTCCAAAAG	AACTCCA		1	ACGTTAAATATTAAAG	TAAATATT			1	ACGTCCCTACAGAAAAG	CCCTACAGA			1	ACGTTTAAGTCTTGAAAG	TTAAGTCTTG			1	ACGTGTTATCTGTAAAAAG	GTTATCTGTAA			1	ACGTGCCTAAATCGACAAAG
																				1	ACGTTTAGATAAAG	TTAGAT		1	ACGTCAACAACAAAG	CAACAAC		1	ACGTAAATGCAGAAAG	AAATGCAG			1	ACGTCTCTGTGTCAAAG	CTCTGTGTC			1	ACGTTTCGTCTTTCAAAG	TTCGTCTTTC			1	ACGTATTTGAGAGAAAAAG	ATTTGAGAGAA			1	ACGTCGTCACCACCACAAAG
																				1	ACGTTATTACAAAG	TATTAC		1	ACGTTTCATATAAAG	TTCATAT		1	ACGTATGTTTAAAAAG	ATGTTTAA			1	ACGTGCCTTAATGAAAG	GCCTTAATG			1	ACGTAAACCTGTGAAAAG	AAACCTGTGA			1	ACGTGTTCCTGTACAAAAG	GTTCCTGTACA			1	ACGTGTCTAGATTTGTAAAG
																				1	ACGTGGTAGAAAAG	GGTAGA		1	ACGTAGTTACAAAAG	AGTTACA		1	ACGTGGCTTACGAAAG	GGCTTACG			1	ACGTAGTTTCGACAAAG	AGTTTCGAC			1	ACGTAAATCCAGAAAAAG	AAATCCAGAA			1	ACGTGTAGACTCTGTAAAG	GTAGACTCTGT			1	ACGTCCCGGAGGCTTTAAAG
																				1	ACGTGGTTTAAAAG	GGTTTA		1	ACGTAATTGTAAAAG	AATTGTA		1	ACGTTTAAAAAAAAAG	TTAAAAAA			1	ACGTTCAACCCAAAAAG	TCAACCCAA			1	ACGTTAATTACATGAAAG	TAATTACATG			1	ACGTAAGGACCAAAAAAAG	AAGGACCAAAA			1	ACGTTGGATGAAGTAAAAAG
																				1	ACGTAAGCTAAAAG	AAGCTA		1	ACGTGAATTAAAAAG	GAATTAA		1	ACGTTCTCCAAGAAAG	TCTCCAAG			1	ACGTTTGAACACTAAAG	TTGAACACT			1	ACGTGGCACATATGAAAG	GGCACATATG			1	ACGTTGATTAATCAAAAAG	TGATTAATCAA			1	ACGTAAAAACAGTTAGAAAG
																				1	ACGTGATCAAAAAG	GATCAA		1	ACGTCCTTGAAAAAG	CCTTGAA		1	ACGTCATTCAACAAAG	CATTCAAC			1	ACGTTTTTTCCAGAAAG	TTTTTCCAG			1	ACGTAAGCCATATAAAAG	AAGCCATATA			1	ACGTTACGTTTTCAGAAAG	TACGTTTTCAG			1	ACGTACTATTTACAAAAAAG
																				1	ACGTTGAGAGAAAG	TGAGAG		1	ACGTTGCAAATAAAG	TGCAAAT		1	ACGTAGATTAACAAAG	AGATTAAC			1	ACGTATTAGGTCCAAAG	ATTAGGTCC			1	ACGTATCTTGATGCAAAG	ATCTTGATGC			1	ACGTGCTGGAGAGCAAAAG	GCTGGAGAGCA			1	ACGTTAACTAATTTTCAAAG
																				1	ACGTTCAAATAAAG	TCAAAT		1	ACGTTATTTTAAAAG	TATTTTA		1	ACGTCACAACTCAAAG	CACAACTC			1	ACGTGAACAACACAAAG	GAACAACAC			1	ACGTGGATATTCATAAAG	GGATATTCAT			1	ACGTTTCATCTTTTGAAAG	TTCATCTTTTG			1	ACGTCGAATCTAATACAAAG
																				1	ACGTTGTGGCAAAG	TGTGGC		1	ACGTTTTTTCCAAAG	TTTTTCC		1	ACGTAGCCGAGCAAAG	AGCCGAGC			1	ACGTCTTAGAGGTAAAG	CTTAGAGGT			1	ACGTCACCACTGAGAAAG	CACCACTGAG			1	ACGTGAAACACCGCAAAAG	GAAACACCGCA			1	ACGTACCCATCTTAAAAAAG
																				1	ACGTTATCGAAAAG	TATCGA		1	ACGTTCTCTTCAAAG	TCTCTTC		1	ACGTGTGTATAAAAAG	GTGTATAA			1	ACGTTATTGGGGAAAAG	TATTGGGGA			1	ACGTTCTATAAGTTAAAG	TCTATAAGTT			1	ACGTGGTGGAGAACAAAAG	GGTGGAGAACA			1	ACGTCTGCTAATTTCAAAAG
																				1	ACGTGGTTATAAAG	GGTTAT		1	ACGTTAAACCTAAAG	TAAACCT		1	ACGTTCATGTCCAAAG	TCATGTCC			1	ACGTGGGTTGACCAAAG	GGGTTGACC			1	ACGTGTAATTCGAGAAAG	GTAATTCGAG			1	ACGTGTCCCCGAGCCAAAG	GTCCCCGAGCC			1	ACGTCCAGATGGTTTGAAAG
																				1	ACGTAAGCCAAAAG	AAGCCA		1	ACGTAATTAATAAAG	AATTAAT		1	ACGTATGTATTTAAAG	ATGTATTT			1	ACGTTCTCTCGTAAAAG	TCTCTCGTA			1	ACGTGTTGACCTAAAAAG	GTTGACCTAA			1	ACGTTACATGTTATCAAAG	TACATGTTATC			1	ACGTGCCTTATTTGGCAAAG
																				1	ACGTACCAGGAAAG	ACCAGG		1	ACGTTTTCAAAAAAG	TTTCAAA		1	ACGTTAAGAGAGAAAG	TAAGAGAG			1	ACGTCCAAGAGGCAAAG	CCAAGAGGC			1	ACGTGACCTTTTTTAAAG	GACCTTTTTT			1	ACGTGAGGTATAAGCAAAG	GAGGTATAAGC			1	ACGTGAAGTGATGTACAAAG
																				1	ACGTGATAGAAAAG	GATAGA		1	ACGTGCGGAAGAAAG	GCGGAAG		1	ACGTTAAGAGGAAAAG	TAAGAGGA			1	ACGTCCTTGGTCAAAAG	CCTTGGTCA			1	ACGTAAGCAAATACAAAG	AAGCAAATAC			1	ACGTAACAAAACAAAAAAG	AACAAAACAAA			1	ACGTTTTCTTGACGTAAAAG
																				1	ACGTTTTTACAAAG	TTTTAC		1	ACGTCAATTAGAAAG	CAATTAG		1	ACGTACATTTTCAAAG	ACATTTTC			1	ACGTCTTGCCCCAAAAG	CTTGCCCCA			1	ACGTAGTTTAGAAAAAAG	AGTTTAGAAA			1	ACGTAACTGAATTGAAAAG	AACTGAATTGA			1	ACGTAATTGACTAAAAAAAG
																				1	ACGTGCCTGCAAAG	GCCTGC		1	ACGTGAAGTGCAAAG	GAAGTGC		1	ACGTGAGCAAACAAAG	GAGCAAAC			1	ACGTCGCCCACAAAAAG	CGCCCACAA			1	ACGTGGAAGAACTAAAAG	GGAAGAACTA			1	ACGTACGAATTACAAAAAG	ACGAATTACAA			1	ACGTTATCATCACTGTAAAG
																				1	ACGTGATTCTAAAG	GATTCT		1	ACGTTAACAGTAAAG	TAACAGT		1	ACGTTACTCACAAAAG	TACTCACA			1	ACGTGGATCCCAAAAAG	GGATCCCAA			1	ACGTTGAATTTGGTAAAG	TGAATTTGGT			1	ACGTACTATATAGTTAAAG	ACTATATAGTT			1	ACGTGAAAAACGGCGTAAAG
																				1	ACGTACCTAGAAAG	ACCTAG		1	ACGTTATAATCAAAG	TATAATC		1	ACGTATATTTATAAAG	ATATTTAT			1	ACGTAACGCATATAAAG	AACGCATAT			1	ACGTACCAGGAGAAAAAG	ACCAGGAGAA			1	ACGTGTGTATCCAGGAAAG	GTGTATCCAGG			1	ACGTGAACCCAAGTCAAAAG
																				1	ACGTGTTTATAAAG	GTTTAT		1	ACGTACGGGACAAAG	ACGGGAC		1	ACGTGTTCGGTAAAAG	GTTCGGTA			1	ACGTACTACATTAAAAG	ACTACATTA			1	ACGTAATTGCATCGAAAG	AATTGCATCG			1	ACGTAATTTATGGCCAAAG	AATTTATGGCC			1	ACGTGTGGATTATTAGAAAG
																				1	ACGTTTCTCTAAAG	TTCTCT		1	ACGTGAATCAGAAAG	GAATCAG		1	ACGTCTTTGACCAAAG	CTTTGACC			1	ACGTATAGAAGACAAAG	ATAGAAGAC			1	ACGTCTAGATAAAAAAAG	CTAGATAAAA			1	ACGTTAGTTAACCTAAAAG	TAGTTAACCTA			1	ACGTCGGTGACTTCAGAAAG
																				1	ACGTTTTCGGAAAG	TTTCGG		1	ACGTGTCATGAAAAG	GTCATGA		1	ACGTCCAACGCTAAAG	CCAACGCT			1	ACGTCAATATTTAAAAG	CAATATTTA			1	ACGTGTATTCTTAAAAAG	GTATTCTTAA			1	ACGTGTTCCAAATCGAAAG	GTTCCAAATCG			1	ACGTTCCTCCCAAAATAAAG
																				1	ACGTTATACAAAAG	TATACA		1	ACGTTATGGAAAAAG	TATGGAA		1	ACGTACAGCTGGAAAG	ACAGCTGG			1	ACGTCATCAGTACAAAG	CATCAGTAC			1	ACGTCAAGAACATGAAAG	CAAGAACATG			1	ACGTGTAACGAAACAAAAG	GTAACGAAACA			1	ACGTAGTTGATTGTTCAAAG
																				1	ACGTAACAGGAAAG	AACAGG		1	ACGTATAAGAAAAAG	ATAAGAA		1	ACGTCGATACCAAAAG	CGATACCA			1	ACGTTTTACTCATAAAG	TTTACTCAT			1	ACGTCCAACAGCGAAAAG	CCAACAGCGA			1	ACGTAATTCCTTAGTAAAG	AATTCCTTAGT			1	ACGTGGGGTCACTAAGAAAG
																				1	ACGTCCGGTGAAAG	CCGGTG		1	ACGTGTACTACAAAG	GTACTAC		1	ACGTCTTTCTTTAAAG	CTTTCTTT			1	ACGTGTTGTTAAAAAAG	GTTGTTAAA			1	ACGTCGTGCTGAAAAAAG	CGTGCTGAAA			1	ACGTAAACCATCTGCAAAG	AAACCATCTGC			1	ACGTGTTGACTGGAGCAAAG
																				1	ACGTCTTTTTAAAG	CTTTTT		1	ACGTTGATACGAAAG	TGATACG		1	ACGTCAACGAGTAAAG	CAACGAGT			1	ACGTAATTCGTTCAAAG	AATTCGTTC			1	ACGTACAGTAGACTAAAG	ACAGTAGACT			1	ACGTAACCAAGAGAGAAAG	AACCAAGAGAG			1	ACGTATAGTTTGTCAAAAAG
																				1	ACGTGAGGAGAAAG	GAGGAG		1	ACGTGATTCAAAAAG	GATTCAA		1	ACGTAATCCTATAAAG	AATCCTAT			1	ACGTGTACAGCTTAAAG	GTACAGCTT			1	ACGTATAACACCATAAAG	ATAACACCAT			1	ACGTCAACTCTACGAAAAG	CAACTCTACGA			1	ACGTCAAATTTCAACAAAAG
																				1	ACGTCGTGTTAAAG	CGTGTT		1	ACGTTATCATCAAAG	TATCATC		1	ACGTACCCAAATAAAG	ACCCAAAT			1	ACGTATTCGTACTAAAG	ATTCGTACT			1	ACGTTCACTTGGAAAAAG	TCACTTGGAA			1	ACGTAAATATATGATAAAG	AAATATATGAT			1	ACGTGAAGGATCACGAAAAG
																				1	ACGTTAAGATAAAG	TAAGAT		1	ACGTGTCCATTAAAG	GTCCATT		1	ACGTGGACGGAGAAAG	GGACGGAG			1	ACGTACTTGTATAAAAG	ACTTGTATA			1	ACGTAGTCCTTGCAAAAG	AGTCCTTGCA			1	ACGTACTAGTCAAATAAAG	ACTAGTCAAAT			1	ACGTACGCTATCAGAGAAAG
																				1	ACGTCAAATGAAAG	CAAATG		1	ACGTATTAAAAAAAG	ATTAAAA		1	ACGTGGGAAATCAAAG	GGGAAATC			1	ACGTCTCCGCGGCAAAG	CTCCGCGGC			1	ACGTATATCTTAGGAAAG	ATATCTTAGG			1	ACGTTACTGTTATGAAAAG	TACTGTTATGA			1	ACGTTTTGACACTTAGAAAG
																				1	ACGTGAAATCAAAG	GAAATC		1	ACGTCCCTAGTAAAG	CCCTAGT		1	ACGTTACTTTTCAAAG	TACTTTTC			1	ACGTGGCGGGGGTAAAG	GGCGGGGGT			1	ACGTATAGAGAGAGAAAG	ATAGAGAGAG			1	ACGTGTGTGAAGATCAAAG	GTGTGAAGATC			1	ACGTTTTTACCTATAAAAAG
																				1	ACGTTGCCCCAAAG	TGCCCC		1	ACGTGTTCGAAAAAG	GTTCGAA		1	ACGTGGTGGAAGAAAG	GGTGGAAG			1	ACGTTTTTTAGAAAAAG	TTTTTAGAA			1	ACGTAACAGAAGAGAAAG	AACAGAAGAG			1	ACGTGAGTTAACTCTAAAG	GAGTTAACTCT			1	ACGTGACCTCTACAAGAAAG
																				1	ACGTCACCGGAAAG	CACCGG		1	ACGTGAAAACAAAAG	GAAAACA		1	ACGTTTAGAAGTAAAG	TTAGAAGT			1	ACGTAGGATAGTTAAAG	AGGATAGTT			1	ACGTATAGATATATAAAG	ATAGATATAT			1	ACGTAAGCGAGTGAGAAAG	AAGCGAGTGAG			1	ACGTGGAACTATAGAAAAAG
																				1	ACGTAAGGAAAAAG	AAGGAA		1	ACGTATTAAGCAAAG	ATTAAGC		1	ACGTGTTAAGGCAAAG	GTTAAGGC			1	ACGTGTGACGTAGAAAG	GTGACGTAG			1	ACGTGTAAAACCACAAAG	GTAAAACCAC			1	ACGTCGTATAATTAAAAAG	CGTATAATTAA			1	ACGTCAAGTCCAACTAAAAG
																				1	ACGTACGTAGAAAG	ACGTAG		1	ACGTGAATATAAAAG	GAATATA		1	ACGTATAGAAAAAAAG	ATAGAAAA			1	ACGTAGTGTCATTAAAG	AGTGTCATT			1	ACGTGTGCGATATTAAAG	GTGCGATATT			1	ACGTTCATCTTACTTAAAG	TCATCTTACTT			1	ACGTATATACATAATGAAAG
																				1	ACGTGGAAACAAAG	GGAAAC		1	ACGTGCTCTTGAAAG	GCTCTTG		1	ACGTTGAAACGAAAAG	TGAAACGA			1	ACGTAATAAAATCAAAG	AATAAAATC			1	ACGTCTCCGGTATCAAAG	CTCCGGTATC			1	ACGTCAGTACAGCGAAAAG	CAGTACAGCGA			1	ACGTGGTAATGAAGATAAAG
																				1	ACGTGGGAACAAAG	GGGAAC		1	ACGTCATGTCGAAAG	CATGTCG		1	ACGTATCTTATCAAAG	ATCTTATC			1	ACGTGTAAGTGAAAAAG	GTAAGTGAA			1	ACGTTACATCCTCAAAAG	TACATCCTCA			1	ACGTGTGGTATAGTGAAAG	GTGGTATAGTG			1	ACGTCAGTCTATGAGTAAAG
																				1	ACGTGGGAGAAAAG	GGGAGA		1	ACGTCTTAGCTAAAG	CTTAGCT		1	ACGTTATTATATAAAG	TATTATAT			1	ACGTGAGTCCAGAAAAG	GAGTCCAGA			1	ACGTACCAAATTTAAAAG	ACCAAATTTA			1	ACGTGGATGAATAAAAAAG	GGATGAATAAA			1	ACGTATTGTACAAGCAAAAG
																				1	ACGTGTGTGAAAAG	GTGTGA		1	ACGTTGGTCTTAAAG	TGGTCTT		1	ACGTCACATGGTAAAG	CACATGGT			1	ACGTCTCCCGGGTAAAG	CTCCCGGGT			1	ACGTGTCTTACGATAAAG	GTCTTACGAT			1	ACGTTATATATGGTTAAAG	TATATATGGTT			1	ACGTATGTATGTATGTAAAG
																				1	ACGTCTGCATAAAG	CTGCAT		1	ACGTATATGAAAAAG	ATATGAA		1	ACGTCATGGCCAAAAG	CATGGCCA			1	ACGTAGATAGTGAAAAG	AGATAGTGA			1	ACGTCAAAATATTTAAAG	CAAAATATTT			1	ACGTAATTCTGGCCTAAAG	AATTCTGGCCT			1	ACGTCGTCAGCTTTGAAAAG
																				1	ACGTGCAAGGAAAG	GCAAGG		1	ACGTTTACAACAAAG	TTACAAC		1	ACGTCTAAGAAAAAAG	CTAAGAAA			1	ACGTCGTTAACACAAAG	CGTTAACAC			1	ACGTAGAGATGAGAAAAG	AGAGATGAGA			1	ACGTTTGATTGATTAAAAG	TTGATTGATTA			1	ACGTCGGTAGGCGGCTAAAG
																				1	ACGTCAATTAAAAG	CAATTA		1	ACGTAGCCAGTAAAG	AGCCAGT		1	ACGTTAAGCTTTAAAG	TAAGCTTT			1	ACGTGTCGTAAGCAAAG	GTCGTAAGC			1	ACGTTTCCATTAAAAAAG	TTCCATTAAA			1	ACGTAATGTAAGAAAAAAG	AATGTAAGAAA			1	ACGTTGAATAACGAGGAAAG
																				1	ACGTTTAAAAAAAG	TTAAAA		1	ACGTCATCAACAAAG	CATCAAC		1	ACGTCGGCCTACAAAG	CGGCCTAC			1	ACGTTTTCTTGTAAAAG	TTTCTTGTA			1	ACGTCTTTTTAACTAAAG	CTTTTTAACT			1	ACGTTCTCTCTCTACAAAG	TCTCTCTCTAC			1	ACGTTATACGTAAGTAAAAG
																				1	ACGTGAATGTAAAG	GAATGT		1	ACGTTAAAACTAAAG	TAAAACT		1	ACGTGAAAACTGAAAG	GAAAACTG			1	ACGTACGATAAGTAAAG	ACGATAAGT			1	ACGTTTTTACAATGAAAG	TTTTACAATG			1	ACGTTGCGGAAGATGAAAG	TGCGGAAGATG			1	ACGTGTGAACTGAATCAAAG
																				1	ACGTCCAACAAAAG	CCAACA		1	ACGTACGTCTCAAAG	ACGTCTC		1	ACGTTTTTGAAAAAAG	TTTTGAAA			1	ACGTAAGCGTTTCAAAG	AAGCGTTTC			1	ACGTTATGATTCAGAAAG	TATGATTCAG			1	ACGTAATAAAACAGCAAAG	AATAAAACAGC			1	ACGTCATAGCATATATAAAG
																				1	ACGTAATAAGAAAG	AATAAG		1	ACGTATCTTTGAAAG	ATCTTTG		1	ACGTGTTATTAGAAAG	GTTATTAG			1	ACGTTACCAAACAAAAG	TACCAAACA			1	ACGTAGATAATTCAAAAG	AGATAATTCA			1	ACGTATAAGCATTCAAAAG	ATAAGCATTCA			1	ACGTGTGATTCTTTGTAAAG
																				1	ACGTGAACATAAAG	GAACAT		1	ACGTACTTTTAAAAG	ACTTTTA		1	ACGTGTGAGATAAAAG	GTGAGATA			1	ACGTATATAAAAAAAAG	ATATAAAAA			1	ACGTTGCTTGCTCCAAAG	TGCTTGCTCC			1	ACGTCACAACATCTAAAAG	CACAACATCTA			1	ACGTACCTCTTCCCCTAAAG
																				1	ACGTAATTGAAAAG	AATTGA		1	ACGTACTGGTTAAAG	ACTGGTT		1	ACGTTCAAGAGCAAAG	TCAAGAGC			1	ACGTCGGGAATCAAAAG	CGGGAATCA			1	ACGTAAAAAAAACCAAAG	AAAAAAAACC			1	ACGTCATTGGTTGTTAAAG	CATTGGTTGTT			1	ACGTCTTTCAGATTCAAAAG
																				1	ACGTTAGAGCAAAG	TAGAGC		1	ACGTGTAGGAGAAAG	GTAGGAG		1	ACGTGGTCAAAAAAAG	GGTCAAAA			1	ACGTGAATCGAAGAAAG	GAATCGAAG			1	ACGTAGAAGGCTCCAAAG	AGAAGGCTCC			1	ACGTAACAGTAGGATAAAG	AACAGTAGGAT			1	ACGTTACACAGAGAACAAAG
																				1	ACGTTGAAACAAAG	TGAAAC		1	ACGTCACCTCAAAAG	CACCTCA		1	ACGTTACATAGGAAAG	TACATAGG			1	ACGTCAATAAACAAAAG	CAATAAACA			1	ACGTCTTGCTAAGGAAAG	CTTGCTAAGG			1	ACGTCCTCTAACAAGAAAG	CCTCTAACAAG			1	ACGTTGCTTGGAACGTAAAG
																				1	ACGTTTTTTGAAAG	TTTTTG		1	ACGTGAGAATGAAAG	GAGAATG		1	ACGTTGTTCATTAAAG	TGTTCATT			1	ACGTAAGTTGAAAAAAG	AAGTTGAAA			1	ACGTGAAGTAAGAAAAAG	GAAGTAAGAA			1	ACGTTCATGCTCATTAAAG	TCATGCTCATT			1	ACGTTTCTGCTCTGTTAAAG
																				1	ACGTTTTACAAAAG	TTTACA		1	ACGTGGTTCATAAAG	GGTTCAT		1	ACGTGTCGCAAAAAAG	GTCGCAAA			1	ACGTGTGAACAAAAAAG	GTGAACAAA			1	ACGTACACGTGTTCAAAG	ACACGTGTTC			1	ACGTTTCATAATACTAAAG	TTCATAATACT			1	ACGTCTAAACAAAACTAAAG
																				1	ACGTTTTATCAAAG	TTTATC		1	ACGTGCTAAAAAAAG	GCTAAAA		1	ACGTTTTACCAGAAAG	TTTACCAG			1	ACGTATTTTATTGAAAG	ATTTTATTG			1	ACGTCCAGTGTCCAAAAG	CCAGTGTCCA			1	ACGTTTTCCGGACTGAAAG	TTTCCGGACTG			1	ACGTTTAGGTTCAGGTAAAG
																				1	ACGTATCGGGAAAG	ATCGGG		1	ACGTACGAACAAAAG	ACGAACA		1	ACGTTGATTGATAAAG	TGATTGAT			1	ACGTCATCTTATTAAAG	CATCTTATT			1	ACGTATATAAATTAAAAG	ATATAAATTA			1	ACGTGAGAAAACTGTAAAG	GAGAAAACTGT			1	ACGTTATAATTTTCTCAAAG
																				1	ACGTATAATAAAAG	ATAATA		1	ACGTAGCTGCCAAAG	AGCTGCC		1	ACGTATCCTTTTAAAG	ATCCTTTT			1	ACGTTTTAGCCTTAAAG	TTTAGCCTT			1	ACGTTCGGAAGGTGAAAG	TCGGAAGGTG			1	ACGTATGGACCGTTGAAAG	ATGGACCGTTG			1	ACGTGCAAAACACATAAAAG
																				1	ACGTCAATATAAAG	CAATAT		1	ACGTCCTACACAAAG	CCTACAC		1	ACGTATAATTCCAAAG	ATAATTCC			1	ACGTCCTCCAGGCAAAG	CCTCCAGGC			1	ACGTTAACATAAATAAAG	TAACATAAAT			1	ACGTATTAACGACCTAAAG	ATTAACGACCT			1	ACGTCCCAATTCATAAAAAG
																				1	ACGTAGAGATAAAG	AGAGAT		1	ACGTAACTAGGAAAG	AACTAGG		1	ACGTCATCAGTCAAAG	CATCAGTC			1	ACGTTACTGCTTTAAAG	TACTGCTTT			1	ACGTGAATCTTCACAAAG	GAATCTTCAC			1	ACGTCAGCCGAACTAAAAG	CAGCCGAACTA			1	ACGTATGAACCCTAAAAAAG
																				1	ACGTGTTGCGAAAG	GTTGCG		1	ACGTATTAGTCAAAG	ATTAGTC		1	ACGTGTTTGTGTAAAG	GTTTGTGT			1	ACGTTCACAATCAAAAG	TCACAATCA			1	ACGTGTACACTTCTAAAG	GTACACTTCT			1	ACGTCGTAGAGGCACAAAG	CGTAGAGGCAC			1	ACGTCATTGCCAACACAAAG
																				1	ACGTTACAGAAAAG	TACAGA		1	ACGTGTGAGTAAAAG	GTGAGTA		1	ACGTCTTAGTTGAAAG	CTTAGTTG			1	ACGTTCCTATACGAAAG	TCCTATACG			1	ACGTGATGTGATCAAAAG	GATGTGATCA			1	ACGTAGAAGATTCTGAAAG	AGAAGATTCTG			1	ACGTGATCTTTTTGTCAAAG
																				1	ACGTTCGATCAAAG	TCGATC		1	ACGTAGTGTGCAAAG	AGTGTGC		1	ACGTATTTATGTAAAG	ATTTATGT			1	ACGTAAACACGTGAAAG	AAACACGTG			1	ACGTGTTCCATCTTAAAG	GTTCCATCTT			1	ACGTTTTAACATTTTAAAG	TTTAACATTTT			1	ACGTGTTTATACCTCAAAAG
																				1	ACGTTGCGAAAAAG	TGCGAA		1	ACGTCTTCATGAAAG	CTTCATG		1	ACGTTTTGAATTAAAG	TTTGAATT			1	ACGTACAGAGCCAAAAG	ACAGAGCCA			1	ACGTTCATGCACCCAAAG	TCATGCACCC			1	ACGTTTTATAGAGAGAAAG	TTTATAGAGAG			1	ACGTTTCTTTTTCTGAAAAG
																				1	ACGTGAGACAAAAG	GAGACA		1	ACGTAAATACTAAAG	AAATACT		1	ACGTACGTTTCGAAAG	ACGTTTCG			1	ACGTAACGTAATTAAAG	AACGTAATT			1	ACGTTTTTAATTCGAAAG	TTTTAATTCG			1	ACGTCGGAGGACTACAAAG	CGGAGGACTAC			1	ACGTACTGAATAATTCAAAG
																				1	ACGTACTTGAAAAG	ACTTGA		1	ACGTTTCTGTAAAAG	TTCTGTA		1	ACGTGAAAATTGAAAG	GAAAATTG			1	ACGTACGCCAAAAAAAG	ACGCCAAAA			1	ACGTCAACCTCTTTAAAG	CAACCTCTTT			1	ACGTATGGGAAGATAAAAG	ATGGGAAGATA			1	ACGTTACTTTAATTGGAAAG
																				1	ACGTGTTAGAAAAG	GTTAGA		1	ACGTAACTTATAAAG	AACTTAT		1	ACGTAGTAAGAAAAAG	AGTAAGAA			1	ACGTAAATGTCAGAAAG	AAATGTCAG			1	ACGTAAGAACCCATAAAG	AAGAACCCAT			1	ACGTAATAAAATACCAAAG	AATAAAATACC			1	ACGTAGAAGATCTCCAAAAG
																				1	ACGTTATTAAAAAG	TATTAA		1	ACGTGATGGAGAAAG	GATGGAG		1	ACGTACCAAGTAAAAG	ACCAAGTA			1	ACGTAATTAATAAAAAG	AATTAATAA			1	ACGTAGTTACTGATAAAG	AGTTACTGAT			1	ACGTCATAACTCACAAAAG	CATAACTCACA			1	ACGTAGATGAACTAAGAAAG
																				1	ACGTGAACTCAAAG	GAACTC		1	ACGTTAACATGAAAG	TAACATG		1	ACGTTCTAAACTAAAG	TCTAAACT			1	ACGTTTAGAGTACAAAG	TTAGAGTAC			1	ACGTTGCTTGTGGGAAAG	TGCTTGTGGG			1	ACGTGTATGTTTTAAAAAG	GTATGTTTTAA			1	ACGTGCTAAGCCTAGAAAAG
																				1	ACGTGCGATTAAAG	GCGATT		1	ACGTGAGGTCAAAAG	GAGGTCA		1	ACGTCATCCTGTAAAG	CATCCTGT			1	ACGTGAAGGAAAAAAAG	GAAGGAAAA			1	ACGTTTATAATGGCAAAG	TTATAATGGC			1	ACGTGGGTATAATCGAAAG	GGGTATAATCG			1	ACGTCAATGATGAACAAAAG
																				1	ACGTCACGCGAAAG	CACGCG		1	ACGTACCATACAAAG	ACCATAC		1	ACGTCCAAGATCAAAG	CCAAGATC			1	ACGTAGTTAGAAAAAAG	AGTTAGAAA			1	ACGTTGTGTTTTGAAAAG	TGTGTTTTGA			1	ACGTTTTTCCGCCAAAAAG	TTTTCCGCCAA			1	ACGTAGAAGTAGTTAGAAAG
																				1	ACGTTAATCAAAAG	TAATCA		1	ACGTGATGTACAAAG	GATGTAC		1	ACGTGTAGATCAAAAG	GTAGATCA			1	ACGTACGTACGTTAAAG	ACGTACGTT			1	ACGTGAGTGGATAAAAAG	GAGTGGATAA			1	ACGTTTTTGAGTCATAAAG	TTTTGAGTCAT			1	ACGTAATGTTTTGGGAAAAG
																				1	ACGTTATGAAAAAG	TATGAA		1	ACGTCTAACCTAAAG	CTAACCT		1	ACGTCAACAATAAAAG	CAACAATA			1	ACGTACAGTTATTAAAG	ACAGTTATT			1	ACGTTAGCATAAATAAAG	TAGCATAAAT			1	ACGTTGCGAAGGATGAAAG	TGCGAAGGATG			1	ACGTCATCAATGCCTTAAAG
																				1	ACGTTTATGGAAAG	TTATGG		1	ACGTGAATGTTAAAG	GAATGTT		1	ACGTGTTGACGTAAAG	GTTGACGT			1	ACGTAATTATCTAAAAG	AATTATCTA			1	ACGTTTGGTCTACCAAAG	TTGGTCTACC			1	ACGTATCAACTTCTAAAAG	ATCAACTTCTA			1	ACGTCGGTTCAAATGCAAAG
																				1	ACGTGTTCTAAAAG	GTTCTA		1	ACGTTAACCAAAAAG	TAACCAA		1	ACGTTAGCTTCGAAAG	TAGCTTCG			1	ACGTAGTAGGGTCAAAG	AGTAGGGTC			1	ACGTCTAACCACTTAAAG	CTAACCACTT			1	ACGTACCCCTCACAAAAAG	ACCCCTCACAA			1	ACGTACCTTGATGGTGAAAG
																				1	ACGTTATCCAAAAG	TATCCA		1	ACGTTATCCTAAAAG	TATCCTA		1	ACGTAAAAAATGAAAG	AAAAAATG			1	ACGTAATGCTGCAAAAG	AATGCTGCA			1	ACGTCTGTGATCATAAAG	CTGTGATCAT			1	ACGTGATCAGAATCAAAAG	GATCAGAATCA			1	ACGTTTGAGAACGTTGAAAG
																				1	ACGTCACATAAAAG	CACATA		1	ACGTTTATAGGAAAG	TTATAGG		1	ACGTGCCAGTCCAAAG	GCCAGTCC			1	ACGTGTCGCAATCAAAG	GTCGCAATC			1	ACGTAGTTAAATGGAAAG	AGTTAAATGG			1	ACGTAAAATTTTTAAAAAG	AAAATTTTTAA			1	ACGTACGTTATTCGAAAAAG
																				1	ACGTGGAAGCAAAG	GGAAGC		1	ACGTGGACAGGAAAG	GGACAGG		1	ACGTGAAATTCCAAAG	GAAATTCC			1	ACGTCCACATCTAAAAG	CCACATCTA			1	ACGTCTAATAAAACAAAG	CTAATAAAAC			1	ACGTCAAGTTATATAAAAG	CAAGTTATATA			1	ACGTAATCTTTCTCCGAAAG
																				1	ACGTACTTGGAAAG	ACTTGG		1	ACGTTCTTTCAAAAG	TCTTTCA		1	ACGTGACTTTCTAAAG	GACTTTCT			1	ACGTAAGACAACAAAAG	AAGACAACA			1	ACGTTTGTTGACAAAAAG	TTGTTGACAA			1	ACGTGTTCACAAGAAAAAG	GTTCACAAGAA			1	ACGTCCATCAATGCCAAAAG
																				1	ACGTTTTAATAAAG	TTTAAT		1	ACGTTTAATTCAAAG	TTAATTC		1	ACGTGATTTTTTAAAG	GATTTTTT			1	ACGTAAACGGAGAAAAG	AAACGGAGA			1	ACGTATGTACCCAAAAAG	ATGTACCCAA			1	ACGTTATTCTTTCAAAAAG	TATTCTTTCAA			1	ACGTCTGCTGCAAGTCAAAG
																				1	ACGTATTTTCAAAG	ATTTTC		1	ACGTGAAGAGTAAAG	GAAGAGT		1	ACGTGAGGGAGTAAAG	GAGGGAGT			1	ACGTGTCCCGAGAAAAG	GTCCCGAGA			1	ACGTTATTTCTTCGAAAG	TATTTCTTCG			1	ACGTGGAGTGGGTATAAAG	GGAGTGGGTAT			1	ACGTGTAGTTTATCAGAAAG
																				1	ACGTTAACGCAAAG	TAACGC		1	ACGTAAGATGCAAAG	AAGATGC		1	ACGTTTCTCTGTAAAG	TTCTCTGT			1	ACGTTTTCAGGATAAAG	TTTCAGGAT			1	ACGTGACTCCATAGAAAG	GACTCCATAG			1	ACGTATTAATATTGAAAAG	ATTAATATTGA			1	ACGTTTGAGACTACAAAAAG
																				1	ACGTTTAAGTAAAG	TTAAGT		1	ACGTATAGCCAAAAG	ATAGCCA		1	ACGTTTTACTTCAAAG	TTTACTTC			1	ACGTTTTGATGTCAAAG	TTTGATGTC			1	ACGTGGATCCGAGGAAAG	GGATCCGAGG			1	ACGTATATATATCTAAAAG	ATATATATCTA			1	ACGTAAGAGAGAGGAGAAAG
																				1	ACGTGTGCATAAAG	GTGCAT		1	ACGTTAATGGAAAAG	TAATGGA		1	ACGTGTAGATTGAAAG	GTAGATTG			1	ACGTTCAAAAAAAAAAG	TCAAAAAAA			1	ACGTAAAAATGAATAAAG	AAAAATGAAT			1	ACGTACGTCTGTATAAAAG	ACGTCTGTATA			1	ACGTTATCACCGACAAAAAG
																				1	ACGTGTAATTAAAG	GTAATT		1	ACGTGCAACTAAAAG	GCAACTA		1	ACGTACAATTTAAAAG	ACAATTTA			1	ACGTTAAAATGAAAAAG	TAAAATGAA			1	ACGTAGAAAATGCCAAAG	AGAAAATGCC			1	ACGTTAAGTCGTCAAAAAG	TAAGTCGTCAA			1	ACGTCATCAAAATTAGAAAG
																				1	ACGTCAGGATAAAG	CAGGAT		1	ACGTTTCTCAAAAAG	TTCTCAA		1	ACGTAGAAAATTAAAG	AGAAAATT			1	ACGTGTCGATTTCAAAG	GTCGATTTC			1	ACGTCGACATTTCAAAAG	CGACATTTCA			1	ACGTGAAGAGTGTACAAAG	GAAGAGTGTAC			1	ACGTTGTTAAAATATTAAAG
																				1	ACGTAAAAACAAAG	AAAAAC		1	ACGTTAACAAAAAAG	TAACAAA		1	ACGTCCGAAGTAAAAG	CCGAAGTA			1	ACGTACAAAACAAAAAG	ACAAAACAA			1	ACGTTGGAAGATAAAAAG	TGGAAGATAA			1	ACGTGTTATCAATGAAAAG	GTTATCAATGA			1	ACGTACCTGAAAATCAAAAG
																				1	ACGTGGAGGGAAAG	GGAGGG		1	ACGTTGTAGTTAAAG	TGTAGTT		1	ACGTTTTATAATAAAG	TTTATAAT			1	ACGTCCATAGGCCAAAG	CCATAGGCC			1	ACGTTTTTACATTTAAAG	TTTTACATTT			1	ACGTTAGTTAAGGAAAAAG	TAGTTAAGGAA			1	ACGTTTACAATGAACAAAAG
																				1	ACGTTCTTGAAAAG	TCTTGA		1	ACGTTTCGAATAAAG	TTCGAAT		1	ACGTTATAAGAGAAAG	TATAAGAG			1	ACGTGCACTCGCTAAAG	GCACTCGCT			1	ACGTCGTGAAGAGCAAAG	CGTGAAGAGC			1	ACGTTGAGGGATTCAAAAG	TGAGGGATTCA			1	ACGTTGATGATCAATCAAAG
																				1	ACGTAAATAAAAAG	AAATAA		1	ACGTCTTTAACAAAG	CTTTAAC		1	ACGTCAGTGGTGAAAG	CAGTGGTG			1	ACGTGATACGTACAAAG	GATACGTAC			1	ACGTGACTCATTCAAAAG	GACTCATTCA			1	ACGTGTACGGACAAAAAAG	GTACGGACAAA			1	ACGTCAAAATGGTGGGAAAG
																				1	ACGTCGTTTAAAAG	CGTTTA		1	ACGTCTCAGGGAAAG	CTCAGGG		1	ACGTCAATTACAAAAG	CAATTACA			1	ACGTTTTTGAATTAAAG	TTTTGAATT			1	ACGTGCCAAATACCAAAG	GCCAAATACC			1	ACGTTTATCAAATAAAAAG	TTATCAAATAA			1	ACGTTTTGCAAGTTGCAAAG
																				1	ACGTTCTTCTAAAG	TCTTCT		1	ACGTCTTGACCAAAG	CTTGACC		1	ACGTGGAACTCAAAAG	GGAACTCA			1	ACGTTTCAAATCCAAAG	TTCAAATCC			1	ACGTAATTCTCCCGAAAG	AATTCTCCCG			1	ACGTAACACGAACCGAAAG	AACACGAACCG			1	ACGTTTGGTTTTGAGAAAAG
																				1	ACGTAAATAGAAAG	AAATAG		1	ACGTCACACTTAAAG	CACACTT		1	ACGTTTTGGCAAAAAG	TTTGGCAA			1	ACGTTCTGCAGCTAAAG	TCTGCAGCT			1	ACGTGTCCCCAACGAAAG	GTCCCCAACG			1	ACGTATAGCAATTTAAAAG	ATAGCAATTTA			1	ACGTGAGGCATCTAACAAAG
																				1	ACGTCTTGACAAAG	CTTGAC		1	ACGTCTAGTCGAAAG	CTAGTCG		1	ACGTAACGTGACAAAG	AACGTGAC			1	ACGTACGAACATAAAAG	ACGAACATA			1	ACGTCTGTATCTAAAAAG	CTGTATCTAA			1	ACGTGATATGATATTAAAG	GATATGATATT			1	ACGTATAAAAAATGTGAAAG
																				1	ACGTCTAGTGAAAG	CTAGTG		1	ACGTTTCCAAAAAAG	TTCCAAA		1	ACGTTTAATCAAAAAG	TTAATCAA			1	ACGTCATGAATCGAAAG	CATGAATCG			1	ACGTTGATGCAAAAAAAG	TGATGCAAAA			1	ACGTCATAAATATACAAAG	CATAAATATAC			1	ACGTGTCATTGTAGGAAAAG
																				1	ACGTTTTGAGAAAG	TTTGAG		1	ACGTAGACAAGAAAG	AGACAAG		1	ACGTACGGCTCGAAAG	ACGGCTCG			1	ACGTCGTTTAAGGAAAG	CGTTTAAGG			1	ACGTTGTAATTGGTAAAG	TGTAATTGGT			1	ACGTTCTCCAAAATGAAAG	TCTCCAAAATG			1	ACGTTTAATACTGTTTAAAG
																				1	ACGTGACTGCAAAG	GACTGC		1	ACGTACCATTTAAAG	ACCATTT		1	ACGTAGCGTTTTAAAG	AGCGTTTT			1	ACGTGGACAAGGAAAAG	GGACAAGGA			1	ACGTGGTTTGTCCCAAAG	GGTTTGTCCC			1	ACGTGTATATGGAAAAAAG	GTATATGGAAA			1	ACGTGTGGCGGCTTTGAAAG
																				1	ACGTCACTGTAAAG	CACTGT		1	ACGTTACTGGCAAAG	TACTGGC		1	ACGTAATAAGAAAAAG	AATAAGAA			1	ACGTATTAAGTTTAAAG	ATTAAGTTT			1	ACGTATCAACAATTAAAG	ATCAACAATT			1	ACGTACATCACCGGAAAAG	ACATCACCGGA			1	ACGTTGTCATAAGCTGAAAG
																				1	ACGTTCCATGAAAG	TCCATG		1	ACGTGATACCAAAAG	GATACCA		1	ACGTTTGTTCTAAAAG	TTGTTCTA			1	ACGTATCGGAGGCAAAG	ATCGGAGGC			1	ACGTATGTACTTGGAAAG	ATGTACTTGG			1	ACGTAAAAACTCTTGAAAG	AAAAACTCTTG			1	ACGTGACTCGCAGGCTAAAG
																				1	ACGTTTTCCTAAAG	TTTCCT		1	ACGTTTTTTTCAAAG	TTTTTTC		1	ACGTTTTAAATGAAAG	TTTAAATG			1	ACGTCGGTGAGTCAAAG	CGGTGAGTC			1	ACGTATATTACTACAAAG	ATATTACTAC			1	ACGTAGAAGACAAATAAAG	AGAAGACAAAT			1	ACGTGAGAACTTGTGTAAAG
																				1	ACGTACACGGAAAG	ACACGG		1	ACGTTAAGTAAAAAG	TAAGTAA		1	ACGTTGATGTGTAAAG	TGATGTGT			1	ACGTACACAGTGCAAAG	ACACAGTGC			1	ACGTAAATAATTCAAAAG	AAATAATTCA			1	ACGTTGGTCAAAATCAAAG	TGGTCAAAATC			1	ACGTATGGGTTATGTCAAAG
																				1	ACGTGTCCTCAAAG	GTCCTC		1	ACGTTGGAAAAAAAG	TGGAAAA		1	ACGTGAGTAAGAAAAG	GAGTAAGA			1	ACGTAAAATTTCAAAAG	AAAATTTCA			1	ACGTCTTGAGATTTAAAG	CTTGAGATTT			1	ACGTTCTAAGACTTCAAAG	TCTAAGACTTC			1	ACGTTTGAGCTGAACTAAAG
																				1	ACGTAGATTAAAAG	AGATTA		1	ACGTTCAAGGTAAAG	TCAAGGT		1	ACGTTTTTAGATAAAG	TTTTAGAT			1	ACGTCATTTGATGAAAG	CATTTGATG			1	ACGTTAAATGAGTGAAAG	TAAATGAGTG			1	ACGTATGCAGACCTAAAAG	ATGCAGACCTA			1	ACGTTGTCCGGAGAGAAAAG
																				1	ACGTGCAGTCAAAG	GCAGTC		1	ACGTAAACTCTAAAG	AAACTCT		1	ACGTGATCCGAGAAAG	GATCCGAG			1	ACGTATTTTTTTCAAAG	ATTTTTTTC			1	ACGTGTAGGATACTAAAG	GTAGGATACT			1	ACGTCACTAAGAGTCAAAG	CACTAAGAGTC			1	ACGTACGTGTCGCAAAAAAG
																				1	ACGTTTCATTAAAG	TTCATT		1	ACGTCAACTTAAAAG	CAACTTA		1	ACGTTTATGTATAAAG	TTATGTAT			1	ACGTGGCATAACTAAAG	GGCATAACT			1	ACGTAAACCAAGTGAAAG	AAACCAAGTG			1	ACGTCGGAAAATATCAAAG	CGGAAAATATC			1	ACGTAACAAAAAAATGAAAG
																				1	ACGTAGCCTGAAAG	AGCCTG		1	ACGTTTAAACCAAAG	TTAAACC		1	ACGTAAATATACAAAG	AAATATAC			1	ACGTTTCTGCACAAAAG	TTCTGCACA			1	ACGTACAAAAACAAAAAG	ACAAAAACAA			1	ACGTTAAGAATCGAAAAAG	TAAGAATCGAA			1	ACGTTGAAGTTTAGTGAAAG
																				1	ACGTTCCACCAAAG	TCCACC		1	ACGTTTATTTAAAAG	TTATTTA		1	ACGTGATTACACAAAG	GATTACAC			1	ACGTGCGACCTATAAAG	GCGACCTAT			1	ACGTCTGATCTGGTAAAG	CTGATCTGGT			1	ACGTGCGCGGTGGAGAAAG	GCGCGGTGGAG			1	ACGTAATTGACCCAAGAAAG
																				1	ACGTAGCTGGAAAG	AGCTGG		1	ACGTTCAATAAAAAG	TCAATAA		1	ACGTTTAAGAAAAAAG	TTAAGAAA			1	ACGTGTCGACATGAAAG	GTCGACATG			1	ACGTGTCGCAATTCAAAG	GTCGCAATTC			1	ACGTGCCTCAAAATCAAAG	GCCTCAAAATC			1	ACGTCCATCGTCAAATAAAG
																				1	ACGTTTATAGAAAG	TTATAG		1	ACGTCAAAAAAAAAG	CAAAAAA		1	ACGTACGTTAGCAAAG	ACGTTAGC			1	ACGTCTACAACCAAAAG	CTACAACCA			1	ACGTACTGAAACAAAAAG	ACTGAAACAA			1	ACGTTATTTACACAAAAAG	TATTTACACAA			1	ACGTGGAAACCTTGCCAAAG
																				1	ACGTTGTAAGAAAG	TGTAAG		1	ACGTGCCGAGAAAAG	GCCGAGA		1	ACGTTTCATCACAAAG	TTCATCAC			1	ACGTCTGTTGATAAAAG	CTGTTGATA			1	ACGTATCCGTCTGGAAAG	ATCCGTCTGG			1	ACGTCTGGACACCCGAAAG	CTGGACACCCG			1	ACGTTTGAGAGTAACAAAAG
																				1	ACGTTCCATAAAAG	TCCATA		1	ACGTCATATCAAAAG	CATATCA		1	ACGTGCTGCTAAAAAG	GCTGCTAA			1	ACGTGGAGGTAATAAAG	GGAGGTAAT			1	ACGTGTCACTGACAAAAG	GTCACTGACA			1	ACGTACCTGAGATCAAAAG	ACCTGAGATCA			1	ACGTATTACTATTTATAAAG
																				1	ACGTGGATCGAAAG	GGATCG		1	ACGTTTAGTCTAAAG	TTAGTCT		1	ACGTTTTGTTTTAAAG	TTTGTTTT			1	ACGTCAAGAAGTCAAAG	CAAGAAGTC			1	ACGTCGGATCATCGAAAG	CGGATCATCG			1	ACGTTGAAAACCCAAAAAG	TGAAAACCCAA			1	ACGTAATCGCTTGGATAAAG
																				1	ACGTCTGAACAAAG	CTGAAC		1	ACGTTTAAGATAAAG	TTAAGAT		1	ACGTAGTATTATAAAG	AGTATTAT			1	ACGTTGTTGTTCCAAAG	TGTTGTTCC			1	ACGTGAACACACACAAAG	GAACACACAC			1	ACGTTGCTTATATAAAAAG	TGCTTATATAA			1	ACGTTAGCCATTAAAAAAAG
																				1	ACGTGATTAGAAAG	GATTAG		1	ACGTCCACAATAAAG	CCACAAT		1	ACGTTACCATTGAAAG	TACCATTG			1	ACGTATAAATTTAAAAG	ATAAATTTA			1	ACGTTTTGTTAGAGAAAG	TTTGTTAGAG			1	ACGTGTATCATGATAAAAG	GTATCATGATA			1	ACGTAGTGGAAATGTGAAAG
																				1	ACGTGAAAATAAAG	GAAAAT		1	ACGTTTTTGGGAAAG	TTTTGGG		1	ACGTAGCAATTTAAAG	AGCAATTT			1	ACGTTTAACTTACAAAG	TTAACTTAC			1	ACGTTTCAGAACTGAAAG	TTCAGAACTG			1	ACGTAAGAGTTCTTTAAAG	AAGAGTTCTTT			1	ACGTGTTTTACGTGTAAAAG
																				1	ACGTTTCTGAAAAG	TTCTGA		1	ACGTAGGCCTTAAAG	AGGCCTT		1	ACGTTCATCCATAAAG	TCATCCAT			1	ACGTCTTGAATACAAAG	CTTGAATAC			1	ACGTATTCAGTAGAAAAG	ATTCAGTAGA			1	ACGTTTTTTTTTTAAAAAG	TTTTTTTTTAA			1	ACGTTAGGACTTTTCTAAAG
																				1	ACGTTGAACAAAAG	TGAACA		1	ACGTATGATACAAAG	ATGATAC		1	ACGTCGCCGGCTAAAG	CGCCGGCT			1	ACGTGTCTGTTATAAAG	GTCTGTTAT			1	ACGTGAAGACTGATAAAG	GAAGACTGAT			1	ACGTTCATTAAGAATAAAG	TCATTAAGAAT			1	ACGTAACAACCGGACTAAAG
																				1	ACGTATAACGAAAG	ATAACG		1	ACGTTGAATCAAAAG	TGAATCA		1	ACGTCCATTGTGAAAG	CCATTGTG			1	ACGTGTCAGTAGAAAAG	GTCAGTAGA			1	ACGTTAGTCAACTCAAAG	TAGTCAACTC			1	ACGTGGGTTTTGTCAAAAG	GGGTTTTGTCA			1	ACGTATTGCGTATCAAAAAG
																				1	ACGTGAATAGAAAG	GAATAG		1	ACGTTGTGCCGAAAG	TGTGCCG		1	ACGTGTTTTAGAAAAG	GTTTTAGA			1	ACGTAGAGCGGCTAAAG	AGAGCGGCT			1	ACGTTGAGGGAAGTAAAG	TGAGGGAAGT			1	ACGTGATATAAAAACAAAG	GATATAAAAAC			1	ACGTGAGACCTGACCAAAAG
																				1	ACGTCAAACGAAAG	CAAACG		1	ACGTGCCATGAAAAG	GCCATGA		1	ACGTATGACCCAAAAG	ATGACCCA			1	ACGTTAGTTTTTGAAAG	TAGTTTTTG			1	ACGTTTGTCGGGAAAAAG	TTGTCGGGAA			1	ACGTAAATAGAACCAAAAG	AAATAGAACCA			1	ACGTGTGCAAGCAGCTAAAG
																				1	ACGTAGTAGCAAAG	AGTAGC		1	ACGTCTTTTGAAAAG	CTTTTGA		1	ACGTTGAATCTGAAAG	TGAATCTG			1	ACGTGTTGTCTTAAAAG	GTTGTCTTA			1	ACGTATGGAAAACGAAAG	ATGGAAAACG			1	ACGTGTTAACACGGAAAAG	GTTAACACGGA			1	ACGTTGAGTATGTCTGAAAG
																				1	ACGTTTGATCAAAG	TTGATC		1	ACGTTCCATGCAAAG	TCCATGC		1	ACGTCTGTCAGAAAAG	CTGTCAGA			1	ACGTACATGGTTTAAAG	ACATGGTTT			1	ACGTTGTTCGTCCTAAAG	TGTTCGTCCT			1	ACGTAAGATAAATGTAAAG	AAGATAAATGT			1	ACGTAAAAAAAAAATCAAAG
																				1	ACGTACCAAAAAAG	ACCAAA		1	ACGTGGAAAACAAAG	GGAAAAC		1	ACGTCCCAATGGAAAG	CCCAATGG			1	ACGTGGAATATGGAAAG	GGAATATGG			1	ACGTCGTCGCCGCGAAAG	CGTCGCCGCG			1	ACGTACGGTTGCAGTAAAG	ACGGTTGCAGT			1	ACGTCTTATGTATAATAAAG
																				1	ACGTTAAAAAAAAG	TAAAAA		1	ACGTCGAAGACAAAG	CGAAGAC		1	ACGTTTGCTCAAAAAG	TTGCTCAA			1	ACGTCGTCGTCTCAAAG	CGTCGTCTC			1	ACGTACAGGCTCTTAAAG	ACAGGCTCTT			1	ACGTTTTAGAATTTGAAAG	TTTAGAATTTG			1	ACGTTATCTTTTAAGTAAAG
																				1	ACGTGAATAAAAAG	GAATAA		1	ACGTTGTTTATAAAG	TGTTTAT		1	ACGTGAAGCATCAAAG	GAAGCATC			1	ACGTATCCAAGGTAAAG	ATCCAAGGT			1	ACGTAATTATTGTGAAAG	AATTATTGTG			1	ACGTACTTGAAATAGAAAG	ACTTGAAATAG			1	ACGTTTTGTCAATCCAAAAG
																				1	ACGTCTGGGAAAAG	CTGGGA		1	ACGTACATTCGAAAG	ACATTCG		1	ACGTTAATTATTAAAG	TAATTATT			1	ACGTTGATTGAAGAAAG	TGATTGAAG			1	ACGTTAATTGGTATAAAG	TAATTGGTAT			1	ACGTTTATAGCTTTCAAAG	TTATAGCTTTC			1	ACGTATATGCTTCTATAAAG
																				1	ACGTGTTAAGAAAG	GTTAAG		1	ACGTAAGAATGAAAG	AAGAATG		1	ACGTAATGAACTAAAG	AATGAACT			1	ACGTGTTAACAAAAAAG	GTTAACAAA			1	ACGTGTCTAATACTAAAG	GTCTAATACT			1	ACGTATAACCCAGCTAAAG	ATAACCCAGCT			1	ACGTAGCTTTGTAAAAAAAG
																				1	ACGTAACTAAAAAG	AACTAA		1	ACGTTGATCTGAAAG	TGATCTG		1	ACGTCGAGATCCAAAG	CGAGATCC			1	ACGTATATAAAACAAAG	ATATAAAAC			1	ACGTGTCACTGTCCAAAG	GTCACTGTCC			1	ACGTTTCCCCAAAATAAAG	TTCCCCAAAAT			1	ACGTCGGCTCCAGAGGAAAG
																				1	ACGTTGGCAAAAAG	TGGCAA		1	ACGTCTCTTCTAAAG	CTCTTCT		1	ACGTCCAAAATTAAAG	CCAAAATT			1	ACGTACAATACCAAAAG	ACAATACCA			1	ACGTACATACTATGAAAG	ACATACTATG			1	ACGTAGTATAAAATAAAAG	AGTATAAAATA			1	ACGTAGGCCTTTTACAAAAG
																				1	ACGTCGGAAGAAAG	CGGAAG		1	ACGTTAACTTTAAAG	TAACTTT		1	ACGTTTATATCGAAAG	TTATATCG			1	ACGTTTAAGTGCCAAAG	TTAAGTGCC			1	ACGTATTCCTTTAAAAAG	ATTCCTTTAA			1	ACGTTTTGGGATACAAAAG	TTTGGGATACA			1	ACGTTGAAAAAAAAAAAAAG
																				1	ACGTAGAGTTAAAG	AGAGTT		1	ACGTGGATGTAAAAG	GGATGTA		1	ACGTTTGTGACGAAAG	TTGTGACG			1	ACGTTGATTGTAGAAAG	TGATTGTAG			1	ACGTGTACAAAATCAAAG	GTACAAAATC			1	ACGTTGCATGAACCCAAAG	TGCATGAACCC			1	ACGTCCTGTGTGTTTCAAAG
																				1	ACGTATGGAGAAAG	ATGGAG		1	ACGTAATTACAAAAG	AATTACA		1	ACGTGTTTGGACAAAG	GTTTGGAC			1	ACGTTTAAAAATAAAAG	TTAAAAATA			1	ACGTGAATAAAATCAAAG	GAATAAAATC			1	ACGTTTTTACATTTAAAAG	TTTTACATTTA			1	ACGTGTTTCTAATAAAAAAG
																				1	ACGTCGTTATAAAG	CGTTAT		1	ACGTGTATACTAAAG	GTATACT		1	ACGTAGAACAAAAAAG	AGAACAAA			1	ACGTCATACGGCCAAAG	CATACGGCC			1	ACGTCGTCGTTCGCAAAG	CGTCGTTCGC			1	ACGTCCTCTTTGGTTAAAG	CCTCTTTGGTT			1	ACGTCATTTAGTTTTTAAAG
																				1	ACGTGGAAGTAAAG	GGAAGT		1	ACGTCTATGATAAAG	CTATGAT		1	ACGTCATCACTAAAAG	CATCACTA			1	ACGTGTCACTCAAAAAG	GTCACTCAA			1	ACGTATATCTTAGTAAAG	ATATCTTAGT			1	ACGTGTTTCTTGTATAAAG	GTTTCTTGTAT			1	ACGTTTTTTGGCGCGGAAAG
																				1	ACGTAAGAAGAAAG	AAGAAG		1	ACGTGACGTCAAAAG	GACGTCA		1	ACGTCAGAAACCAAAG	CAGAAACC			1	ACGTAGGAAAAAAAAAG	AGGAAAAAA			1	ACGTTCAGCTGATCAAAG	TCAGCTGATC			1	ACGTTATGATTGATTAAAG	TATGATTGATT			1	ACGTTAATTACTACCGAAAG
																				1	ACGTAGAACCAAAG	AGAACC		1	ACGTGATAATGAAAG	GATAATG		1	ACGTTATAAGAAAAAG	TATAAGAA			1	ACGTGGGGAAAAAAAAG	GGGGAAAAA			1	ACGTTTAACCTGTAAAAG	TTAACCTGTA			1	ACGTGGCAAAACATGAAAG	GGCAAAACATG			1	ACGTTTTCATAACTAAAAAG
																				1	ACGTGAGCTGAAAG	GAGCTG		1	ACGTTGTTGGAAAAG	TGTTGGA		1	ACGTAGGGAAGAAAAG	AGGGAAGA			1	ACGTTATTTCAATAAAG	TATTTCAAT			1	ACGTATATAAGAAGAAAG	ATATAAGAAG			1	ACGTAGAATGCACTTAAAG	AGAATGCACTT			1	ACGTACCATTCTTGGCAAAG
																				1	ACGTGTAGTTAAAG	GTAGTT		1	ACGTTAAGGAAAAAG	TAAGGAA		1	ACGTGTATAAACAAAG	GTATAAAC			1	ACGTCAAACTAGTAAAG	CAAACTAGT			1	ACGTAGTGTCTGTGAAAG	AGTGTCTGTG			1	ACGTAAGTTTGAGCTAAAG	AAGTTTGAGCT			1	ACGTTGATGCCTTTTTAAAG
																				1	ACGTGCCCACAAAG	GCCCAC		1	ACGTATTAATTAAAG	ATTAATT		1	ACGTACATTGCAAAAG	ACATTGCA			1	ACGTGTCCTCTGAAAAG	GTCCTCTGA			1	ACGTATTGTATGAAAAAG	ATTGTATGAA			1	ACGTGAAACTAGTATAAAG	GAAACTAGTAT			1	ACGTCAACAACTTGAAAAAG
																				1	ACGTGCTTAAAAAG	GCTTAA		1	ACGTGGTTAAGAAAG	GGTTAAG		1	ACGTTTCTGAGAAAAG	TTCTGAGA			1	ACGTTTTACTTTTAAAG	TTTACTTTT			1	ACGTTATATGTATGAAAG	TATATGTATG			1	ACGTTGATCTCTTGAAAAG	TGATCTCTTGA			1	ACGTTAACCTTTGGTTAAAG
																				1	ACGTCTCAAGAAAG	CTCAAG		1	ACGTCAAAATGAAAG	CAAAATG		1	ACGTAATTTCGTAAAG	AATTTCGT			1	ACGTTTACAATGAAAAG	TTACAATGA			1	ACGTGAATTAAGCAAAAG	GAATTAAGCA			1	ACGTGGAAAACAAATAAAG	GGAAAACAAAT			1	ACGTTATTTCAGGATTAAAG
																				1	ACGTCTCACCAAAG	CTCACC		1	ACGTCACAAGTAAAG	CACAAGT		1	ACGTGAATTAATAAAG	GAATTAAT			1	ACGTAACAATTCAAAAG	AACAATTCA			1	ACGTCGAACTTAGAAAAG	CGAACTTAGA			1	ACGTACATGAGAGGTAAAG	ACATGAGAGGT			1	ACGTATATACAACTACAAAG
																				1	ACGTTTAGGTAAAG	TTAGGT		1	ACGTAGATCCTAAAG	AGATCCT		1	ACGTGTTCTTAAAAAG	GTTCTTAA			1	ACGTTTGAAGAGTAAAG	TTGAAGAGT			1	ACGTTGGAAGCACAAAAG	TGGAAGCACA			1	ACGTTTATGGAGTCAAAAG	TTATGGAGTCA			1	ACGTTGGAATGGCTCAAAAG
																				1	ACGTCGTGACAAAG	CGTGAC		1	ACGTCATTTTAAAAG	CATTTTA		1	ACGTATATGTAAAAAG	ATATGTAA			1	ACGTTGTAAGAAAAAAG	TGTAAGAAA			1	ACGTAGGTAAAATTAAAG	AGGTAAAATT			1	ACGTGTAACGAAATAAAAG	GTAACGAAATA			1	ACGTGATTGATACAAGAAAG
																				1	ACGTAGCCCGAAAG	AGCCCG		1	ACGTGGTCCTGAAAG	GGTCCTG		1	ACGTGGGCTGGGAAAG	GGGCTGGG			1	ACGTATAATTGTAAAAG	ATAATTGTA			1	ACGTGCTTCTTTGTAAAG	GCTTCTTTGT			1	ACGTGACCTATGGAGAAAG	GACCTATGGAG			1	ACGTGAATAAGACAGAAAAG
																				1	ACGTGACCCCAAAG	GACCCC		1	ACGTAGTTTTAAAAG	AGTTTTA		1	ACGTCCAAACTAAAAG	CCAAACTA			1	ACGTATATTAATAAAAG	ATATTAATA			1	ACGTTGGCATTATTAAAG	TGGCATTATT			1	ACGTGGATTAATTAAAAAG	GGATTAATTAA			1	ACGTTACATAACACAAAAAG
																				1	ACGTTTAATCAAAG	TTAATC		1	ACGTCGCTATGAAAG	CGCTATG		1	ACGTTATAATTTAAAG	TATAATTT			1	ACGTAGGATGCTGAAAG	AGGATGCTG			1	ACGTTCAAAACAAAAAAG	TCAAAACAAA			1	ACGTGTAAGTTGGTGAAAG	GTAAGTTGGTG			1	ACGTTTTCCGGAGAGAAAAG
																				1	ACGTGTGAGGAAAG	GTGAGG		1	ACGTCAGAGCTAAAG	CAGAGCT		1	ACGTATAAATTTAAAG	ATAAATTT			1	ACGTGGCGATGTGAAAG	GGCGATGTG			1	ACGTTTTCACCCACAAAG	TTTCACCCAC			1	ACGTTAGAGTGACATAAAG	TAGAGTGACAT			1	ACGTCCTTCTCGATCCAAAG
																				1	ACGTTGATCAAAAG	TGATCA		1	ACGTTTTTAATAAAG	TTTTAAT		1	ACGTAATGGCTCAAAG	AATGGCTC			1	ACGTTTAAATGTCAAAG	TTAAATGTC			1	ACGTACCTGAACTTAAAG	ACCTGAACTT			1	ACGTTACGTGATTAGAAAG	TACGTGATTAG			1	ACGTTGGAAACTATGCAAAG
																				1	ACGTGTCACAAAAG	GTCACA		1	ACGTAAATATTAAAG	AAATATT		1	ACGTCACCCCAGAAAG	CACCCCAG			1	ACGTGAACACAGGAAAG	GAACACAGG			1	ACGTAGAAACAGAGAAAG	AGAAACAGAG			1	ACGTTTTAATGTGGGAAAG	TTTAATGTGGG			1	ACGTGAGTTGCAAGGCAAAG
																				1	ACGTAGTTTGAAAG	AGTTTG		1	ACGTTAGCGAAAAAG	TAGCGAA		1	ACGTGCTTGCAGAAAG	GCTTGCAG			1	ACGTACCCTTTGAAAAG	ACCCTTTGA			1	ACGTTCGTTATAATAAAG	TCGTTATAAT			1	ACGTTTTAGAGCCAGAAAG	TTTAGAGCCAG			1	ACGTTATGCTATTAATAAAG
																								1	ACGTAATCTCCAAAG	AATCTCC		1	ACGTGCAAATACAAAG	GCAAATAC			1	ACGTTGATCCTAGAAAG	TGATCCTAG			1	ACGTGTCTGAATTCAAAG	GTCTGAATTC			1	ACGTGTGTGAGTTGGAAAG	GTGTGAGTTGG			1	ACGTCAGATCAATAACAAAG
																								1	ACGTTAGTTTCAAAG	TAGTTTC		1	ACGTCAAATTAAAAAG	CAAATTAA			1	ACGTTGGAATGAGAAAG	TGGAATGAG			1	ACGTGGTGGTGGGCAAAG	GGTGGTGGGC			1	ACGTTTAATATACCAAAAG	TTAATATACCA			1	ACGTTTAATTAACGGCAAAG
																								1	ACGTCTGTACTAAAG	CTGTACT		1	ACGTCTCTGGCAAAAG	CTCTGGCA			1	ACGTGATGTATAGAAAG	GATGTATAG			1	ACGTCTCCTGTGACAAAG	CTCCTGTGAC			1	ACGTACCAAGGAAGTAAAG	ACCAAGGAAGT			1	ACGTGAGATATCTTGAAAAG
																								1	ACGTCAACCAAAAAG	CAACCAA		1	ACGTATTTCCATAAAG	ATTTCCAT			1	ACGTTTATCAAAAAAAG	TTATCAAAA			1	ACGTGAACCAGAAGAAAG	GAACCAGAAG			1	ACGTCAGACGTATACAAAG	CAGACGTATAC			1	ACGTTTGAGTCTCTGTAAAG
																								1	ACGTTTAAGAAAAAG	TTAAGAA		1	ACGTCATTTCTCAAAG	CATTTCTC			1	ACGTGCGTGTGGGAAAG	GCGTGTGGG			1	ACGTCCTAACAAACAAAG	CCTAACAAAC			1	ACGTTTGACCCATCCAAAG	TTGACCCATCC			1	ACGTGGAGATCGGACGAAAG
																								1	ACGTCTTCTTAAAAG	CTTCTTA		1	ACGTTCAAACGCAAAG	TCAAACGC			1	ACGTTAGTACGGTAAAG	TAGTACGGT			1	ACGTTATTAAGAGAAAAG	TATTAAGAGA			1	ACGTATTCACTAATTAAAG	ATTCACTAATT			1	ACGTTTCAGGATCATCAAAG
																								1	ACGTTGGGGAAAAAG	TGGGGAA		1	ACGTTCTAGCCAAAAG	TCTAGCCA			1	ACGTCGCTTAGTAAAAG	CGCTTAGTA			1	ACGTCAAATGCGCAAAAG	CAAATGCGCA			1	ACGTGTTATTTGGAAAAAG	GTTATTTGGAA			1	ACGTTTTCCAGCGCTTAAAG
																								1	ACGTATATAATAAAG	ATATAAT		1	ACGTGGACTAGTAAAG	GGACTAGT			1	ACGTTATAGACGTAAAG	TATAGACGT			1	ACGTATTAAATTCTAAAG	ATTAAATTCT			1	ACGTTAAACTATTGAAAAG	TAAACTATTGA			1	ACGTGTGGATTATCAGAAAG
																								1	ACGTTCACTGAAAAG	TCACTGA		1	ACGTAAAACAGAAAAG	AAAACAGA			1	ACGTCAACCTCGCAAAG	CAACCTCGC			1	ACGTCCCACAATTAAAAG	CCCACAATTA			1	ACGTACAATCATTGCAAAG	ACAATCATTGC			1	ACGTTATCTGAAACATAAAG
																								1	ACGTTGGTTACAAAG	TGGTTAC		1	ACGTAAACCAATAAAG	AAACCAAT			1	ACGTATAAGAAGAAAAG	ATAAGAAGA			1	ACGTCAGCATGCCGAAAG	CAGCATGCCG			1	ACGTATACTAAAAAAAAAG	ATACTAAAAAA			1	ACGTTTAATATTTATGAAAG
																								1	ACGTATATATCAAAG	ATATATC		1	ACGTTTCGAAATAAAG	TTCGAAAT			1	ACGTCAAACCTATAAAG	CAAACCTAT			1	ACGTATTTATAGAGAAAG	ATTTATAGAG			1	ACGTTTATGTCTTGTAAAG	TTATGTCTTGT			1	ACGTAGTTATAAAATAAAAG
																								1	ACGTTTTTTCGAAAG	TTTTTCG		1	ACGTTTTCGAAGAAAG	TTTCGAAG			1	ACGTATGTTTAGCAAAG	ATGTTTAGC			1	ACGTTTTCTATGTGAAAG	TTTCTATGTG			1	ACGTCTGAAGATGTTAAAG	CTGAAGATGTT			1	ACGTTAGACGGCACACAAAG
																								1	ACGTAATTAAAAAAG	AATTAAA		1	ACGTGGTATAAAAAAG	GGTATAAA			1	ACGTCTCCTAATTAAAG	CTCCTAATT			1	ACGTGTCGATCGAAAAAG	GTCGATCGAA			1	ACGTGGATTTGCATAAAAG	GGATTTGCATA			1	ACGTTGCTTTTAGCTCAAAG
																								1	ACGTACGTAAAAAAG	ACGTAAA		1	ACGTTGTCAATTAAAG	TGTCAATT			1	ACGTTCGTCCTCCAAAG	TCGTCCTCC			1	ACGTTCAAGAACAGAAAG	TCAAGAACAG			1	ACGTCATGGGAAGTCAAAG	CATGGGAAGTC			1	ACGTGACATATTTTGGAAAG
																								1	ACGTGTCTGTCAAAG	GTCTGTC		1	ACGTATACGTAAAAAG	ATACGTAA			1	ACGTTTTAAGAAAAAAG	TTTAAGAAA			1	ACGTTTTCTTGATCAAAG	TTTCTTGATC			1	ACGTTTTTCACCAAAAAAG	TTTTCACCAAA			1	ACGTGAGTATACACACAAAG
																								1	ACGTTTAGATTAAAG	TTAGATT		1	ACGTCCTCGTTCAAAG	CCTCGTTC			1	ACGTGCCATCGTGAAAG	GCCATCGTG			1	ACGTTCTGACTGATAAAG	TCTGACTGAT			1	ACGTTTCCCAGTTAGAAAG	TTCCCAGTTAG			1	ACGTATGGATGCCGGGAAAG
																								1	ACGTCATAACCAAAG	CATAACC		1	ACGTATCAACTAAAAG	ATCAACTA			1	ACGTCAATAATTCAAAG	CAATAATTC			1	ACGTGAGAGGTTAAAAAG	GAGAGGTTAA			1	ACGTATAGTGGCATAAAAG	ATAGTGGCATA			1	ACGTGAATATATGTGAAAAG
																								1	ACGTTTGACGAAAAG	TTGACGA		1	ACGTGTACGGTTAAAG	GTACGGTT			1	ACGTTTTGCGATAAAAG	TTTGCGATA			1	ACGTCCGACGTCCAAAAG	CCGACGTCCA			1	ACGTGTTCGATCCCAAAAG	GTTCGATCCCA			1	ACGTGTTATTTTGGCAAAAG
																								1	ACGTGTAAACCAAAG	GTAAACC		1	ACGTTTTGACTAAAAG	TTTGACTA			1	ACGTCCAAATAATAAAG	CCAAATAAT			1	ACGTAAACGTGATCAAAG	AAACGTGATC			1	ACGTAGTTACGTACGAAAG	AGTTACGTACG			1	ACGTAGCTTGTGACACAAAG
																								1	ACGTAGAGAACAAAG	AGAGAAC		1	ACGTTGATATGGAAAG	TGATATGG			1	ACGTGAAACTCGTAAAG	GAAACTCGT			1	ACGTTCATACTCAAAAAG	TCATACTCAA			1	ACGTGTTGACTAGTTAAAG	GTTGACTAGTT			1	ACGTTAAGAAACATGAAAAG
																								1	ACGTACTTTAAAAAG	ACTTTAA		1	ACGTCCAGCTTCAAAG	CCAGCTTC			1	ACGTAAAACGGTAAAAG	AAAACGGTA			1	ACGTCGTGTTACAGAAAG	CGTGTTACAG			1	ACGTTCTTCTATAAAAAAG	TCTTCTATAAA			1	ACGTGTGTGTTTGACCAAAG
																								1	ACGTAATTCGAAAAG	AATTCGA		1	ACGTAGAATGAGAAAG	AGAATGAG			1	ACGTACTCTTTGGAAAG	ACTCTTTGG			1	ACGTCTAGAGACATAAAG	CTAGAGACAT			1	ACGTCATTTTCGATCAAAG	CATTTTCGATC			1	ACGTGTGAGGTGGTTTAAAG
																								1	ACGTGAAATGTAAAG	GAAATGT		1	ACGTGGCATACTAAAG	GGCATACT			1	ACGTTTTAGCCGCAAAG	TTTAGCCGC			1	ACGTGTTGAGTAAGAAAG	GTTGAGTAAG			1	ACGTCGTAAGGAACGAAAG	CGTAAGGAACG			1	ACGTACTCGAGAAACCAAAG
																								1	ACGTTACAGGAAAAG	TACAGGA		1	ACGTGATATTTAAAAG	GATATTTA			1	ACGTACTTGTTTAAAAG	ACTTGTTTA			1	ACGTCAACACGGATAAAG	CAACACGGAT			1	ACGTACTAATCATCGAAAG	ACTAATCATCG			1	ACGTATATGAAAATGAAAAG
																								1	ACGTGGGGAAAAAAG	GGGGAAA		1	ACGTTTTTGTCCAAAG	TTTTGTCC			1	ACGTTTGTACATGAAAG	TTGTACATG			1	ACGTCTTCAATCCTAAAG	CTTCAATCCT			1	ACGTTACAACTTACAAAAG	TACAACTTACA			1	ACGTAGCCTCCCAAGAAAAG
																								1	ACGTCGAGGAAAAAG	CGAGGAA		1	ACGTTTACTGTCAAAG	TTACTGTC			1	ACGTTACTTTACCAAAG	TACTTTACC			1	ACGTGTGAGAAACAAAAG	GTGAGAAACA			1	ACGTGTAGAGTTACCAAAG	GTAGAGTTACC			1	ACGTATGGAAGTAATGAAAG
																								1	ACGTACAAGAAAAAG	ACAAGAA		1	ACGTGAGGGACCAAAG	GAGGGACC			1	ACGTTCTGCTTGTAAAG	TCTGCTTGT			1	ACGTCCAGAGTCCAAAAG	CCAGAGTCCA			1	ACGTACGTATAGGTAAAAG	ACGTATAGGTA			1	ACGTGGATGTAGTCCTAAAG
																								1	ACGTACATTCAAAAG	ACATTCA		1	ACGTACCGATGAAAAG	ACCGATGA			1	ACGTCTTGGTAAAAAAG	CTTGGTAAA			1	ACGTAATGACAAGAAAAG	AATGACAAGA			1	ACGTGAAGCGAGGCCAAAG	GAAGCGAGGCC			1	ACGTTGGGAGGGCGCAAAAG
																								1	ACGTTCGAGACAAAG	TCGAGAC		1	ACGTCGCGGATCAAAG	CGCGGATC			1	ACGTTTACAAGGAAAAG	TTACAAGGA			1	ACGTCGACCTAAAAAAAG	CGACCTAAAA			1	ACGTGTAATTTTTAAAAAG	GTAATTTTTAA			1	ACGTGATTAAACGATTAAAG
																								1	ACGTAGATTACAAAG	AGATTAC		1	ACGTATTTATATAAAG	ATTTATAT			1	ACGTCATCAAACGAAAG	CATCAAACG			1	ACGTCGACTGAGGAAAAG	CGACTGAGGA			1	ACGTCGTTGTATGGTAAAG	CGTTGTATGGT			1	ACGTAATGATTAGAATAAAG
																								1	ACGTGAAGAAAAAAG	GAAGAAA		1	ACGTTTTTAAGCAAAG	TTTTAAGC			1	ACGTCATATAATTAAAG	CATATAATT			1	ACGTATGATAATAGAAAG	ATGATAATAG			1	ACGTATAGAGAACCAAAAG	ATAGAGAACCA			1	ACGTAGGATTCTATTTAAAG
																								1	ACGTTATAATAAAAG	TATAATA							1	ACGTTGCCCCAAGAAAG	TGCCCCAAG			1	ACGTCGTAATCACTAAAG	CGTAATCACT			1	ACGTGGAGACTCATCAAAG	GGAGACTCATC			1	ACGTAGCCGAGTAAAAAAAG
																								1	ACGTGAACTGAAAAG	GAACTGA							1	ACGTAGACATTGTAAAG	AGACATTGT			1	ACGTGAGGCACAAGAAAG	GAGGCACAAG			1	ACGTCGATTCGTTGTAAAG	CGATTCGTTGT			1	ACGTCGTCCTTATGAGAAAG
																								1	ACGTCGACGCAAAAG	CGACGCA							1	ACGTTACAGGGGAAAAG	TACAGGGGA			1	ACGTGACAAGGGTTAAAG	GACAAGGGTT			1	ACGTATTTCGCGATGAAAG	ATTTCGCGATG			1	ACGTCGCTATATGTGAAAAG
																								1	ACGTTCACACCAAAG	TCACACC							1	ACGTACCTCTTCAAAAG	ACCTCTTCA			1	ACGTGGATTAATTAAAAG	GGATTAATTA			1	ACGTTCCTAAGTCTAAAAG	TCCTAAGTCTA			1	ACGTGCTATGGAAAATAAAG
																								1	ACGTCTCATTGAAAG	CTCATTG							1	ACGTTTTGAGTTCAAAG	TTTGAGTTC			1	ACGTTGACTTACTCAAAG	TGACTTACTC			1	ACGTATTCTTTTGTGAAAG	ATTCTTTTGTG			1	ACGTGATGCTGGTGGAAAAG
																								1	ACGTTGGGCTAAAAG	TGGGCTA							1	ACGTAATCTGTAGAAAG	AATCTGTAG			1	ACGTTTTGAAGGAGAAAG	TTTGAAGGAG			1	ACGTTAGATTATATAAAAG	TAGATTATATA			1	ACGTTTTTCATATGTAAAAG
																								1	ACGTTGATGTAAAAG	TGATGTA							1	ACGTCCAGATCACAAAG	CCAGATCAC			1	ACGTCAATACCCAAAAAG	CAATACCCAA			1	ACGTGGTGCTAAACAAAAG	GGTGCTAAACA			1	ACGTCGTTTTCTAACAAAAG
																								1	ACGTGGGAACCAAAG	GGGAACC							1	ACGTATCTAATTAAAAG	ATCTAATTA			1	ACGTTAAAACTATTAAAG	TAAAACTATT			1	ACGTTTACAATATGTAAAG	TTACAATATGT			1	ACGTAGAGTAATATATAAAG
																								1	ACGTTCTTATAAAAG	TCTTATA							1	ACGTCAAAAAATAAAAG	CAAAAAATA			1	ACGTATACGTAATCAAAG	ATACGTAATC			1	ACGTTAAAATTTGACAAAG	TAAAATTTGAC			1	ACGTCACCATCATATGAAAG
																								1	ACGTTTCACCTAAAG	TTCACCT							1	ACGTGTCTTTTACAAAG	GTCTTTTAC			1	ACGTTATGAATAAGAAAG	TATGAATAAG			1	ACGTCATTTTCAAATAAAG	CATTTTCAAAT			1	ACGTGGCGCGTCTTTGAAAG
																								1	ACGTACCATATAAAG	ACCATAT												1	ACGTTCTCACCAATAAAG	TCTCACCAAT			1	ACGTAGCAGAAACCTAAAG	AGCAGAAACCT			1	ACGTTGTTTTACAATGAAAG
																								1	ACGTAATTGAAAAAG	AATTGAA												1	ACGTATGTTATACCAAAG	ATGTTATACC			1	ACGTCCATGCATGCAAAAG	CCATGCATGCA			1	ACGTCGGGGTTCGTTCAAAG
																								1	ACGTTTAAAAAAAAG	TTAAAAA												1	ACGTCTCGACCCCAAAAG	CTCGACCCCA			1	ACGTTACTACGTATGAAAG	TACTACGTATG			1	ACGTTTTACAAATTTAAAAG
																								1	ACGTTGACATCAAAG	TGACATC												1	ACGTTGCATCGAACAAAG	TGCATCGAAC			1	ACGTGAAATATATCTAAAG	GAAATATATCT			1	ACGTCATCAATCTTTGAAAG
																								1	ACGTTGCAACGAAAG	TGCAACG												1	ACGTTGTCGCTCTCAAAG	TGTCGCTCTC			1	ACGTATGTAAAAACAAAAG	ATGTAAAAACA			1	ACGTGTGGATTTAGTAAAAG
																								1	ACGTCTTCTAGAAAG	CTTCTAG												1	ACGTGTTGCACACAAAAG	GTTGCACACA			1	ACGTTTTATGTGCAAAAAG	TTTATGTGCAA			1	ACGTGCACCTCCAACAAAAG
																								1	ACGTAGGATCAAAAG	AGGATCA												1	ACGTCGGCGTTTTAAAAG	CGGCGTTTTA			1	ACGTCAAAAAAAAAAAAAG	CAAAAAAAAAA			1	ACGTACCAGGTTTGGCAAAG
																								1	ACGTAACGTACAAAG	AACGTAC												1	ACGTAAAACCCACAAAAG	AAAACCCACA			1	ACGTTGCTCTCTTCCAAAG	TGCTCTCTTCC			1	ACGTGTACGACGGAATAAAG
																								1	ACGTGACAACTAAAG	GACAACT												1	ACGTACTCCTAATGAAAG	ACTCCTAATG			1	ACGTAACCATGATTAAAAG	AACCATGATTA			1	ACGTGAACATTACTCTAAAG
																								1	ACGTCTTAGCAAAAG	CTTAGCA												1	ACGTGATGCTTGGGAAAG	GATGCTTGGG			1	ACGTAAGATGCTAACAAAG	AAGATGCTAAC			1	ACGTCGTTTTGAAATTAAAG
																								1	ACGTCAGTTTCAAAG	CAGTTTC												1	ACGTAACAAAAAAAAAAG	AACAAAAAAA			1	ACGTCATAATATAAAAAAG	CATAATATAAA			1	ACGTTGAAGGAAGAGCAAAG
																								1	ACGTTTACCTAAAAG	TTACCTA												1	ACGTATGTTAGTAAAAAG	ATGTTAGTAA			1	ACGTCATCGAACGATAAAG	CATCGAACGAT			1	ACGTTTAGATGATCCAAAAG
																																						1	ACGTCTTGGCGTCGAAAG	CTTGGCGTCG			1	ACGTTTTTGATTGTTAAAG	TTTTGATTGTT			1	ACGTCGTCCTCCAGTAAAAG
																																						1	ACGTAAAACATGTTAAAG	AAAACATGTT			1	ACGTCTCTTTCTTGGAAAG	CTCTTTCTTGG
																																						1	ACGTTACAGCTTCAAAAG	TACAGCTTCA			1	ACGTTTAGCAGTACAAAAG	TTAGCAGTACA
																																						1	ACGTGCCAGCCATAAAAG	GCCAGCCATA			1	ACGTGAGATGTAAGGAAAG	GAGATGTAAGG
																																						1	ACGTTATTTTTAAGAAAG	TATTTTTAAG			1	ACGTCGTAGGAAACAAAAG	CGTAGGAAACA
																																						1	ACGTTGACGCTTGCAAAG	TGACGCTTGC			1	ACGTCAAACATGGCTAAAG	CAAACATGGCT
																																						1	ACGTGGCTGGTAAGAAAG	GGCTGGTAAG			1	ACGTCCGACCTCAACAAAG	CCGACCTCAAC
																																						1	ACGTGTCAATTGTCAAAG	GTCAATTGTC			1	ACGTAAGGTAAGAAGAAAG	AAGGTAAGAAG
																																						1	ACGTACTTGTTTACAAAG	ACTTGTTTAC			1	ACGTACTCCGGATACAAAG	ACTCCGGATAC
																																						1	ACGTCCAGTTCCAGAAAG	CCAGTTCCAG			1	ACGTATTAGTAAGTAAAAG	ATTAGTAAGTA
																																						1	ACGTCCTCTACCATAAAG	CCTCTACCAT			1	ACGTGATCTAGGTAAAAAG	GATCTAGGTAA
																																						1	ACGTTGGTTTAAGAAAAG	TGGTTTAAGA			1	ACGTATCGTTAATGAAAAG	ATCGTTAATGA
																																						1	ACGTTTTATGCCTCAAAG	TTTATGCCTC			1	ACGTAAGAGGTAAATAAAG	AAGAGGTAAAT
																																						1	ACGTTGGCTGATGAAAAG	TGGCTGATGA			1	ACGTACATACGCAAAAAAG	ACATACGCAAA
																																						1	ACGTATATAAAACAAAAG	ATATAAAACA			1	ACGTATGACCTCTAGAAAG	ATGACCTCTAG
																																						1	ACGTGTGTGGAGGCAAAG	GTGTGGAGGC			1	ACGTAATTGACACAAAAAG	AATTGACACAA
																																						1	ACGTAAACAAAAAAAAAG	AAACAAAAAA			1	ACGTATCTGAGGCTTAAAG	ATCTGAGGCTT
																																						1	ACGTCTCAACTCTCAAAG	CTCAACTCTC			1	ACGTCATGTCACATAAAAG	CATGTCACATA
																																						1	ACGTTTTTCTCTGTAAAG	TTTTCTCTGT			1	ACGTTTCAGAATGCGAAAG	TTCAGAATGCG
																																						1	ACGTTTTTTATAAAAAAG	TTTTTATAAA			1	ACGTACATTTATACAAAAG	ACATTTATACA
																																						1	ACGTCGCTTCCCGCAAAG	CGCTTCCCGC			1	ACGTTTGTTGTGATCAAAG	TTGTTGTGATC
																																						1	ACGTGTACTCGGAGAAAG	GTACTCGGAG			1	ACGTAACCTTGATCAAAAG	AACCTTGATCA
																																						1	ACGTCACACATGAAAAAG	CACACATGAA			1	ACGTCACAACTATCTAAAG	CACAACTATCT
																																						1	ACGTTTAACGAGCTAAAG	TTAACGAGCT			1	ACGTTATACGTGATCAAAG	TATACGTGATC
																																						1	ACGTCATTACTACCAAAG	CATTACTACC			1	ACGTGCCAGGAGGAAAAAG	GCCAGGAGGAA
																																						1	ACGTGGAAAATAAAAAAG	GGAAAATAAA			1	ACGTTTCCTCAACACAAAG	TTCCTCAACAC
																																						1	ACGTTCAAGACAGAAAAG	TCAAGACAGA			1	ACGTATGTCACTACAAAAG	ATGTCACTACA
																																						1	ACGTTAACGATGCTAAAG	TAACGATGCT			1	ACGTAAAAAAAAAAAAAAG	AAAAAAAAAAA
																																						1	ACGTTCACGTTGCAAAAG	TCACGTTGCA			1	ACGTGACGTCATTTTAAAG	GACGTCATTTT
																																						1	ACGTTTAGGAAACAAAAG	TTAGGAAACA
																																						1	ACGTTACTCTTTGGAAAG	TACTCTTTGG
																																						1	ACGTTGATTGAATTAAAG	TGATTGAATT
																																						1	ACGTCAATGCCACAAAAG	CAATGCCACA
																																						1	ACGTCTAATAAGTGAAAG	CTAATAAGTG
																																						1	ACGTTTTGATGATTAAAG	TTTGATGATT
																																						1	ACGTTCATTCCGACAAAG	TCATTCCGAC
																																						1	ACGTTGTAGACGCCAAAG	TGTAGACGCC
																																						1	ACGTAAATATAAGAAAAG	AAATATAAGA
																																						1	ACGTAGTAATACATAAAG	AGTAATACAT
																																						1	ACGTGGAAAATTGGAAAG	GGAAAATTGG
																																						1	ACGTGTAAATCTACAAAG	GTAAATCTAC
																																						1	ACGTACCAATGGAGAAAG	ACCAATGGAG
																																						1	ACGTGTTGGACCACAAAG	GTTGGACCAC
																																						1	ACGTTAATACAGGAAAAG	TAATACAGGA
																																						1	ACGTATATGAAGAAAAAG	ATATGAAGAA
																																						1	ACGTTTTGAGCATTAAAG	TTTGAGCATT
																																						1	ACGTAGACACATGCAAAG	AGACACATGC
																																						1	ACGTTGAGGAACCAAAAG	TGAGGAACCA
																																						1	ACGTTTTCCTTCTCAAAG	TTTCCTTCTC
																																						1	ACGTTTGAGAGGGGAAAG	TTGAGAGGGG
																																						1	ACGTTAAACTCACCAAAG	TAAACTCACC
																																						1	ACGTGATGCTTTTCAAAG	GATGCTTTTC
																																						1	ACGTCATCCCTGACAAAG	CATCCCTGAC
																																						1	ACGTCCCAAATTTGAAAG	CCCAAATTTG
																																						1	ACGTACACACAGAAAAAG	ACACACAGAA
																																						1	ACGTTTTGGGCCAAAAAG	TTTGGGCCAA
																																						1	ACGTATGTAAATAGAAAG	ATGTAAATAG
																																						1	ACGTTTGCATGTCAAAAG	TTGCATGTCA
																																						1	ACGTCTTTACCTACAAAG	CTTTACCTAC
																																						1	ACGTCAATTTTAAAAAAG	CAATTTTAAA
																																						1	ACGTTGATGTGGAGAAAG	TGATGTGGAG
																																						1	ACGTCTTAATCTTAAAAG	CTTAATCTTA
																																						1	ACGTGGTTGAAGATAAAG	GGTTGAAGAT
																																						1	ACGTCGGAGCTGAAAAAG	CGGAGCTGAA
																																						1	ACGTTTCCACGGGTAAAG	TTCCACGGGT
																																						1	ACGTATATAATATTAAAG	ATATAATATT
																																						1	ACGTTTTTAGTTAAAAAG	TTTTAGTTAA
[truncated: 55 more columns]

## Sheet: AAAG-ACGT_ConsensusSeq
Spacer Length	Position in Consensus Spacer Sequence
	1	2	3	4	5	6	7	8	9	10	11	12	13	14	15	16	17	18	19	20	21	22	23	24	25	26	27	28	29	30
1	N
2	G/C	N
3	G	N	N
4	G	N	N	N
5	N	N	G	N	C
6	N	N	N	N	N	N
7	N	N	N	A	N	N	N
8	A	N	N	N	N	N	N	N
9	A	N	N	N	N	N	N	N	N
10	A	N	N	N	N	N	N	N	A	N
11	A	N	A	N	A	N	N	N	N	N	N
12	N	N	N	N	N	N	N	N	N	N	N	N
13	A	N	N	N	N	N	N	N	N	N	N	N	N
14	A	N	A	N	A	N	N	N	N	N	N	N	N	N
15	A	N	N	N	N	N	N	N	N	N	N	N	N	N	N
16	N	N	A	N	N	N	A	N	N	N	N	N	N	N	N	N
17	N	N	N	N	N	A	N	N	N	N	N	N	N	N	N	N	N
18	A	N	N	N	N	A	N	N	N	N	N	N	N	N	N	N	N	N
19	A	N	N	N	N	N	N	N	N	N	N	N	N	N	N	N	N	N	N
20	A	N	N	N	N	N	N	N	N	N	N	N	N	N	N	N	N	N	N	N
21	N	N	N	A	N	N	N	N	N	N	N	N	N	N	N	N	N	N	N	N	N
22	N	N	N	A	N	N	N	N	N	N	N	N	N	N	N	N	N	N	N	N	N	N
23	N	N	N	N	N	A	N	N	N	N	N	N	N	N	N	N	N	N	N	N	N	N	N
24	A	N	N	N	N	N	N	N	N	N	N	N	N	N	N	N	N	N	N	N	N	N	N	N
25	N	N	N	N	N	N	N	N	N	N	N	N	N	N	N	N	N	N	N	N	N	N	N	N	N
26	N	N	N	N	N	N	N	N	N	N	N	N	N	N	N	N	N	N	N	N	N	N	N	N	N	N
27	A	N	N	N	N	N	N	N	N	N	N	N	N	N	N	N	N	N	N	N	N	N	N	N	N	N	N
28	N	N	N	N	N	N	N	N	N	N	N	N	N	N	N	N	N	N	N	N	N	N	N	N	N	N	N	N
29	N	N	A	N	N	N	N	N	N	N	N	N	N	N	N	N	N	N	N	N	N	N	N	N	N	A	N	A	N
30	A	N	A	N	N	N	N	N	N	N	N	N	N	N	N	N	N	N	N	N	N	N	N	N	N	N	N	N	N	N

## Sheet: ACGT-AAAG_ConsensusSeq 
Spacer Length	Position in Consensus Spacer Sequence
	1	2	3	4	5	6	7	8	9	10	11	12	13	14	15	16	17	18	19	20	21	22	23	24	25	26	27	28	29	30
1	G
2	N	N
3	G	N	N
4	N	N	N	N
5	N	N	N	N	N
6	G	N	N	N	N	N
7	N	N	N	N	N	N	N
8	N	N	N	N	N	N	N	N
9	N	N	N	N	N	N	N	N	A
10	N	N	A	N	N	N	N	N	N	N
11	N	N	N	N	N	N	N	N	N	N	A
12	N	N	N	N	N	N	N	N	N	N	N	N
13	N	N	N	N	N	N	N	N	N	N	N	N	N
14	N	N	N	N	N	N	N	N	N	N	N	N	N	A
15	N	N	N	N	N	N	N	N	N	N	N	N	N	N	N
16	N	N	N	N	N	N	N	N	N	N	N	N	N	N	N	N
17	N	N	N	N	N	N	N	N	N	N	N	N	N	N	N	N	N
18	N	N	N	N	N	N	N	N	N	N	N	N	N	N	N	N	N	N
19	N	N	N	N	N	N	N	N	N	N	N	N	N	N	N	N	N	N	N
20	N	N	N	N	N	N	N	N	N	N	N	N	N	N	N	N	N	N	N	N
21	N	N	N	N	N	N	N	N	N	N	N	N	N	N	N	N	N	N	N	N	N
22	N	N	N	N	N	N	N	N	N	N	N	N	N	N	N	N	N	N	N	N	N	A
23	N	N	N	N	N	N	N	N	N	N	N	N	N	N	N	N	N	N	N	N	N	N	N
24	N	N	N	N	N	N	N	N	N	N	N	N	N	N	N	N	N	N	N	N	N	N	N	N
25	G	N	N	N	N	N	N	N	N	N	N	N	N	N	N	N	N	N	N	N	N	N	N	N	N
26	N	N	N	N	N	N	N	N	N	N	N	N	N	N	N	N	N	N	N	N	N	N	N	N	A	N
27	G	N	N	N	N	N	N	N	N	N	N	N	N	N	N	N	N	N	N	N	N	N	N	N	N	N	N
28	N	N	N	N	N	N	N	N	N	N	N	N	N	N	N	N	N	N	N	N	N	N	N	N	N	N	N	N
29	N	N	N	N	N	N	N	N	N	N	N	T	N	N	N	N	N	N	N	N	N	N	N	N	N	N	N	N	N
30	N	N	N	N	N	N	N	N	N	N	N	N	N	N	N	N	N	N	N	N	N	N	N	N	N	N	N	N	N	N

[truncated: 10 more sheets: AAAG-ACGT_TFBS, Sheet4, ACGT-AAAG_TFBS, StatisticalComp, AAAG-ACGT_SpacerSeq (2), ACGT-AAAG_SpacerSeq (2), Sheet1, Sheet2, Sheet3, Sheet5]
