# Supplementary material for: Genome-wide analysis of AAAG and ACGT cis-elements in Arabidopsis thaliana reveals their involvement with genes downregulated under jasmonic acid response in an orientation independent manner
Source: G3 (Bethesda). 2022 Mar 18;12(5):jkac057. doi: 10.1093/g3journal/jkac057 (PMC9073683; doi:10.1093/g3journal/jkac057)
Supplement: jkac057_Supplementary_Data_sheet_S2 [file jkac057_supplementary_data_sheet_s2.xlsx]

## Sheet: Sheet
Genome wide analysis of AAAG and ACGT cis- elements in Arabidopsis thaliana reveals their involvement with genes downregulated under jasmonic acid response in an orientation independent manner
			Zaiba Hasan Khan, Siddhant Dang, Mounil Binal Memaya, Sneha Lata Bhadouriya, Swati Agarwal, Sandhya Mehrotra, Divya Gupta, Rajesh Mehrotra
		Corresponding author: Prof. Rajesh Mehrotra
		Address: Department of Biological Sciences, BITS- Pilani, K.K. Birla Goa campus.
		Email: rajeshm@goa.bits-pilani.ac.in

## Sheet: zeba-|acgt-aaag|3A
	Supplementary Table 2. Functional analysis of Arabidopsis genes containing ACGT-AAAG cis-elements
Condition	Regulation	Total number of genes regulated by the condition (Y x 33323)	Total number of genes involved in the condition with acgt element/ Total number of genes in the genome with acgt element (X)	Spacer wise distribution (Total number of genes involved in the condition with acgt element/ Total number of genes in the genome with acgt element (X) for a particular N)
				0	1	2	3	4	5	6	7	8	9	10	11	12	13	14	15	16	17	18	19	20	21	22	23	24	25	26	27	28	29	30
Regulated by hormones
ABA	Up	11263	4120/10980	0.373595505617978	0.371308016877637	0.37525354969574	0.426294820717131	0.3625	0.388505747126437	0.381709741550696	0.389344262295082	0.410677618069815	0.385740402193784	0.363478260869565	0.447368421052632	0.397683397683398	0.388888888888889	0.401559454191033	0.38929889298893	0.448148148148148	0.421818181818182	0.467289719626168	0.391447368421053	0.399638336347197	0.412915851272016	0.414953271028037	0.405850091407678	0.454198473282443	0.454545454545455	0.378136200716846	0.469230769230769	0.406919275123558	0.499009900990099	0.462998102466793			0.337995
	Down	9158	3057/10980	0.26685393258427	0.29957805907173	0.300202839756592	0.239043824701195	0.289583333333333	0.296551724137931	0.248508946322068	0.280737704918033	0.31006160164271	0.283363802559415	0.266086956521739	0.305668016194332	0.308880308880309	0.27962962962963	0.296296296296296	0.311808118081181	0.312962962962963	0.312727272727273	0.302803738317757	0.296052631578947	0.276672694394213	0.313111545988258	0.34392523364486	0.292504570383912	0.337786259541985	0.316363636363636	0.311827956989247	0.325	0.344316309719934	0.378217821782178	0.341555977229602			0.274825
	Down/Up	14936	5320/10980	0.47752808988764	0.506329113924051	0.509127789046653	0.4800796812749	0.495833333333333	0.512643678160919	0.465208747514911	0.497950819672131	0.515400410677618	0.49908592321755	0.466086956521739	0.546558704453441	0.496138996138996	0.496296296296296	0.500974658869396	0.520295202952029	0.548148148148148	0.509090909090909	0.54392523364486	0.508223684210526	0.488245931283906	0.50880626223092	0.523364485981308	0.522851919561243	0.551526717557252	0.543636363636364	0.492831541218638	0.555769230769231	0.540362438220758	0.605940594059406	0.567362428842505			0.448219
Auxin	Up	7423	2515/10980	0.185393258426966	0.232067510548523	0.247464503042596	0.249003984063745	0.245833333333333	0.262068965517241	0.238568588469185	0.229508196721311	0.254620123203285	0.241316270566728	0.243478260869565	0.226720647773279	0.256756756756757	0.246296296296296	0.261208576998051	0.226937269372694	0.283333333333333	0.267272727272727	0.269158878504673	0.263157894736842	0.278481012658228	0.26027397260274	0.267289719626168	0.243144424131627	0.299618320610687	0.303636363636364	0.234767025089606	0.276923076923077	0.28830313014827	0.285148514851485	0.303605313092979			0.222759
	Down	6073	2190/10980	0.199438202247191	0.20042194092827	0.182555780933063	0.197211155378486	0.189583333333333	0.232183908045977	0.216699801192843	0.200819672131148	0.207392197125257	0.202925045703839	0.208695652173913	0.248987854251012	0.200772200772201	0.203703703703704	0.200779727095517	0.249077490774908	0.231481481481481	0.227272727272727	0.252336448598131	0.226973684210526	0.240506329113924	0.24853228962818	0.246728971962617	0.263254113345521	0.25763358778626	0.247272727272727	0.261648745519713	0.261538461538462	0.258649093904448	0.263366336633663	0.265654648956357			0.182246
	Down/Up	12726	4419/10980	0.373595505617978	0.39662447257384	0.401622718052738	0.408366533864542	0.414583333333333	0.457471264367816	0.417495029821074	0.397540983606557	0.406570841889117	0.405850091407678	0.408695652173913	0.433198380566802	0.403474903474904	0.405555555555556	0.419103313840156	0.424354243542435	0.462962962962963	0.429090909090909	0.448598130841121	0.432565789473684	0.446654611211573	0.436399217221135	0.435514018691589	0.436928702010969	0.475190839694656	0.48	0.422939068100358	0.461538461538462	0.482701812191104	0.467326732673267	0.485768500948767			0.381898
Ethylene	Up	5455	2099/10980	0.210674157303371	0.215189873417722	0.186612576064909	0.197211155378486	0.220833333333333	0.204597701149425	0.20675944333996	0.217213114754098	0.205338809034908	0.219378427787934	0.205217391304348	0.255060728744939	0.202702702702703	0.190740740740741	0.192982456140351	0.234317343173432	0.237037037037037	0.243636363636364	0.231775700934579	0.213815789473684	0.207956600361664	0.227005870841487	0.242990654205607	0.246800731261426	0.25	0.247272727272727	0.209677419354839	0.246153846153846	0.220757825370675	0.23960396039604	0.248576850094877			0.163701
	Down	5144	1758/10980	0.098314606741573	0.164556962025316	0.176470588235294	0.153386454183267	0.164583333333333	0.181609195402299	0.172962226640159	0.174180327868852	0.182751540041068	0.188299817184644	0.156521739130435	0.188259109311741	0.183397683397683	0.174074074074074	0.187134502923977	0.190036900369004	0.196296296296296	0.190909090909091	0.201869158878505	0.197368421052632	0.16998191681736	0.228962818003914	0.188785046728972	0.184643510054845	0.225190839694656	0.201818181818182	0.206093189964158	0.215384615384615	0.212520593080725	0.233663366336634	0.242884250474383			0.154368
	Down/Up	10218	3713/10980	0.300561797752809	0.369198312236287	0.344827586206897	0.322709163346614	0.364583333333333	0.358620689655172	0.355864811133201	0.364754098360656	0.363449691991786	0.369287020109689	0.32695652173913	0.398785425101215	0.349420849420849	0.333333333333333	0.34307992202729	0.380073800738007	0.394444444444444	0.389090909090909	0.383177570093458	0.361842105263158	0.332730560578662	0.401174168297456	0.381308411214953	0.378427787934186	0.42175572519084	0.392727272727273	0.347670250896057	0.398076923076923	0.377265238879736	0.403960396039604	0.421252371916509			0.306635
Gibberellin	Up	2552	904/10980	0.0758426966292135	0.0928270042194093	0.0872210953346856	0.0956175298804781	0.0958333333333333	0.119540229885057	0.0795228628230616	0.10655737704918	0.0985626283367557	0.0968921389396709	0.0921739130434783	0.0890688259109312	0.0945945945945946	0.0981481481481482	0.10916179337232	0.105166051660517	0.12037037037037	0.1	0.117757009345794	0.131578947368421	0.133815551537071	0.113502935420744	0.117757009345794	0.118829981718464	0.133587786259542	0.125454545454545	0.120071684587814	0.144230769230769	0.126853377265239	0.146534653465347	0.130929791271347			0.0765837
	Down	1982	735/10980	0.0730337078651685	0.0717299578059072	0.0588235294117647	0.0836653386454183	0.0645833333333333	0.0827586206896552	0.0934393638170974	0.0840163934426229	0.0882956878850103	0.0731261425959781	0.0747826086956522	0.0991902834008097	0.083011583011583	0.0814814814814815	0.0896686159844055	0.0996309963099631	0.0981481481481482	0.110909090909091	0.102803738317757	0.0970394736842105	0.110307414104882	0.123287671232877	0.0953271028037383	0.111517367458867	0.129770992366412	0.109090909090909	0.10573476702509	0.134615384615385	0.123558484349259	0.118811881188119	0.127134724857685			0.0594784
	Down/Up	4427	1598/10980	0.146067415730337	0.160337552742616	0.139959432048682	0.161354581673307	0.15	0.183908045977011	0.157057654075547	0.174180327868852	0.168377823408624	0.149908592321755	0.144347826086957	0.163967611336032	0.154440154440154	0.151851851851852	0.167641325536062	0.16789667896679	0.188888888888889	0.174545454545455	0.183177570093458	0.190789473684211	0.206148282097649	0.191780821917808	0.170093457943925	0.182815356489945	0.213740458015267	0.189090909090909	0.17741935483871	0.219230769230769	0.200988467874794	0.207920792079208	0.197343453510436			0.132851
Jasmonic Acid	Up	147	51/10980	0.00561797752808989	0.0105485232067511	0.00405679513184584	0.00199203187250996	0.00416666666666667	0.00689655172413793	0.0099403578528827	0.00409836065573771	0.0082135523613963	0.0146252285191956	0.00173913043478261	0.00202429149797571	0	0.00740740740740741	0.00389863547758285	0.00553505535055351	0.00185185185185185	0.00363636363636364	0.00560747663551402	0.00493421052631579	0.00723327305605787	0.00391389432485323	0.011214953271028	0.0036563071297989	0.00572519083969466	0.00545454545454545	0.00537634408602151	0.00192307692307692	0.00494233937397035	0.00198019801980198	0.00189753320683112			0.00441137
	Down	74	33/10980	0	0.00421940928270042	0.00202839756592292	0.00597609561752988	0.00208333333333333	0	0	0.00204918032786885	0	0.0036563071297989	0.00173913043478261	0.00202429149797571	0.00193050193050193	0.0037037037037037	0.00194931773879142	0.0018450184501845	0.0037037037037037	0.00181818181818182	0.00560747663551402	0.00328947368421053	0.00723327305605787	0.00195694716242661	0.00747663551401869	0.00731261425959781	0.00572519083969466	0.00363636363636364	0.003584229390681	0.00192307692307692	0.00164744645799012	0.00396039603960396	0.00379506641366224			0.00222069
	Down/Up	221	84/10980	0.00561797752808989	0.0147679324894515	0.00608519269776876	0.00796812749003984	0.00625	0.00689655172413793	0.0099403578528827	0.00614754098360656	0.0082135523613963	0.0182815356489945	0.00347826086956522	0.00404858299595142	0.00193050193050193	0.0111111111111111	0.00584795321637427	0.00738007380073801	0.00555555555555556	0.00545454545454545	0.011214953271028	0.00822368421052632	0.0144665461121157	0.00587084148727984	0.0186915887850467	0.0109689213893967	0.0114503816793893	0.00909090909090909	0.00896057347670251	0.00384615384615385	0.00658978583196046	0.00594059405940594	0.00569259962049336			0.00663206
Salicyclic Acid	Up	5513	2081/10980	0.196629213483146	0.20042194092827	0.162271805273834	0.215139442231076	0.23125	0.222988505747126	0.174950298210736	0.217213114754098	0.250513347022587	0.224862888482633	0.179130434782609	0.240890688259109	0.21042471042471	0.2	0.228070175438596	0.223247232472325	0.255555555555556	0.234545454545455	0.213084112149533	0.240131578947368	0.220614828209765	0.217221135029354	0.229906542056075	0.243144424131627	0.221374045801527	0.249090909090909	0.222222222222222	0.275	0.233937397034596	0.269306930693069	0.233396584440228			0.165441
	Down	7463	2586/10980	0.230337078651685	0.244725738396624	0.249492900608519	0.229083665338645	0.233333333333333	0.255172413793103	0.250497017892644	0.237704918032787	0.275154004106776	0.239488117001828	0.231304347826087	0.265182186234818	0.241312741312741	0.251851851851852	0.280701754385965	0.269372693726937	0.281481481481481	0.285454545454545	0.271028037383178	0.253289473684211	0.258589511754069	0.295499021526419	0.250467289719626	0.244972577696527	0.312977099236641	0.256363636363636	0.270609318996416	0.269230769230769	0.28171334431631	0.314851485148515	0.33965844402277			0.223959
	Down/Up	12057	4286/10980	0.384831460674157	0.409282700421941	0.393509127789047	0.382470119521912	0.422916666666667	0.425287356321839	0.387673956262425	0.395491803278689	0.455852156057495	0.414990859232175	0.365217391304348	0.441295546558704	0.38996138996139	0.403703703703704	0.432748538011696	0.433579335793358	0.468518518518519	0.445454545454545	0.422429906542056	0.421052631578947	0.408679927667269	0.430528375733855	0.418691588785047	0.418647166361974	0.461832061068702	0.42	0.410394265232975	0.451923076923077	0.43492586490939	0.477227722772277	0.47438330170778			0.361822
																																					0
By environmental Conditions																																					0
																																					0
At Baseline Growth Temperature	Up	5264	1818/10980	0.137640449438202	0.143459915611814	0.16632860040568	0.199203187250996	0.172916666666667	0.190804597701149	0.159045725646123	0.19672131147541	0.205338809034908	0.190127970749543	0.15304347826087	0.224696356275304	0.189189189189189	0.168518518518519	0.208576998050682	0.171586715867159	0.203703703703704	0.201818181818182	0.190654205607477	0.182565789473684	0.226039783001808	0.183953033268102	0.196261682242991	0.202925045703839	0.209923664122137	0.212727272727273	0.173835125448029	0.223076923076923	0.214168039538715	0.253465346534653	0.223908918406072			0.157969
	Down	3969	1382/10980	0.112359550561798	0.145569620253165	0.141987829614604	0.143426294820717	0.154166666666667	0.131034482758621	0.145129224652087	0.141393442622951	0.162217659137577	0.140767824497258	0.147826086956522	0.1417004048583	0.173745173745174	0.157407407407407	0.152046783625731	0.156826568265683	0.157407407407407	0.163636363636364	0.158878504672897	0.148026315789474	0.157323688969259	0.201565557729941	0.170093457943925	0.175502742230347	0.173664122137405	0.172727272727273	0.166666666666667	0.190384615384615	0.158154859967051	0.17029702970297	0.187855787476281			0.119107
	Down/Up	9233	3200/10980	0.25	0.286919831223629	0.304259634888438	0.336653386454183	0.31875	0.310344827586207	0.292246520874752	0.323770491803279	0.351129363449692	0.314442413162706	0.283478260869565	0.34412955465587	0.33976833976834	0.301851851851852	0.333333333333333	0.300738007380074	0.331481481481481	0.334545454545455	0.31588785046729	0.299342105263158	0.347197106690778	0.344422700587084	0.325233644859813	0.336380255941499	0.337786259541985	0.34	0.293906810035842	0.361538461538462	0.326194398682043	0.366336633663366	0.354838709677419			0.277076
Disease	Up	7851	2761/10980	0.303370786516854	0.248945147679325	0.281947261663286	0.233067729083665	0.28125	0.298850574712644	0.234592445328032	0.266393442622951	0.268993839835729	0.252285191956124	0.248695652173913	0.277327935222672	0.268339768339768	0.288888888888889	0.284600389863548	0.280442804428044	0.322222222222222	0.283636363636364	0.323364485981308	0.268092105263158	0.267631103074141	0.279843444227006	0.285981308411215	0.288848263254113	0.326335877862595	0.276363636363636	0.265232974910394	0.338461538461538	0.321252059308072	0.320792079207921	0.332068311195446			0.235603
	Down	5212	1782/10980	0.146067415730337	0.170886075949367	0.152129817444219	0.191235059760956	0.145833333333333	0.170114942528736	0.194831013916501	0.168032786885246	0.180698151950719	0.20109689213894	0.186086956521739	0.202429149797571	0.164092664092664	0.172222222222222	0.187134502923977	0.173431734317343	0.201851851851852	0.189090909090909	0.2	0.175986842105263	0.189873417721519	0.221135029354207	0.196261682242991	0.217550274223035	0.196564885496183	0.192727272727273	0.193548387096774	0.213461538461538	0.199341021416804	0.215841584158416	0.267552182163188			0.156408
	Down/Up	12957	4511/10980	0.443820224719101	0.411392405063291	0.430020283975659	0.416334661354582	0.41875	0.457471264367816	0.415506958250497	0.418032786885246	0.429158110882957	0.43327239488117	0.415652173913043	0.455465587044534	0.407335907335907	0.437037037037037	0.440545808966862	0.422509225092251	0.488888888888889	0.434545454545455	0.48411214953271	0.411184210526316	0.419529837251356	0.459882583170254	0.441121495327103	0.460694698354662	0.475190839694656	0.418181818181818	0.412186379928315	0.492307692307692	0.472817133443163	0.473267326732673	0.537001897533207			0.388831
Drought	Up	3471	1351/10980	0.129213483146067	0.137130801687764	0.121703853955375	0.141434262948207	0.15625	0.131034482758621	0.153081510934394	0.149590163934426	0.143737166324435	0.138939670932358	0.140869565217391	0.147773279352227	0.115830115830116	0.131481481481481	0.185185185185185	0.162361623616236	0.161111111111111	0.150909090909091	0.181308411214953	0.15625	0.146473779385172	0.166340508806262	0.168224299065421	0.171846435100548	0.177480916030534	0.181818181818182	0.152329749103943	0.186538461538462	0.171334431630972	0.19009900990099	0.180265654648956			0.104162
	Down	4726	1582/10980	0.117977528089888	0.116033755274262	0.13184584178499	0.157370517928287	0.13125	0.172413793103448	0.137176938369781	0.147540983606557	0.145790554414784	0.159049360146252	0.147826086956522	0.17004048582996	0.137065637065637	0.17962962962963	0.16374269005848	0.160516605166052	0.17037037037037	0.214545454545455	0.179439252336449	0.161184210526316	0.207956600361664	0.158512720156556	0.183177570093458	0.188299817184644	0.198473282442748	0.183636363636364	0.191756272401434	0.194230769230769	0.179571663920923	0.22970297029703	0.214421252371917			0.141824
	Down/Up	8197	2933/10980	0.247191011235955	0.251054852320675	0.249492900608519	0.292828685258964	0.279166666666667	0.291954022988506	0.278330019880716	0.282786885245902	0.273100616016427	0.281535648994516	0.271304347826087	0.295546558704453	0.22972972972973	0.287037037037037	0.321637426900585	0.29520295202952	0.301851851851852	0.334545454545455	0.327102803738318	0.286184210526316	0.318264014466546	0.283757338551859	0.310280373831776	0.318098720292505	0.330152671755725	0.32	0.297491039426523	0.328846153846154	0.304777594728171	0.362376237623762	0.337760910815939			0.245986
Low Water Potential	Up	5276	2012/10980	0.160112359550562	0.210970464135021	0.162271805273834	0.231075697211155	0.220833333333333	0.220689655172414	0.1610337972167	0.180327868852459	0.2217659137577	0.215722120658135	0.212173913043478	0.210526315789474	0.21042471042471	0.22037037037037	0.226120857699805	0.20479704797048	0.25	0.201818181818182	0.211214953271028	0.222039473684211	0.222423146473779	0.217221135029354	0.205607476635514	0.26508226691042	0.225190839694656	0.24	0.216845878136201	0.246153846153846	0.230642504118616	0.257425742574257	0.235294117647059			0.158329
	Down	3854	1330/10980	0.115168539325843	0.113924050632911	0.13184584178499	0.111553784860558	0.120833333333333	0.15632183908046	0.127236580516899	0.161885245901639	0.147843942505133	0.127970749542962	0.116521739130435	0.145748987854251	0.131274131274131	0.142592592592593	0.152046783625731	0.140221402214022	0.127777777777778	0.165454545454545	0.175700934579439	0.139802631578947	0.144665461121157	0.178082191780822	0.157009345794393	0.144424131627057	0.175572519083969	0.145454545454545	0.172043010752688	0.192307692307692	0.191103789126853	0.178217821782178	0.199240986717268			0.115656
	Down/Up	9130	3342/10980	0.27247191011236	0.318565400843882	0.290060851926978	0.332669322709163	0.33125	0.360919540229885	0.274353876739563	0.327868852459016	0.353182751540041	0.323583180987203	0.307826086956522	0.334008097165992	0.318532818532819	0.335185185185185	0.346978557504873	0.317343173431734	0.346296296296296	0.332727272727273	0.349532710280374	0.330592105263158	0.329113924050633	0.348336594911937	0.321495327102804	0.361974405850091	0.353053435114504	0.34	0.342293906810036	0.384615384615385	0.373970345963756	0.376237623762376	0.377609108159393			0.273985
Optimum Photosynthetic Temperature	Up	4282	1467/10992	0.115168539325843	0.141350210970464	0.119675456389452	0.119521912350598	0.152083333333333	0.163218390804598	0.123260437375746	0.141393442622951	0.154004106776181	0.151736745886654	0.137391304347826	0.178137651821862	0.16988416988417	0.146296296296296	0.171539961013645	0.16789667896679	0.162962962962963	0.156363636363636	0.162616822429907	0.172697368421053	0.166365280289331	0.174168297455969	0.166355140186916	0.140767824497258	0.192748091603053	0.18	0.157706093189964	0.169230769230769	0.181219110378913	0.215841584158416	0.195445920303605			0.1285
	Down	3474	1184/10993	0.098314606741573	0.130801687763713	0.123732251521298	0.115537848605578	0.13125	0.135632183908046	0.121272365805169	0.135245901639344	0.131416837782341	0.122486288848263	0.109565217391304	0.117408906882591	0.129343629343629	0.140740740740741	0.128654970760234	0.136531365313653	0.118518518518519	0.134545454545455	0.145794392523364	0.131578947368421	0.132007233273056	0.178082191780822	0.160747663551402	0.159049360146252	0.139312977099237	0.165454545454545	0.161290322580645	0.182692307692308	0.166392092257002	0.174257425742574	0.184060721062619			0.104252
	Down/Up	7756	2651/10994	0.213483146067416	0.270042194092827	0.239350912778905	0.229083665338645	0.275	0.28735632183908	0.232604373757455	0.262295081967213	0.268993839835729	0.257769652650823	0.229565217391304	0.273279352226721	0.276061776061776	0.262962962962963	0.272904483430799	0.276752767527675	0.251851851851852	0.26	0.274766355140187	0.273026315789474	0.262206148282098	0.311154598825832	0.285981308411215	0.257769652650823	0.286259541984733	0.3	0.272401433691756	0.3	0.301482701812191	0.332673267326733	0.32258064516129			0.232752
By Salt	Up	2482	1015/10995	0.101123595505618	0.0949367088607595	0.0811359026369168	0.109561752988048	0.104166666666667	0.12183908045977	0.099403578528827	0.116803278688525	0.121149897330595	0.124314442413163	0.107826086956522	0.133603238866397	0.104247104247104	0.105555555555556	0.134502923976608	0.145756457564576	0.125925925925926	0.150909090909091	0.153271028037383	0.116776315789474	0.128390596745027	0.13307240704501	0.132710280373832	0.162705667276051	0.133587786259542	0.149090909090909	0.134408602150538	0.157692307692308	0.14168039538715	0.154455445544554	0.153700189753321			0.0744831
	Down	2191	740/10995	0.050561797752809	0.0590717299578059	0.0831643002028398	0.0577689243027888	0.0708333333333333	0.0919540229885057	0.0775347912524851	0.0799180327868853	0.0780287474332649	0.0859232175502742	0.0626086956521739	0.0890688259109312	0.111969111969112	0.0851851851851852	0.0799220272904483	0.0867158671586716	0.0888888888888889	0.0927272727272727	0.0953271028037383	0.0838815789473684	0.0886075949367089	0.0998043052837573	0.108411214953271	0.10054844606947	0.116412213740458	0.109090909090909	0.116487455197133	0.128846153846154	0.128500823723229	0.142574257425743	0.134724857685009			0.0657504
	Down/Up	4614	1733/10997	0.148876404494382	0.151898734177215	0.156186612576065	0.161354581673307	0.164583333333333	0.2	0.165009940357853	0.182377049180328	0.182751540041068	0.190127970749543	0.15304347826087	0.194331983805668	0.189189189189189	0.162962962962963	0.187134502923977	0.20479704797048	0.185185185185185	0.210909090909091	0.214953271028037	0.167763157894737	0.180831826401447	0.189823874755382	0.2	0.219378427787934	0.204198473282443	0.210909090909091	0.200716845878136	0.230769230769231	0.219110378912685	0.235643564356436	0.227703984819734			0.138463
20% inhibition from Optimum Photosynthetic Temperature	Up	3438	1195/10998	0.103932584269663	0.116033755274262	0.127789046653144	0.127490039840637	0.145833333333333	0.105747126436782	0.131212723658052	0.129098360655738	0.158110882956879	0.135283363802559	0.135652173913043	0.145748987854251	0.125482625482625	0.135185185185185	0.130604288499025	0.134686346863469	0.151851851851852	0.138181818181818	0.14392523364486	0.123355263157895	0.139240506329114	0.178082191780822	0.158878504672897	0.175502742230347	0.152671755725191	0.156363636363636	0.161290322580645	0.173076923076923	0.125205930807249	0.174257425742574	0.153700189753321			0.103172
	Down	4709	1625/10999	0.132022471910112	0.126582278481013	0.137931034482759	0.169322709163347	0.158333333333333	0.177011494252874	0.139165009940358	0.172131147540984	0.170431211498973	0.188299817184644	0.139130434782609	0.214574898785425	0.177606177606178	0.146296296296296	0.198830409356725	0.160516605166052	0.175925925925926	0.194545454545455	0.170093457943925	0.166118421052632	0.207956600361664	0.160469667318982	0.162616822429907	0.16819012797075	0.187022900763359	0.190909090909091	0.172043010752688	0.207692307692308	0.196046128500824	0.217821782178218	0.201138519924099			0.141314
	Down/Up	8147	2820/11000	0.235955056179775	0.240506329113924	0.261663286004057	0.290836653386454	0.295833333333333	0.271264367816092	0.25844930417495	0.286885245901639	0.31211498973306	0.307129798903108	0.257391304347826	0.338056680161943	0.27992277992278	0.257407407407407	0.302144249512671	0.267527675276753	0.298148148148148	0.301818181818182	0.280373831775701	0.258223684210526	0.311030741410488	0.297455968688845	0.280373831775701	0.301645338208409	0.293893129770992	0.301818181818182	0.28673835125448	0.328846153846154	0.275123558484349	0.334653465346535	0.297912713472486			0.244486
30% inhibition from Optimum Photosynthetic Temperature	Up	3708	1269/11001	0.109550561797753	0.147679324894515	0.135902636916836	0.119521912350598	0.122916666666667	0.140229885057471	0.137176938369781	0.145491803278689	0.15605749486653	0.118829981718464	0.123478260869565	0.139676113360324	0.140926640926641	0.138888888888889	0.142300194931774	0.123616236162362	0.137037037037037	0.161818181818182	0.158878504672897	0.138157894736842	0.159132007233273	0.193737769080235	0.160747663551402	0.173674588665448	0.146946564885496	0.169090909090909	0.155913978494624	0.182692307692308	0.156507413509061	0.162376237623762	0.172675521821632			0.111274
	Down	4624	1580/11002	0.109551	0.156118	0.127789	0.157371	0.154167	0.163218	0.141153	0.151639	0.178645	0.180987	0.142609	0.188259	0.171815	0.146296	0.196881	0.162362	0.196296	0.167273	0.166355	0.174342	0.195298	0.172211	0.173832	0.164534	0.196565	0.176364	0.159498	0.188462	0.192751	0.223762	0.206831			0.138763
	Down/Up	8332	2849/10980	0.219101	0.301688	0.259635	0.270916	0.26875	0.291954	0.266402	0.282787	0.318275	0.283364	0.248696	0.305668	0.289575	0.261111	0.311891	0.258303	0.303704	0.298182	0.291589	0.28125	0.318264	0.324853	0.293458	0.296161	0.29771	0.3	0.268817	0.319231	0.30313	0.328713	0.322581			0.250038
ABA		0.337995	0.375228	1.10533	1.09856	1.11023	1.26125	1.0725	1.14944	1.12934	1.15192	1.21504	1.14126	1.0754	1.3236	1.1766	1.15058	1.18806	1.15179	1.3259	1.248	1.38254	1.15815	1.18238	1.22166	1.22769	1.20076	1.3438	1.34483	1.11876	1.38828	1.20392	1.47638	1.36984
		0.274825	0.278415	0.958474	1.07601	1.07826	0.858587	1.04011	1.06514	0.892584	1.00834	1.11367	1.01777	0.95572	1.09789	1.10942	1.00436	1.06422	1.11994	1.12409	1.12324	1.0876	1.06335	0.993741	1.12462	1.2353	1.05061	1.21325	1.1363	1.12001	1.16732	1.2367	1.35847	1.22679
		0.448219	0.484517	0.985575	1.04502	1.05079	0.990841	1.02336	1.05805	0.960149	1.02773	1.06374	1.03007	0.961961	1.12805	1.02399	1.02431	1.03397	1.07384	1.13133	1.05072	1.12261	1.04893	1.0077	1.05013	1.08018	1.07912	1.1383	1.12202	1.01716	1.14706	1.11526	1.25061	1.17098
Auxin		0.222759	0.229053	0.809391	1.01316	1.08038	1.0871	1.07326	1.14414	1.04154	1.00199	1.11162	1.05354	1.06298	0.989818	1.12095	1.07528	1.14039	0.990764	1.23698	1.16686	1.1751	1.1489	1.21579	1.13631	1.16693	1.06152	1.30808	1.32562	1.02495	1.20899	1.25868	1.2449	1.32548
		0.182246	0.199454	0.999923	1.00486	0.91528	0.988757	0.950514	1.1641	1.08647	1.00685	1.0398	1.01741	1.04634	1.24835	1.00661	1.02131	1.00665	1.2488	1.16058	1.13948	1.26514	1.13798	1.20583	1.24607	1.23702	1.31988	1.2917	1.23975	1.31183	1.31128	1.29679	1.32044	1.33191
		0.381898	0.402459	0.928282	0.985503	0.997922	1.01468	1.03013	1.13669	1.03736	0.98778	1.01022	1.00843	1.0155	1.07638	1.00252	1.00769	1.04136	1.0544	1.15034	1.06617	1.11464	1.07481	1.10981	1.08433	1.08213	1.08565	1.18072	1.19267	1.05089	1.1468	1.19938	1.16118	1.207
Ethylene		0.163701	0.191166	1.10205	1.12567	0.976182	1.03162	1.15519	1.07026	1.08157	1.13626	1.07414	1.14758	1.0735	1.33424	1.06035	0.997777	1.0095	1.22573	1.23996	1.27448	1.21243	1.11848	1.08783	1.18748	1.2711	1.29103	1.30777	1.2935	1.09684	1.28765	1.1548	1.25338	1.30032
		0.154368	0.160109	0.614047	1.02778	1.10219	0.958011	1.02794	1.13428	1.08028	1.08788	1.14142	1.17607	0.977593	1.17582	1.14545	1.08722	1.16879	1.18692	1.22601	1.19237	1.26082	1.23271	1.06166	1.43004	1.1791	1.15323	1.40648	1.2605	1.2872	1.34523	1.32735	1.4594	1.51699
		0.306635	0.33816	0.888815	1.09178	1.01972	0.954308	1.07814	1.06051	1.05236	1.07864	1.07479	1.09205	0.966868	1.17928	1.0333	0.985726	1.01455	1.12395	1.16644	1.15061	1.13312	1.07003	0.983943	1.18634	1.1276	1.11908	1.24721	1.16136	1.02812	1.17718	1.11564	1.19458	1.24572
Gibberellin		0.0765837	0.0823315	0.921187	1.12748	1.05939	1.16137	1.16399	1.45194	0.965886	1.29425	1.19714	1.17685	1.11955	1.08183	1.14895	1.19211	1.32588	1.27735	1.46202	1.2146	1.43028	1.59816	1.62533	1.37861	1.43028	1.44331	1.62256	1.52377	1.45839	1.75183	1.54076	1.77981	1.59028
		0.0594784	0.0669399	1.09103	1.07156	0.878752	1.24986	0.964796	1.23631	1.39587	1.2551	1.31903	1.09242	1.11716	1.48178	1.24009	1.21723	1.33954	1.48837	1.46621	1.65685	1.53576	1.44965	1.64786	1.84177	1.42407	1.66593	1.93862	1.62968	1.57955	2.01099	1.84581	1.7749	1.89924
		0.132851	0.145537	1.00364	1.10169	0.961674	1.10868	1.03066	1.26365	1.07916	1.19681	1.15694	1.03004	0.991827	1.12664	1.06117	1.04339	1.15188	1.15363	1.29787	1.19932	1.25863	1.31093	1.41646	1.31774	1.16873	1.25614	1.46863	1.29926	1.21906	1.50635	1.38101	1.42864	1.35596
Jasmonic Acid		0.00441137	0.00464481	1.27352	2.39121	0.919623	0.451568	0.944529	1.56336	2.25335	0.929045	1.86191	3.31535	0.394238	0.458881	0	1.67916	0.88377	1.25473	0.419791	0.824317	1.27114	1.11852	1.63969	0.887229	2.54228	0.828838	1.29783	1.23647	1.21875	0.435937	1.12036	0.448885	0.430146
		0.00222069	0.00300546	0	1.90005	0.913409	2.6911	0.938148	0	0	0.922768	0	1.64647	0.783149	0.91156	0.869326	1.66782	0.877799	0.830832	1.66782	0.818747	2.52511	1.48129	3.25722	0.881234	3.36681	3.29295	2.57812	1.63749	1.61402	0.865982	0.741863	1.78341	1.70896
		0.00663206	0.00765027	0.847094	2.22675	0.917542	1.20146	0.942393	1.03988	1.49884	0.926943	1.23846	2.75654	0.524462	0.610457	0.291086	1.67536	0.881771	1.11279	0.837682	0.822452	1.69102	1.23999	2.18131	0.885222	2.81837	1.65392	1.72652	1.37075	1.3511	0.579934	0.993626	0.895739	0.858346
Salicyclic Acid		0.165441	0.189526	1.03748	1.05749	0.856196	1.13514	1.22015	1.17656	0.923092	1.14608	1.32179	1.18645	0.945148	1.27101	1.11027	1.05526	1.20337	1.17792	1.34839	1.23753	1.1243	1.26701	1.16403	1.14613	1.21306	1.28291	1.16804	1.31428	1.17251	1.45099	1.23433	1.42095	1.23147
		0.223959	0.235519	0.977997	1.03909	1.05933	0.972675	0.990719	1.08345	1.0636	1.00928	1.16829	1.01685	0.982104	1.12595	1.0246	1.06935	1.19184	1.14374	1.19515	1.21202	1.15077	1.07545	1.09796	1.25467	1.06347	1.04014	1.32888	1.0885	1.14899	1.14314	1.19614	1.33684	1.44217
		0.361822	0.390346	0.985872	1.04851	1.0081	0.979823	1.08344	1.08951	0.993154	1.01318	1.16782	1.06314	0.935625	1.13052	0.999014	1.03422	1.10863	1.11076	1.20026	1.14118	1.08219	1.07866	1.04697	1.10294	1.07262	1.0725	1.18313	1.07597	1.05136	1.15775	1.11421	1.22258	1.21529
		0
		0
		0
At Baseline Growth Temperature		0.157969	0.165574	0.871313	0.908153	1.05292	1.26103	1.09462	1.20786	1.00682	1.24532	1.29987	1.20358	0.96882	1.42241	1.19764	1.06678	1.32037	1.08621	1.28952	1.27758	1.20691	1.15571	1.43091	1.16449	1.24241	1.28459	1.32889	1.34664	1.10044	1.41216	1.35576	1.60453	1.41742
		0.119107	0.125865	0.94335	0.94335	0.94335	0.94335	0.94335	0.94335	0.94335	0.94335	0.94335	0.94335	0.94335	0.94335	0.94335	0.94335	0.94335	0.94335	0.94335	0.94335	0.94335	0.94335	0.94335	0.94335	0.94335	0.94335	0.94335	0.94335	0.94335	0.94335	0.94335	0.94335	0.94335
		0.277076	0.291439	0.90228	1.03553	1.09811	1.21502	1.15041	1.12007	1.05475	1.16853	1.26727	1.13486	1.02311	1.242	1.22626	1.08942	1.20304	1.0854	1.19636	1.20741	1.14008	1.08036	1.25308	1.24306	1.17381	1.21404	1.21911	1.2271	1.06074	1.30484	1.17727	1.32215	1.28066
Disease		0.235603	0.251457	1.28764	1.05663	1.1967	0.989239	1.19375	1.26845	0.995711	1.13069	1.14172	1.07081	1.05557	1.1771	1.13895	1.22617	1.20797	1.19032	1.36765	1.20387	1.3725	1.1379	1.13594	1.18778	1.21383	1.226	1.38511	1.17301	1.12576	1.43658	1.36353	1.36158	1.40944
		0.156408	0.162295	0.933884	1.09256	0.972644	1.22266	0.932388	1.08763	1.24566	1.07432	1.1553	1.28572	1.18975	1.29423	1.04913	1.10111	1.19645	1.10884	1.29054	1.20896	1.2787	1.12517	1.21396	1.41383	1.2548	1.39091	1.25674	1.2322	1.23745	1.36477	1.27449	1.37999	1.7106
		0.388831	0.410838	1.14142	1.05802	1.10593	1.07074	1.07695	1.17653	1.06861	1.0751	1.10372	1.1143	1.06898	1.17137	1.04759	1.12398	1.133	1.08662	1.25733	1.11757	1.24505	1.05749	1.07895	1.18273	1.13448	1.18482	1.2221	1.07549	1.06007	1.26612	1.216	1.21716	1.38107
Drought		0.104162	0.123042	1.2405	1.31651	1.16841	1.35783	1.50006	1.25798	1.46964	1.43613	1.37993	1.33388	1.3524	1.41868	1.11202	1.26228	1.77785	1.55874	1.54673	1.44879	1.74063	1.50006	1.40621	1.59694	1.61502	1.6498	1.70389	1.74553	1.46243	1.79084	1.64488	1.82503	1.73062
		0.141824	0.14408	0.831859	0.818153	0.929644	1.10962	0.925443	1.21569	0.967234	1.04031	1.02797	1.12146	1.04232	1.19895	0.966449	1.26657	1.15455	1.1318	1.20128	1.51276	1.26523	1.13651	1.4663	1.11767	1.29158	1.3277	1.39943	1.29482	1.35207	1.36952	1.26616	1.61963	1.51188
		0.245986	0.267122	1.0049	1.02061	1.01426	1.19043	1.13489	1.18687	1.13149	1.1496	1.11023	1.14452	1.10292	1.20148	0.933913	1.16688	1.30754	1.20008	1.22711	1.36002	1.32976	1.16342	1.29383	1.15355	1.26137	1.29316	1.34216	1.30089	1.20938	1.33685	1.239	1.47316	1.37309
Low Water Potential		0.158329	0.183242	1.01126	1.33248	1.0249	1.45946	1.39477	1.39387	1.01708	1.13894	1.40066	1.36249	1.34008	1.32968	1.32903	1.39185	1.42817	1.29349	1.57899	1.27468	1.33402	1.40239	1.40482	1.37196	1.29861	1.67425	1.4223	1.51583	1.36959	1.5547	1.45673	1.62589	1.48611
		0.115656	0.121129	0.995787	0.985026	1.13998	0.964532	1.04477	1.35161	1.10013	1.39972	1.27831	1.10648	1.00749	1.2602	1.13504	1.2329	1.31465	1.2124	1.10481	1.43058	1.51917	1.20878	1.25083	1.53976	1.35756	1.24874	1.51806	1.25765	1.48754	1.66276	1.65235	1.54093	1.72271
		0.273985	0.304372	0.994478	1.16271	1.05867	1.21419	1.20901	1.3173	1.00135	1.19667	1.28906	1.18103	1.12351	1.21907	1.16259	1.22337	1.26641	1.15825	1.26392	1.2144	1.27574	1.20661	1.20121	1.27137	1.17341	1.32115	1.28859	1.24094	1.24932	1.40378	1.36493	1.37321	1.37821
Optimum Photosynthetic Temperature		0.1285	0.133607	0.896254	1.1	0.931328	0.930133	1.18353	1.27018	0.959226	1.10034	1.19848	1.18083	1.06919	1.38629	1.32206	1.13849	1.33494	1.30659	1.2682	1.21684	1.2655	1.34395	1.29467	1.3554	1.29459	1.09547	1.49999	1.40078	1.22729	1.31697	1.41027	1.6797	1.52098
		0.104252	0.107832	0.943045	1.25466	1.18685	1.10825	1.25896	1.301	1.16326	1.29729	1.26057	1.1749	1.05096	1.1262	1.24068	1.35	1.23407	1.30962	1.13684	1.29058	1.39848	1.26212	1.26623	1.70818	1.54191	1.52562	1.33631	1.58706	1.54711	1.75241	1.59605	1.6715	1.76553
		0.232752	0.241439	0.917212	1.16021	1.02835	0.984239	1.18151	1.2346	0.999365	1.12693	1.15571	1.10749	0.986308	1.17412	1.18608	1.1298	1.17251	1.18904	1.08206	1.11707	1.18051	1.17303	1.12655	1.33685	1.22869	1.10749	1.22989	1.28892	1.17035	1.28892	1.2953	1.4293	1.38594
By Salt		0.0744831	0.0924408	1.35767	1.27461	1.08932	1.47096	1.39853	1.6358	1.33458	1.56819	1.62654	1.66903	1.44766	1.79374	1.39961	1.41717	1.80582	1.95691	1.69066	2.02609	2.0578	1.56782	1.72375	1.78661	1.78175	2.18446	1.79353	2.00167	1.80455	2.11716	1.90218	2.0737	2.06356
		0.0657504	0.0673953	0.768996	0.898424	1.26485	0.87861	1.07731	1.39853	1.17923	1.21548	1.18674	1.30681	0.952218	1.35465	1.70294	1.29558	1.21554	1.31886	1.35191	1.41029	1.44983	1.27576	1.34764	1.51793	1.64883	1.52925	1.77052	1.65917	1.77166	1.95963	1.95437	2.16842	2.04904
		0.138463	0.157832	1.07521	1.09704	1.128	1.16533	1.18865	1.44443	1.19173	1.31715	1.31986	1.37313	1.1053	1.40349	1.36635	1.17694	1.35151	1.47907	1.33744	1.52322	1.55242	1.21161	1.30599	1.37094	1.44443	1.58438	1.47475	1.52322	1.44961	1.66665	1.58245	1.70185	1.64451
20% inhibition from Optimum Photosynthetic Temperature		0.103172	0.108834	1.00737	1.12466	1.2386	1.2357	1.4135	1.02496	1.27179	1.25129	1.5325	1.31124	1.31482	1.41268	1.21625	1.31029	1.26589	1.30545	1.47183	1.33933	1.395	1.19563	1.3496	1.72607	1.53994	1.70107	1.47978	1.51556	1.56332	1.67756	1.21357	1.689	1.48975
		0.141314	0.147996	0.93425	0.895753	0.976062	1.1982	1.12044	1.25261	0.984794	1.21808	1.20605	1.33249	0.984549	1.51843	1.25682	1.03526	1.40701	1.13589	1.24493	1.37669	1.20366	1.17553	1.47159	1.13556	1.15075	1.19019	1.32346	1.35096	1.21745	1.46972	1.38731	1.5414	1.42335
		0.244486	0.256831	0.965107	0.983723	1.07026	1.18959	1.21002	1.10953	1.05711	1.17342	1.27662	1.25623	1.05279	1.38273	1.14494	1.05285	1.23584	1.09425	1.21949	1.2345	1.14679	1.05619	1.27218	1.21666	1.14679	1.23379	1.20209	1.2345	1.17282	1.34505	1.12532	1.36881	1.21853
30% inhibition from Optimum Photosynthetic Temperature		0.111274	0.115574	0.984507	1.32716	1.22133	1.07412	1.10463	1.26022	1.23278	1.3075	1.40246	1.0679	1.10967	1.25524	1.26648	1.24816	1.27882	1.11091	1.23152	1.45423	1.42781	1.2416	1.43009	1.74108	1.4446	1.56078	1.32058	1.51958	1.40117	1.64182	1.4065	1.45924	1.5518
		0.138763	0.143898	0.78948	1.12507	0.920916	1.1341	1.11101	1.17624	1.01722	1.09279	1.28741	1.30429	1.02771	1.3567	1.23819	1.05429	1.41883	1.17006	1.41462	1.20546	1.19884	1.2564	1.40742	1.24105	1.25272	1.18572	1.41655	1.27097	1.14943	1.35815	1.38907	1.61255	1.49053
		0.250038	0.259472	0.876273	1.20657	1.03838	1.0835	1.07484	1.16764	1.06545	1.13098	1.27291	1.13329	0.994633	1.22249	1.15813	1.04429	1.24738	1.03306	1.21463	1.19255	1.16618	1.12483	1.27287	1.29922	1.17366	1.18447	1.19066	1.19982	1.07511	1.27673	1.21234	1.31465	1.29013

## Sheet: zeba-acgt-aaag|3B
	Supplementary 2. Likelihood of involvment of genes with ACGT cis elements with given conditions
Condition	Regulation	Likelihood of involvement (overall) = X/Y	Likelihood of involvement for particular spacer distance = X/Y
			0	1	2	3	4	5	6	7	8	9	10	11	12	13	14	15	16	17	18	19	20	21	22	23	24	25	26	27	28	29	30
Regulated by hormones
ABA	Up	1.11016	1.10533	1.09856	1.11023	1.26125	1.0725	1.14944	1.12934	1.15192	1.21504	1.14126	1.0754	1.3236	1.1766	1.15058	1.18806	1.15179	1.3259	1.248	1.38254	1.15815	1.18238	1.22166	1.22769	1.20076	1.3438	1.34483	1.11876	1.38828	1.20392	1.47638	1.36984
	Down	1.01306	0.958474	1.07601	1.07826	0.858587	1.04011	1.06514	0.892584	1.00834	1.11367	1.01777	0.95572	1.09789	1.10942	1.00436	1.06422	1.11994	1.12409	1.12324	1.0876	1.06335	0.993741	1.12462	1.2353	1.05061	1.21325	1.1363	1.12001	1.16732	1.2367	1.35847	1.22679
	Down/Up	1.08098	0.985575	1.04502	1.05079	0.990841	1.02336	1.05805	0.960149	1.02773	1.06374	1.03007	0.961961	1.12805	1.02399	1.02431	1.03397	1.07384	1.13133	1.05072	1.12261	1.04893	1.0077	1.05013	1.08018	1.07912	1.1383	1.12202	1.01716	1.14706	1.11526	1.25061	1.17098
Auxin	Up	1.02825	0.809391	1.01316	1.08038	1.0871	1.07326	1.14414	1.04154	1.00199	1.11162	1.05354	1.06298	0.989818	1.12095	1.07528	1.14039	0.990764	1.23698	1.16686	1.1751	1.1489	1.21579	1.13631	1.16693	1.06152	1.30808	1.32562	1.02495	1.20899	1.25868	1.2449	1.32548
	Down	1.09442	0.999923	1.00486	0.91528	0.988757	0.950514	1.1641	1.08647	1.00685	1.0398	1.01741	1.04634	1.24835	1.00661	1.02131	1.00665	1.2488	1.16058	1.13948	1.26514	1.13798	1.20583	1.24607	1.23702	1.31988	1.2917	1.23975	1.31183	1.31128	1.29679	1.32044	1.33191
	Down/Up	1.05384	0.928282	0.985503	0.997922	1.01468	1.03013	1.13669	1.03736	0.98778	1.01022	1.00843	1.0155	1.07638	1.00252	1.00769	1.04136	1.0544	1.15034	1.06617	1.11464	1.07481	1.10981	1.08433	1.08213	1.08565	1.18072	1.19267	1.05089	1.1468	1.19938	1.16118	1.207
Ethylene	Up	1.16778	1.10205	1.12567	0.976182	1.03162	1.15519	1.07026	1.08157	1.13626	1.07414	1.14758	1.0735	1.33424	1.06035	0.997777	1.0095	1.22573	1.23996	1.27448	1.21243	1.11848	1.08783	1.18748	1.2711	1.29103	1.30777	1.2935	1.09684	1.28765	1.1548	1.25338	1.30032
	Down	1.03719	0.614047	1.02778	1.10219	0.958011	1.02794	1.13428	1.08028	1.08788	1.14142	1.17607	0.977593	1.17582	1.14545	1.08722	1.16879	1.18692	1.22601	1.19237	1.26082	1.23271	1.06166	1.43004	1.1791	1.15323	1.40648	1.2605	1.2872	1.34523	1.32735	1.4594	1.51699
	Down/Up	1.10281	0.888815	1.09178	1.01972	0.954308	1.07814	1.06051	1.05236	1.07864	1.07479	1.09205	0.966868	1.17928	1.0333	0.985726	1.01455	1.12395	1.16644	1.15061	1.13312	1.07003	0.983943	1.18634	1.1276	1.11908	1.24721	1.16136	1.02812	1.17718	1.11564	1.19458	1.24572
Gibberellin	Up	1.07505	0.921187	1.12748	1.05939	1.16137	1.16399	1.45194	0.965886	1.29425	1.19714	1.17685	1.11955	1.08183	1.14895	1.19211	1.32588	1.27735	1.46202	1.2146	1.43028	1.59816	1.62533	1.37861	1.43028	1.44331	1.62256	1.52377	1.45839	1.75183	1.54076	1.77981	1.59028
	Down	1.12545	1.09103	1.07156	0.878752	1.24986	0.964796	1.23631	1.39587	1.2551	1.31903	1.09242	1.11716	1.48178	1.24009	1.21723	1.33954	1.48837	1.46621	1.65685	1.53576	1.44965	1.64786	1.84177	1.42407	1.66593	1.93862	1.62968	1.57955	2.01099	1.84581	1.7749	1.89924
	Down/Up	1.09549	1.00364	1.10169	0.961674	1.10868	1.03066	1.26365	1.07916	1.19681	1.15694	1.03004	0.991827	1.12664	1.06117	1.04339	1.15188	1.15363	1.29787	1.19932	1.25863	1.31093	1.41646	1.31774	1.16873	1.25614	1.46863	1.29926	1.21906	1.50635	1.38101	1.42864	1.35596
Jasmonic Acid	Up	1.05292	1.27352	2.39121	0.919623	0.451568	0.944529	1.56336	2.25335	0.929045	1.86191	3.31535	0.394238	0.458881	0	1.67916	0.88377	1.25473	0.419791	0.824317	1.27114	1.11852	1.63969	0.887229	2.54228	0.828838	1.29783	1.23647	1.21875	0.435937	1.12036	0.448885	0.430146
	Down	1.35339	0	1.90005	0.913409	2.6911	0.938148	0	0	0.922768	0	1.64647	0.783149	0.91156	0.869326	1.66782	0.877799	0.830832	1.66782	0.818747	2.52511	1.48129	3.25722	0.881234	3.36681	3.29295	2.57812	1.63749	1.61402	0.865982	0.741863	1.78341	1.70896
	Down/Up	1.15353	0.847094	2.22675	0.917542	1.20146	0.942393	1.03988	1.49884	0.926943	1.23846	2.75654	0.524462	0.610457	0.291086	1.67536	0.881771	1.11279	0.837682	0.822452	1.69102	1.23999	2.18131	0.885222	2.81837	1.65392	1.72652	1.37075	1.3511	0.579934	0.993626	0.895739	0.858346
Salicyclic Acid	Up	1.14558	1.03748	1.05749	0.856196	1.13514	1.22015	1.17656	0.923092	1.14608	1.32179	1.18645	0.945148	1.27101	1.11027	1.05526	1.20337	1.17792	1.34839	1.23753	1.1243	1.26701	1.16403	1.14613	1.21306	1.28291	1.16804	1.31428	1.17251	1.45099	1.23433	1.42095	1.23147
	Down	1.05162	0.977997	1.03909	1.05933	0.972675	0.990719	1.08345	1.0636	1.00928	1.16829	1.01685	0.982104	1.12595	1.0246	1.06935	1.19184	1.14374	1.19515	1.21202	1.15077	1.07545	1.09796	1.25467	1.06347	1.04014	1.32888	1.0885	1.14899	1.14314	1.19614	1.33684	1.44217
	Down/Up	1.07883	0.985872	1.04851	1.0081	0.979823	1.08344	1.08951	0.993154	1.01318	1.16782	1.06314	0.935625	1.13052	0.999014	1.03422	1.10863	1.11076	1.20026	1.14118	1.08219	1.07866	1.04697	1.10294	1.07262	1.0725	1.18313	1.07597	1.05136	1.15775	1.11421	1.22258	1.21529
By environmental Conditions
At Baseline Growth Temperature	Up	1.04814	0.871313	0.908153	1.05292	1.26103	1.09462	1.20786	1.00682	1.24532	1.29987	1.20358	0.96882	1.42241	1.19764	1.06678	1.32037	1.08621	1.28952	1.27758	1.20691	1.15571	1.43091	1.16449	1.24241	1.28459	1.32889	1.34664	1.10044	1.41216	1.35576	1.60453	1.41742
	Down	1.05674	0.94335	0.94335	0.94335	0.94335	0.94335	0.94335	0.94335	0.94335	0.94335	0.94335	0.94335	0.94335	0.94335	0.94335	0.94335	0.94335	0.94335	0.94335	0.94335	0.94335	0.94335	0.94335	0.94335	0.94335	0.94335	0.94335	0.94335	0.94335	0.94335	0.94335	0.94335
	Down/Up	1.05184	0.90228	1.03553	1.09811	1.21502	1.15041	1.12007	1.05475	1.16853	1.26727	1.13486	1.02311	1.242	1.22626	1.08942	1.20304	1.0854	1.19636	1.20741	1.14008	1.08036	1.25308	1.24306	1.17381	1.21404	1.21911	1.2271	1.06074	1.30484	1.17727	1.32215	1.28066
Disease	Up	1.06729	1.28764	1.05663	1.1967	0.989239	1.19375	1.26845	0.995711	1.13069	1.14172	1.07081	1.05557	1.1771	1.13895	1.22617	1.20797	1.19032	1.36765	1.20387	1.3725	1.1379	1.13594	1.18778	1.21383	1.226	1.38511	1.17301	1.12576	1.43658	1.36353	1.36158	1.40944
	Down	1.03764	0.933884	1.09256	0.972644	1.22266	0.932388	1.08763	1.24566	1.07432	1.1553	1.28572	1.18975	1.29423	1.04913	1.10111	1.19645	1.10884	1.29054	1.20896	1.2787	1.12517	1.21396	1.41383	1.2548	1.39091	1.25674	1.2322	1.23745	1.36477	1.27449	1.37999	1.7106
	Down/Up	1.0566	1.14142	1.05802	1.10593	1.07074	1.07695	1.17653	1.06861	1.0751	1.10372	1.1143	1.06898	1.17137	1.04759	1.12398	1.133	1.08662	1.25733	1.11757	1.24505	1.05749	1.07895	1.18273	1.13448	1.18482	1.2221	1.07549	1.06007	1.26612	1.216	1.21716	1.38107
Drought	Up	1.18125	1.2405	1.31651	1.16841	1.35783	1.50006	1.25798	1.46964	1.43613	1.37993	1.33388	1.3524	1.41868	1.11202	1.26228	1.77785	1.55874	1.54673	1.44879	1.74063	1.50006	1.40621	1.59694	1.61502	1.6498	1.70389	1.74553	1.46243	1.79084	1.64488	1.82503	1.73062
	Down	1.01591	0.831859	0.818153	0.929644	1.10962	0.925443	1.21569	0.967234	1.04031	1.02797	1.12146	1.04232	1.19895	0.966449	1.26657	1.15455	1.1318	1.20128	1.51276	1.26523	1.13651	1.4663	1.11767	1.29158	1.3277	1.39943	1.29482	1.35207	1.36952	1.26616	1.61963	1.51188
	Down/Up	1.08592	1.0049	1.02061	1.01426	1.19043	1.13489	1.18687	1.13149	1.1496	1.11023	1.14452	1.10292	1.20148	0.933913	1.16688	1.30754	1.20008	1.22711	1.36002	1.32976	1.16342	1.29383	1.15355	1.26137	1.29316	1.34216	1.30089	1.20938	1.33685	1.239	1.47316	1.37309
Low Water Potential	Up	1.15735	1.01126	1.33248	1.0249	1.45946	1.39477	1.39387	1.01708	1.13894	1.40066	1.36249	1.34008	1.32968	1.32903	1.39185	1.42817	1.29349	1.57899	1.27468	1.33402	1.40239	1.40482	1.37196	1.29861	1.67425	1.4223	1.51583	1.36959	1.5547	1.45673	1.62589	1.48611
	Down	1.04733	0.995787	0.985026	1.13998	0.964532	1.04477	1.35161	1.10013	1.39972	1.27831	1.10648	1.00749	1.2602	1.13504	1.2329	1.31465	1.2124	1.10481	1.43058	1.51917	1.20878	1.25083	1.53976	1.35756	1.24874	1.51806	1.25765	1.48754	1.66276	1.65235	1.54093	1.72271
	Down/Up	1.11091	0.994478	1.16271	1.05867	1.21419	1.20901	1.3173	1.00135	1.19667	1.28906	1.18103	1.12351	1.21907	1.16259	1.22337	1.26641	1.15825	1.26392	1.2144	1.27574	1.20661	1.20121	1.27137	1.17341	1.32115	1.28859	1.24094	1.24932	1.40378	1.36493	1.37321	1.37821
Optimum Photosynthetic Temperature	Up	1.03861	0.896254	1.1	0.931328	0.930133	1.18353	1.27018	0.959226	1.10034	1.19848	1.18083	1.06919	1.38629	1.32206	1.13849	1.33494	1.30659	1.2682	1.21684	1.2655	1.34395	1.29467	1.3554	1.29459	1.09547	1.49999	1.40078	1.22729	1.31697	1.41027	1.6797	1.52098
	Down	1.03312	0.943045	1.25466	1.18685	1.10825	1.25896	1.301	1.16326	1.29729	1.26057	1.1749	1.05096	1.1262	1.24068	1.35	1.23407	1.30962	1.13684	1.29058	1.39848	1.26212	1.26623	1.70818	1.54191	1.52562	1.33631	1.58706	1.54711	1.75241	1.59605	1.6715	1.76553
	Down/Up	1.036	0.917212	1.16021	1.02835	0.984239	1.18151	1.2346	0.999365	1.12693	1.15571	1.10749	0.986308	1.17412	1.18608	1.1298	1.17251	1.18904	1.08206	1.11707	1.18051	1.17303	1.12655	1.33685	1.22869	1.10749	1.22989	1.28892	1.17035	1.28892	1.2953	1.4293	1.38594
By Salt	Up	1.2394	1.35767	1.27461	1.08932	1.47096	1.39853	1.6358	1.33458	1.56819	1.62654	1.66903	1.44766	1.79374	1.39961	1.41717	1.80582	1.95691	1.69066	2.02609	2.0578	1.56782	1.72375	1.78661	1.78175	2.18446	1.79353	2.00167	1.80455	2.11716	1.90218	2.0737	2.06356
	Down	1.02362	0.768996	0.898424	1.26485	0.87861	1.07731	1.39853	1.17923	1.21548	1.18674	1.30681	0.952218	1.35465	1.70294	1.29558	1.21554	1.31886	1.35191	1.41029	1.44983	1.27576	1.34764	1.51793	1.64883	1.52925	1.77052	1.65917	1.77166	1.95963	1.95437	2.16842	2.04904
	Down/Up	1.13813	1.07521	1.09704	1.128	1.16533	1.18865	1.44443	1.19173	1.31715	1.31986	1.37313	1.1053	1.40349	1.36635	1.17694	1.35151	1.47907	1.33744	1.52322	1.55242	1.21161	1.30599	1.37094	1.44443	1.58438	1.47475	1.52322	1.44961	1.66665	1.58245	1.70185	1.64451
20% inhibition from Optimum Photosynthetic Temperature	Up	1.05316	1.00737	1.12466	1.2386	1.2357	1.4135	1.02496	1.27179	1.25129	1.5325	1.31124	1.31482	1.41268	1.21625	1.31029	1.26589	1.30545	1.47183	1.33933	1.395	1.19563	1.3496	1.72607	1.53994	1.70107	1.47978	1.51556	1.56332	1.67756	1.21357	1.689	1.48975
	Down	1.04548	0.93425	0.895753	0.976062	1.1982	1.12044	1.25261	0.984794	1.21808	1.20605	1.33249	0.984549	1.51843	1.25682	1.03526	1.40701	1.13589	1.24493	1.37669	1.20366	1.17553	1.47159	1.13556	1.15075	1.19019	1.32346	1.35096	1.21745	1.46972	1.38731	1.5414	1.42335
	Down/Up	1.04858	0.965107	0.983723	1.07026	1.18959	1.21002	1.10953	1.05711	1.17342	1.27662	1.25623	1.05279	1.38273	1.14494	1.05285	1.23584	1.09425	1.21949	1.2345	1.14679	1.05619	1.27218	1.21666	1.14679	1.23379	1.20209	1.2345	1.17282	1.34505	1.12532	1.36881	1.21853
30% inhibition from Optimum Photosynthetic Temperature	Up	1.03665	0.984507	1.32716	1.22133	1.07412	1.10463	1.26022	1.23278	1.3075	1.40246	1.0679	1.10967	1.25524	1.26648	1.24816	1.27882	1.11091	1.23152	1.45423	1.42781	1.2416	1.43009	1.74108	1.4446	1.56078	1.32058	1.51958	1.40117	1.64182	1.4065	1.45924	1.5518
	Down	1.03493	0.78948	1.12507	0.920916	1.1341	1.11101	1.17624	1.01722	1.09279	1.28741	1.30429	1.02771	1.3567	1.23819	1.05429	1.41883	1.17006	1.41462	1.20546	1.19884	1.2564	1.40742	1.24105	1.25272	1.18572	1.41655	1.27097	1.14943	1.35815	1.38907	1.61255	1.49053
	Down/Up	1.03773	0.876273	1.20657	1.03838	1.0835	1.07484	1.16764	1.06545	1.13098	1.27291	1.13329	0.994633	1.22249	1.15813	1.04429	1.24738	1.03306	1.21463	1.19255	1.16618	1.12483	1.27287	1.29922	1.17366	1.18447	1.19066	1.19982	1.07511	1.27673	1.21234	1.31465	1.29013

## Sheet: Sheet2
ACGT-AAAG
ABA	Up	1.11016
	Down	1.01306
	Down/Up	1.08098
Auxin	Up	1.02825
	Down	1.09442
	Down/Up	1.05384
Ethylene	Up	1.16778
	Down	1.03719
	Down/Up	1.10281
Gibberellin	Up	1.07505
	Down	1.12545
	Down/Up	1.09549
Jasmonic Acid	Up	1.05292
	Down	1.35339
	Down/Up	1.15353
Salicyclic Acid	Up	1.14558
	Down	1.05162
	Down/Up	1.07883
By environmental Conditions
At Baseline Growth Temperature	Up	1.04814
	Down	1.05674
	Down/Up	1.05184
Disease	Up	1.06729
	Down	1.03764
	Down/Up	1.0566
Drought	Up	1.18125
	Down	1.01591
	Down/Up	1.08592
Low Water Potential	Up	1.15735
	Down	1.04733
	Down/Up	1.11091
Optimum Photosynthetic Temperature	Up	1.03861
	Down	1.03312
	Down/Up	1.036
By Salt	Up	1.2394
	Down	1.02362
	Down/Up	1.13813
20% inhibition from Optimum Photosynthetic Temperature	Up	1.05316
	Down	1.04548
	Down/Up	1.04858
30% inhibition from Optimum Photosynthetic Temperature	Up	1.03665
	Down	1.03493
	Down/Up	1.03773

## Sheet: 3F
	Supplementary Table S 2 F. Likelihood of occurence of Rice genes containing control cis-elements for salt and drought upregulation
Condition	Total number of genes regulated by the condition	Element	Likelihood of Occurrence = X/Y	Spacer wise distribution (Likelihood of occurrence = X/Y for a particular N)
				0	1	2	3	4	5	6	7	8	9	10	11	12	13	14	15	16	17	18	19	20	21	22	23	24	25	26	27	28	29	30
Salt	416	ACGT	1.72926	1.86115	0.76992	1.57003	1.59563	1.42325	2.60974	0.856798	0.79999	1.84073	2.87839	1.5228	1.98376	1.69905	2.42459	1.60143	2.23388	2.01488	1.8874	1.77578	2.34877	1.98376	1.24405	2.1588	2.33425	2.33013	0.961559	1.21572	1.63715	1.51651	2.55055	1.58872
	416	ATGC	0.836981	1.25284	1.1327	1.46432	0.595771	0.747444	0.909905	1.14462	0.602867	1.16506	0.493716	0.935871	0.777532	0.959465	0	0.147684	1.51197	0.759824	0.799554	0.45779	0.606604	0.446647	1.04007	0.51328	0.794362	1.11	0.529002	0.518721	0.604107	0.579085	0.933039	0.826566
	416	CGTA	1.07038	1.44435	0.906161	1.34267	1.93884	0.685972	1.14092	0.39042	0.664245	0.664245	1.73726	0.843667	1.95731	0.911789	0.764573	1.23706	0.838846	0.941013	1.64942	0	1.91893	0.889685	0.843667	0.89511	0.853477	0.959465	0.479732	1.22332	1.04856	0.384288	0.93502	1.71694
	416	CTAG	0.740463	1.35439	0.618531	0.574327	0.937009	0.41704	0.93502	0.692444	0.793503	0.665751	0.2056	0.750501	0.547754	0.762984	1.37378	0.178153	1.19154	0.863518	0.534459	0.436034	0.560298	0.694628	0.667264	0.593523	0.73583	0.386311	0.366995	1.24142	0	0.797816	0.431759	0.945864
	416	AGCT	0.845509	1.27651	0.605492	0.565478	0.8751	0.824708	1.34677	0.775342	1.15741	0.956339	1.16171	1.20326	0.40552	0.460182	1.25827	0.486731	0.410624	0.765713	0.961559	0.325735	0.39042	1.1926	0.768002	1.09369	0.804058	1.39145	1.00672	0.519823	0.691512	0.877716	0.440042	0.791669
	416	GATC	0.92293	1.40993	1.17595	0.735216	0.159217	1.00662	0.736938	0.782506	0.74897	1.23985	0.863518	0.71819	1.0507	0.777532	0.887892	0.821018	1.05864	0.805108	1.15893	0.98965	0.642442	1.19106	1.44867	0.689193	0.458744	0.963664	0.335922	0.522413	0.877279	1.22041	0.976484	0.537066
	416	GCTA	0.844132	1.27225	1.76865	0.489327	0.830933	0.115407	1.68346	0.913681	1.39277	0.532842	1.43518	0.813286	0.73216	0.125254	0.869657	0.867601	1.00547	0.615076	0.857465	0.330626	0.438203	0.419423	0.843667	0.38733	1.55225	0.923258	0.587192	0.499313	0.434314	1.05458	0.60328	1.33453
	416	TAGC	0.797981	1.02983	0.674624	0.387671	0.829368	1.01163	1.63109	0.843667	1.04483	0.550837	0.741404	1.3415	0.558876	0.88585	0.822859	0.363362	1.03622	0.20852	0.888608	0.534459	0.797816	0.204454	0.209114	0.703505	1.12922	1.25622	0.822859	0.210312	0	1.41152	0.848544	0.629135
	416	TGCA	0.862089	1.2752	0.718515	1.01607	0.940304	1.02284	0.687901	1.01943	0.678051	1.04642	0.624293	1.05087	0.337467	1.09175	0.59261	1.12922	0.935561	1.1319	0.831246	0.622685	0.451409	1.4895	0.930279	0.605888	0.360683	0.906161	0.523034	0.880468	1.26842	0.653889	0.326581	0.743281
Drought	2617	ACGT	1.22917	1.38679	0.652731	1.37265	1.12327	1.90689	1.14083	0.95338	0.794793	1.31672	1.37265	1.45239	1.30641	0.972297	1.19128	1.14554	1.26821	1.37265	1.50011	1.34867	1.49345	1.5767	0.84046	1.52517	1.56667	1.0186	1.019	1.03873	1.25784	1.25354	1.08116	1.1112
	2617	ATGC	0.761694	0.865281	0.828253	0.931077	0.757634	0.843581	0.843728	0.887007	0.694783	0.884841	0.654011	0.680076	0.716863	0.686327	0.556861	0.845135	0.786577	0.507285	0.686327	0.557908	0.530344	0.544328	0.826649	0.707125	0.757634	0.970459	0.672724	0.515352	0.816249	0.874492	0.939337	0.735792
	2617	CGTA	1.03045	1.08535	1.2964	1.28059	1.05668	1.34486	1.26953	0.744738	0.950299	0.897504	0.828466	1.07288	1.32232	1.66679	1.03307	0.655481	0.933405	1.04709	1.17987	0.755453	1.06762	0.919262	0.670549	1.20944	0.610512	0.838844	0.457551	1.36122	0.750057	1.03847	1.11473	0.818776
	2617	CTAG	0.699642	0.819507	0.622707	0.639068	0.844036	0.778942	0.619297	0.660428	0.914484	0.820168	0.653645	0.811241	0.667547	0.77622	0.779917	0.651344	0.568225	0.549062	0.481428	0.877955	0.56408	0.441674	0.5657	0.88057	0.555598	0.767603	0.670885	0.567344	0.5206	0.856044	0.411796	0.721705
	2617	AGCT	0.763029	0.895209	1.05874	0.656188	0.817251	0.786577	0.856335	0.835353	0.766594	0.658755	0.889756	0.823939	0.467347	0.548631	0.800061	0.58802	0.766958	0.991134	0.798217	0.621349	0.620615	0.689368	0.767373	0.695417	0.985991	0.847879	0.814692	0.594946	0.706649	0.819694	0.685504	0.503377
	2617	GATC	0.816591	1.00855	0.778876	0.759657	0.455566	0.800061	0.749723	0.820958	0.803633	0.946018	0.93798	0.821981	1.02598	0.81574	0.940932	0.574242	0.84141	0.789213	0.655021	0.760358	0.638269	0.828326	0.767603	0.931214	0.777837	0.689331	0.827676	0.768149	0.674022	0.969987	1.06069	0.597607
	2617	GCTA	0.751268	0.855621	0.866867	0.933405	0.704456	0.550357	0.802814	0.77461	0.752746	0.635257	0.879956	0.743362	0.552827	0.557494	0.774151	0.882652	0.77251	0.814774	0.872341	0.709514	0.661742	0.633382	0.871714	0.492562	0.810737	0.684888	0.700053	0.555598	0.724907	0.972297	0.895046	0.777837
	2617	TAGC	0.780477	0.892925	0.815013	0.657327	0.70313	0.929116	0.803765	0.670549	0.851192	0.722382	0.677661	0.670199	0.918006	0.844892	0.784813	0.722002	0.823592	0.696076	0.706269	1.0195	0.570696	0.292501	0.698059	0.931914	1.00521	0.855811	0.706332	0.668628	0.682103	0.76929	0.843032	0.866733
	2617	TGCA	0.775288	0.894294	0.808295	0.799885	0.931998	0.877994	0.6889	0.682923	0.821849	0.843581	0.609605	0.758134	0.697371	0.841025	0.538296	0.745619	0.824706	0.78891	0.647464	0.79186	0.832372	0.855007	0.813328	0.770499	0.71668	0.864264	0.595849	0.699799	0.967816	0.68862	0.661897	0.605532
