# Supplementary material for: Genome-wide analysis of AAAG and ACGT cis-elements in Arabidopsis thaliana reveals their involvement with genes downregulated under jasmonic acid response in an orientation independent manner
Source: G3 (Bethesda). 2022 Mar 18;12(5):jkac057. doi: 10.1093/g3journal/jkac057 (PMC9073683; doi:10.1093/g3journal/jkac057)
Supplement: jkac057_Supplementary_Data_sheet_S3 [file jkac057_supplementary_data_sheet_s3.xlsx]

## Sheet: Sheet1
Genome wide analysis of AAAG and ACGT cis- elements in Arabidopsis thaliana reveals their involvement with genes downregulated under jasmonic acid response in an orientation independent manner
			Zaiba Hasan Khan, Siddhant Dang, Mounil Binal Memaya, Sneha Lata Bhadouriya, Swati Agarwal, Sandhya Mehrotra, Divya Gupta, Rajesh Mehrotra
		Corresponding author: Prof. Rajesh Mehrotra
		Address: Department of Biological Sciences, BITS- Pilani, K.K. Birla Goa campus.
		Email: rajeshm@goa.bits-pilani.ac.in

## Sheet: 3A
	Supplementary Table 3. Functional analysis of Arabidopsis genes containing AAAG-ACGT cis-elements
Condition	Regulation	Total number of genes regulated by the condition (Y x 33323)	Total number of genes involved in the condition with aaag-acgt element/ Total number of genes in the genome with aaag-acgt element (X)	Percentage of genes with AAAG-ACGT cis-element in Arabidopsis thaliana genome	Spacer wise distribution (Total number of genes involved in the condition with aaag-acgt element/ Total number of genes in the genome with aaag-acgt element (X) for a particular N)
					0	1	2	3	4	5	6	7	8	9	10	11	12	13	14	15	16	17	18	19	20	21	22	23	24	25	26	27	28	29	30
Regulated by hormones
ABA	Up	11263	4363/11845	38.7375	166/488	135/391	272/665	252/685	204/544	218/601	251/654	228/621	210/549	225/594	245/628	190/530	200/579	226/600	194/501	232/600	270/612	219/543	223/582	200/531	206/545	240/624	227/583	188/546	212/561	223/590	200/517	210/568	248/563	214/590	228/598
	Down	9158	3257/11845	35.5645	121/488	93/391	176/665	183/685	162/544	162/601	158/654	161/621	146/549	191/594	173/628	145/530	153/579	149/600	135/501	158/600	169/612	145/543	162/582	138/531	160/545	170/624	156/583	124/546	169/561	159/590	135/517	148/568	167/563	159/590	164/598
	Down/Up	14936	5685/11845	38.0624	222/488	165/391	339/665	321/685	280/544	282/601	314/654	299/621	259/549	307/594	311/628	258/530	259/579	280/600	243/501	302/600	323/612	283/543	289/582	244/531	284/545	307/624	286/583	232/546	272/561	304/590	254/517	274/568	307/563	279/590	297/598
Auxin	Up	7423	2718/11845	36.6159	91/488	96/391	164/665	159/685	142/544	135/601	147/654	154/621	133/549	136/594	149/628	134/530	121/579	134/600	123/501	121/600	152/612	143/543	133/582	121/531	133/545	133/624	131/583	115/546	134/561	140/590	108/517	118/568	137/563	128/590	152/598
	Down	6073	2362/11845	38.8935	95/488	78/391	129/665	134/685	114/544	117/601	124/654	105/621	112/549	132/594	119/628	98/530	95/579	126/600	105/501	141/600	129/612	114/543	125/582	111/531	104/545	128/624	122/583	108/546	114/561	129/590	109/517	106/568	125/563	120/590	110/598
	Down/Up	12726	4782/11845	37.5766	180/488	164/391	279/665	273/685	240/544	234/601	250/654	245/621	229/549	255/594	250/628	223/530	202/579	243/600	218/501	243/600	268/612	241/543	240/582	216/531	226/545	249/624	237/583	204/546	238/561	252/590	202/517	210/568	249/563	237/590	244/598
Ethylene	Up	5455	2186/11845	40.0733	87/488	68/391	123/665	124/685	107/544	105/601	132/654	100/621	111/549	99/594	134/628	109/530	116/579	116/600	104/501	112/600	128/612	110/543	115/582	95/531	104/545	112/624	98/583	95/546	105/561	119/590	113/517	106/568	109/563	110/590	109/598
	Down	5144	1940/11845	37.7138	68/488	63/391	126/665	119/685	81/544	105/601	101/654	102/621	95/549	112/594	99/628	87/530	89/579	99/600	77/501	88/600	122/612	96/543	95/582	88/531	87/545	106/624	93/583	85/546	94/561	110/590	77/517	86/568	97/563	93/590	93/598
	Down/Up	10218	3952/11845	38.6768	149/488	126/391	240/665	234/685	181/544	202/601	220/654	196/621	194/549	200/594	224/628	185/530	196/579	205/600	176/501	193/600	235/612	198/543	203/582	176/531	181/545	214/624	184/583	172/546	189/561	221/590	177/517	187/568	198/563	196/590	195/598
Gibberellin	Up	2552	1017/11845	39.8511	43/488	45/391	42/665	60/685	52/544	57/601	59/654	52/621	58/549	58/594	62/628	49/530	42/579	47/600	50/501	50/600	52/612	52/543	40/582	49/531	44/545	44/624	49/583	54/546	48/561	50/590	42/517	43/568	58/563	48/590	54/598
	Down	1982	777/11845	39.2028	21/488	22/391	53/665	36/685	40/544	36/601	35/654	43/621	32/549	40/594	43/628	34/530	37/579	46/600	43/501	46/600	42/612	40/543	37/582	41/531	39/545	41/624	42/583	40/546	33/561	38/590	34/517	43/568	45/563	40/590	39/598
	Down/Up	4427	1751/11845	39.5527	63/488	64/391	94/665	96/685	91/544	89/601	93/654	92/621	84/549	95/594	104/628	82/530	79/579	92/600	89/501	94/600	94/612	90/543	75/582	85/531	81/545	83/624	89/583	90/546	79/561	87/590	74/517	84/568	100/563	86/590	90/598
Jasmonic Acid	Up	147	63/11845	42.8571	1/488	2/391	6/665	1/685	2/544	1/601	5/654	4/621	4/549	2/594	4/628	4/530	4/579	4/600	4/501	3/600	1/612	2/543	1/582	5/531	2/545	2/624	3/583	2/546	2/561	4/590	7/517	5/568	4/563	2/590	4/598
	Down	74	34/11845	45.9459	0/488	0/391	3/665	3/685	1/544	1/601	2/654	4/621	0/549	0/594	4/628	2/530	0/579	3/600	0/501	3/600	2/612	0/543	3/582	2/531	1/545	0/624	1/583	1/546	0/561	1/590	1/517	0/568	3/563	2/590	2/598
	Down/Up	221	97/11845	43.8914	1/488	2/391	9/665	4/685	3/544	2/601	7/654	8/621	4/549	2/594	8/628	6/530	4/579	7/600	4/501	6/600	3/612	2/543	4/582	7/531	3/545	2/624	4/583	3/546	2/561	5/590	8/517	5/568	7/563	4/590	6/598
Salicyclic Acid	Up	5513	2225/11845	40.3592	80/488	78/391	137/665	118/685	109/544	108/601	129/654	113/621	105/549	120/594	119/628	104/530	99/579	119/600	104/501	117/600	119/612	104/543	108/582	99/531	100/545	97/624	113/583	108/546	105/561	118/590	106/517	113/568	122/563	112/590	120/598
	Down	7463	2763/11845	37.0226	106/488	87/391	166/665	159/685	130/544	142/601	144/654	145/621	129/549	158/594	155/628	113/530	130/579	131/600	123/501	147/600	143/612	135/543	129/582	128/531	116/545	160/624	133/583	107/546	135/561	160/590	113/517	127/568	135/563	135/590	124/598
	Down/Up	12057	4595/11845	38.1106	172/488	158/391	273/665	256/685	223/544	228/601	249/654	238/621	215/549	262/594	250/628	198/530	208/579	224/600	210/501	241/600	245/612	215/543	219/582	206/531	199/545	240/624	223/583	196/546	226/561	253/590	201/517	217/568	237/563	222/590	228/598
By environmental Conditions
At Baseline Growth Temperature	Up	5264	1944/11845	36.9301	85/488	61/391	120/665	107/685	77/544	99/601	111/654	88/621	88/549	94/594	90/628	81/530	78/579	97/600	75/501	102/600	111/612	94/543	94/582	89/531	86/545	91/624	105/583	89/546	93/561	112/590	70/517	106/568	96/563	91/590	96/598
	Down	3969	1520/11845	38.2968	54/488	48/391	96/665	100/685	82/544	80/601	81/654	82/621	73/549	83/594	89/628	71/530	73/579	92/600	71/501	75/600	83/612	75/543	75/582	67/531	68/545	96/624	73/583	62/546	65/561	75/590	78/517	70/568	79/563	72/590	87/598
	Down/Up	9233	3464/11845	37.5176	139/488	109/391	216/665	207/685	159/544	179/601	192/654	170/621	161/549	177/594	179/628	152/530	151/579	189/600	146/501	177/600	194/612	169/543	169/582	156/531	154/545	187/624	178/583	151/546	158/561	187/590	148/517	176/568	175/563	163/590	183/598
Disease	Up	7851	2926/11845	37.2691	106/488	94/391	172/665	166/685	164/544	138/601	161/654	162/621	146/549	139/594	149/628	144/530	132/579	152/600	132/501	158/600	139/612	121/543	157/582	132/531	145/545	145/624	145/583	128/546	132/561	144/590	126/517	129/568	160/563	136/590	151/598
	Down	5212	1945/11845	37.3177	73/488	67/391	109/665	117/685	92/544	101/601	105/654	90/621	89/549	99/594	99/628	88/530	89/579	87/600	86/501	95/600	115/612	86/543	99/582	92/531	94/545	101/624	102/583	81/546	94/561	112/590	82/517	110/568	102/563	92/590	90/598
	Down/Up	12957	4836/11845	37.3235	178/488	161/391	280/665	282/685	253/544	237/601	265/654	252/621	233/549	238/594	248/628	230/530	219/579	239/600	218/501	253/600	253/612	206/543	255/582	223/531	235/545	244/624	243/583	208/546	225/561	252/590	208/517	233/568	261/563	226/590	241/598
Drought	Up	3471	1446/11845	41.6595	54/488	42/391	87/665	87/685	79/544	90/601	89/654	73/621	71/549	75/594	89/628	67/530	64/579	73/600	68/501	87/600	83/612	73/543	75/582	73/531	66/545	84/624	75/583	65/546	74/561	97/590	65/517	75/568	75/563	71/590	66/598
	Down	4726	1665/11845	35.2306	64/488	54/391	99/665	95/685	69/544	72/601	81/654	89/621	77/549	95/594	89/628	71/530	73/579	82/600	60/501	69/600	93/612	75/543	77/582	72/531	80/545	87/624	79/583	59/546	79/561	78/590	62/517	94/568	91/563	94/590	89/598
	Down/Up	8197	3111/11845	37.9529	118/488	96/391	186/665	182/685	148/544	162/601	170/654	162/621	148/549	170/594	178/628	138/530	137/579	155/600	128/501	156/600	176/612	148/543	152/582	145/531	146/545	171/624	154/583	124/546	153/561	175/590	127/517	169/568	166/563	165/590	155/598
Low Water Potential	Up	5276	2141/11845	40.58	90/488	66/391	136/665	128/685	113/544	107/601	121/654	110/621	102/549	120/594	123/628	98/530	103/579	120/600	85/501	108/600	131/612	108/543	97/582	97/531	98/545	110/624	111/583	94/546	109/561	128/590	94/517	112/568	113/563	108/590	116/598
	Down	3854	1409/11845	36.5594	46/488	44/391	84/665	72/685	71/544	65/601	64/654	61/621	60/549	79/594	77/628	61/530	62/579	66/600	69/501	86/600	75/612	65/543	80/582	71/531	64/545	69/624	57/583	70/546	67/561	73/590	64/517	68/568	71/563	70/590	60/598
	Down/Up	9130	3550/11845	38.8828	136/488	110/391	220/665	200/685	184/544	172/601	185/654	171/621	162/549	199/594	200/628	159/530	165/579	186/600	154/501	194/600	206/612	173/543	177/582	168/531	162/545	179/624	168/583	164/546	176/561	201/590	158/517	180/568	184/563	178/590	176/598
Optimum Photosynthetic Temperature	Up	4282	1620/11845	37.8328	73/488	51/391	81/665	93/685	72/544	85/601	86/654	85/621	85/549	94/594	90/628	67/530	62/579	71/600	71/501	92/600	81/612	71/543	82/582	76/531	65/545	59/624	90/583	75/546	83/561	86/590	58/517	83/568	93/563	80/590	81/598
	Down	3474	1285/11845	36.9891	35/488	48/391	86/665	79/685	67/544	64/601	70/654	66/621	64/549	61/594	56/628	64/530	71/579	82/600	44/501	60/600	73/612	71/543	54/582	58/531	54/545	70/624	58/583	60/546	54/561	68/590	54/517	58/568	63/563	73/590	72/598
	Down/Up	7756	2905/11845	37.4549	108/488	99/391	167/665	172/685	139/544	149/601	156/654	151/621	149/549	155/594	146/628	131/530	133/579	153/600	115/501	152/600	154/612	142/543	136/582	134/531	119/545	129/624	148/583	135/546	137/561	154/590	112/517	141/568	156/563	153/590	153/598
By Salt	Up	2482	1078/11845	43.4327	55/488	20/391	64/665	70/685	62/544	56/601	66/654	66/621	47/549	59/594	70/628	56/530	54/579	63/600	56/501	57/600	64/612	62/543	61/582	51/531	58/545	51/624	61/583	50/546	47/561	64/590	65/517	56/568	57/563	49/590	67/598
	Down	2191	738/11845	33.6832	28/488	21/391	37/665	44/685	35/544	34/601	47/654	35/621	23/549	41/594	44/628	42/530	30/579	38/600	32/501	36/600	41/612	32/543	39/582	28/531	37/545	33/624	30/583	36/546	40/561	43/590	33/517	34/568	28/563	38/590	45/598
	Down/Up	4614	1791/11845	38.8166	81/488	40/391	101/665	113/685	95/544	89/601	112/654	101/621	69/549	98/594	113/628	96/530	83/579	97/600	88/501	93/600	105/612	90/543	98/582	78/531	92/545	83/624	91/583	82/546	86/561	106/590	97/517	87/568	84/563	84/590	112/598
20% inhibition from Optimum Photosynthetic Temperature	Up	3438	1294/11845	37.6382	38/488	41/391	89/665	90/685	69/544	68/601	65/654	71/621	58/549	73/594	77/628	60/530	55/579	73/600	56/501	64/600	79/612	68/543	57/582	52/531	60/545	73/624	68/583	52/546	60/561	69/590	53/517	63/568	56/563	71/590	73/598
	Down	4709	1753/11845	37.2266	77/488	49/391	94/665	100/685	72/544	84/601	95/654	82/621	85/549	88/594	76/628	70/530	72/579	80/600	77/501	91/600	102/612	82/543	83/582	81/531	81/545	73/624	89/583	84/546	92/561	98/590	66/517	94/568	94/563	89/590	79/598
	Down/Up	8147	3047/11845	37.4003	115/488	90/391	183/665	190/685	141/544	152/601	160/654	153/621	143/549	161/594	153/628	130/530	127/579	153/600	133/501	155/600	181/612	150/543	140/582	133/531	141/545	146/624	157/583	136/546	152/561	167/590	119/517	157/568	150/563	160/590	152/598
30% inhibition from Optimum Photosynthetic Temperature	Up	3708	1384/11845	37.3247	41/488	50/391	81/665	100/685	68/544	72/601	66/654	79/621	65/549	74/594	76/628	58/530	73/579	91/600	56/501	63/600	81/612	67/543	60/582	63/531	63/545	89/624	61/583	59/546	67/561	75/590	65/517	67/568	76/563	75/590	77/598
	Down	4624	1727/11845	37.3486	74/488	62/391	89/665	97/685	76/544	92/601	95/654	84/621	85/549	100/594	88/628	78/530	65/579	80/600	65/501	98/600	98/612	74/543	91/582	76/531	77/545	69/624	95/583	79/546	81/561	98/590	64/517	87/568	86/563	80/590	91/598
	Down/Up	8332	3111/11845	37.338	115/488	112/391	170/665	197/685	144/544	164/601	161/654	163/621	150/549	174/594	164/628	136/530	138/579	171/600	121/501	161/600	179/612	141/543	151/582	139/531	140/545	158/624	156/583	138/546	148/561	173/590	129/517	154/568	162/563	155/590	168/598
			11845
	Suppoting data
All		Y	X	X/Y	488	391	665	685	544	601	654	621	549	594	628	530	579	600	501	600	612	543	582	531	545	624	583	546	561	590	517	568	563	590	598	11845
ABA	Up	0.337995	0.368341	1.08978	166	135	272	252	204	218	251	228	210	225	245	190	200	226	194	232	270	219	223	200	206	240	227	188	212	223	200	210	248	214	228	4363
	Down	0.274825	0.274968	1.00052	121	93	176	183	162	162	158	161	146	191	173	145	153	149	135	158	169	145	162	138	160	170	156	124	169	159	135	148	167	159	164	3257
	Down/Up	0.448219	0.479949	1.07079	222	165	339	321	280	282	314	299	259	307	311	258	259	280	243	302	323	283	289	244	284	307	286	232	272	304	254	274	307	279	297	5685
Auxin	Up	0.222759	0.229464	1.0301	91	96	164	159	142	135	147	154	133	136	149	134	121	134	123	121	152	143	133	121	133	133	131	115	134	140	108	118	137	128	152	2718
	Down	0.182246	0.199409	1.09417	95	78	129	134	114	117	124	105	112	132	119	98	95	126	105	141	129	114	125	111	104	128	122	108	114	129	109	106	125	120	110	2362
	Up/Down	0.381898	0.403715	1.05713	180	164	279	273	240	234	250	245	229	255	250	223	202	243	218	243	268	241	240	216	226	249	237	204	238	252	202	210	249	237	244	4782
Ethylene	Up	0.163701	0.18455	1.12736	87	68	123	124	107	105	132	100	111	99	134	109	116	116	104	112	128	110	115	95	104	112	98	95	105	119	113	106	109	110	109	2186
	Down	0.154368	0.163782	1.06099	68	63	126	119	81	105	101	102	95	112	99	87	89	99	77	88	122	96	95	88	87	106	93	85	94	110	77	86	97	93	93	1940
	Up/Down	0.306635	0.333643	1.08808	149	126	240	234	181	202	220	196	194	200	224	185	196	205	176	193	235	198	203	176	181	214	184	172	189	221	177	187	198	196	195	3952
Gibberllin	Up	0.0765837	0.085859	1.12111	43	45	42	60	52	57	59	52	58	58	62	49	42	47	50	50	52	52	40	49	44	44	49	54	48	50	42	43	58	48	54	1017
	Down	0.0594784	0.0655973	1.10288	21	22	53	36	40	36	35	43	32	40	43	34	37	46	43	46	42	40	37	41	39	41	42	40	33	38	34	43	45	40	39	777
	Up/Down	0.132851	0.147826	1.11272	63	64	94	96	91	89	93	92	84	95	104	82	79	92	89	94	94	90	75	85	81	83	89	90	79	87	74	84	100	86	90	1751
Jasmonic Acid	Up	0.00441137	0.0053187	1.20568	1	2	6	1	2	1	5	4	4	2	4	4	4	4	4	3	1	2	1	5	2	2	3	2	2	4	7	5	4	2	4	63
	Down	0.00222069	0.00287041	1.29258	0	0	3	3	1	1	2	4	0	0	4	2	0	3	0	3	2	0	3	2	1	0	1	1	0	1	1	0	3	2	2	34
	Up/Down	0.00663206	0.00818911	1.23478	1	2	9	4	3	2	7	8	4	2	8	6	4	7	4	6	3	2	4	7	3	2	4	3	2	5	8	5	7	4	6	97
Salicyclic Acid	Up	0.165441	0.187843	1.13541	80	78	137	118	109	108	129	113	105	120	119	104	99	119	104	117	119	104	108	99	100	97	113	108	105	118	106	113	122	112	120	2225
	Down	0.223959	0.233263	1.04154	106	87	166	159	130	142	144	145	129	158	155	113	130	131	123	147	143	135	129	128	116	160	133	107	135	160	113	127	135	135	124	2763
	Up/Down	0.361822	0.387927	1.07215	172	158	273	256	223	228	249	238	215	262	250	198	208	224	210	241	245	215	219	206	199	240	223	196	226	253	201	217	237	222	228	4595
At Baseline Growth Temperature	Up	0.157969	0.16412	1.03894	85	61	120	107	77	99	111	88	88	94	90	81	78	97	75	102	111	94	94	89	86	91	105	89	93	112	70	106	96	91	96	1944
	Down	0.119107	0.128324	1.07739	54	48	96	100	82	80	81	82	73	83	89	71	73	92	71	75	83	75	75	67	68	96	73	62	65	75	78	70	79	72	87	1520
	Up/Down	0.277076	0.292444	1.05547	139	109	216	207	159	179	192	170	161	177	179	152	151	189	146	177	194	169	169	156	154	187	178	151	158	187	148	176	175	163	183	3464
Disease	Up	0.235603	0.247024	1.04848	106	94	172	166	164	138	161	162	146	139	149	144	132	152	132	158	139	121	157	132	145	145	145	128	132	144	126	129	160	136	151	2926
	Down	0.156408	0.164204	1.04984	73	67	109	117	92	101	105	90	89	99	99	88	89	87	86	95	115	86	99	92	94	101	102	81	94	112	82	110	102	92	90	1945
	Up/Down	0.388831	0.408274	1.05	178	161	280	282	253	237	265	252	233	238	248	230	219	239	218	253	253	206	255	223	235	244	243	208	225	252	208	233	261	226	241	4836
Drought	Up	0.104162	0.122077	1.17199	54	42	87	87	79	90	89	73	71	75	89	67	64	73	68	87	83	73	75	73	66	84	75	65	74	97	65	75	75	71	66	1446
	Down	0.141824	0.140566	0.991128	64	54	99	95	69	72	81	89	77	95	89	71	73	82	60	69	93	75	77	72	80	87	79	59	79	78	62	94	91	94	89	1665
	Up/Down	0.245986	0.262642	1.06771	118	96	186	182	148	162	170	162	148	170	178	138	137	155	128	156	176	148	152	145	146	171	154	124	153	175	127	169	166	165	155	3111
Low Water Potential	Up	0.158329	0.180751	1.14162	90	66	136	128	113	107	121	110	102	120	123	98	103	120	85	108	131	108	97	97	98	110	111	94	109	128	94	112	113	108	116	2141
	Down	0.115656	0.118953	1.02851	46	44	84	72	71	65	64	61	60	79	77	61	62	66	69	86	75	65	80	71	64	69	57	70	67	73	64	68	71	70	60	1409
	Up/Down	0.273985	0.299705	1.09387	136	110	220	200	184	172	185	171	162	199	200	159	165	186	154	194	206	173	177	168	162	179	168	164	176	201	158	180	184	178	176	3550
Optimum Photosynthetic Temperature	Up	0.1285	0.136767	1.06433	73	51	81	93	72	85	86	85	85	94	90	67	62	71	71	92	81	71	82	76	65	59	90	75	83	86	58	83	93	80	81	1620
	Down	0.104252	0.108485	1.0406	35	48	86	79	67	64	70	66	64	61	56	64	71	82	44	60	73	71	54	58	54	70	58	60	54	68	54	58	63	73	72	1285
	Up/Down	0.232752	0.245251	1.0537	108	99	167	172	139	149	156	151	149	155	146	131	133	153	115	152	154	142	136	134	119	129	148	135	137	154	112	141	156	153	153	2905
Salt	Up	0.0744831	0.0910089	1.22187	55	20	64	70	62	56	66	66	47	59	70	56	54	63	56	57	64	62	61	51	58	51	61	50	47	64	65	56	57	49	67	1078
	Down	0.0657504	0.0623048	0.947596	28	21	37	44	35	34	47	35	23	41	44	42	30	38	32	36	41	32	39	28	37	33	30	36	40	43	33	34	28	38	45	738
	Up/Down	0.138463	0.151203	1.09201	81	40	101	113	95	89	112	101	69	98	113	96	83	97	88	93	105	90	98	78	92	83	91	82	86	106	97	87	84	84	112	1791
20% inhibition from Optimum Photosynthetic Temperature	Up	0.103172	0.109244	1.05886	38	41	89	90	69	68	65	71	58	73	77	60	55	73	56	64	79	68	57	52	60	73	68	52	60	69	53	63	56	71	73	1294
	Down	0.141314	0.147995	1.04728	77	49	94	100	72	84	95	82	85	88	76	70	72	80	77	91	102	82	83	81	81	73	89	84	92	98	66	94	94	89	79	1753
	Up/Down	0.244486	0.257239	1.05216	115	90	183	190	141	152	160	153	143	161	153	130	127	153	133	155	181	150	140	133	141	146	157	136	152	167	119	157	150	160	152	3047
30% inhibition from Optimum Photosynthetic Temperature	Up	0.111274	0.116843	1.05004	41	50	81	100	68	72	66	79	65	74	76	58	73	91	56	63	81	67	60	63	63	89	61	59	67	75	65	67	76	75	77	1384
	Down	0.138763	0.1458	1.05071	74	62	89	97	76	92	95	84	85	100	88	78	65	80	65	98	98	74	91	76	77	69	95	79	81	98	64	87	86	80	91	1727
	Up/Down	0.250038	0.262642	1.05041	115	112	170	197	144	164	161	163	150	174	164	136	138	171	121	161	179	141	151	139	140	158	156	138	148	173	129	154	162	155	168	3111

## Sheet: 3B
	Supplementary Table 3. Likelihood of involvment of genes with AAAG-ACGT cis elements with given conditions
Condition	Regulation	Likelihood of involvement (overall) = X/Y	Likelihood of involvement for particular spacer distance = X/Y
			0	1	2	3	4	5	6	7	8	9	10	11	12	13	14	15	16	17	18	19	20	21	22	23	24	25	26	27	28	29	30
Regulated by hormones
ABA	Up	1.08978	1.00642	1.02152	1.21014	1.08843	1.10948	1.07318	1.1355	1.08626	1.13171	1.12069	1.15424	1.06064	1.02198	1.11442	1.14566	1.144	1.30528	1.19326	1.13363	1.11436	1.11831	1.13793	1.15199	1.01872	1.11805	1.11826	1.14454	1.09386	1.30327	1.07313	1.12804
	Down	1.00052	0.902213	0.865465	0.963018	0.972084	1.08358	0.980808	0.879069	0.943361	0.967663	1.17001	1.00237	0.995487	0.961516	0.903605	0.980482	0.958185	1.0048	0.971654	1.01283	0.945645	1.06824	0.991306	0.973642	0.826366	1.09614	0.980592	0.950138	0.948106	1.07932	0.980592	0.997898
	Down/Up	1.07079	1.01495	0.941493	1.13733	1.0455	1.14834	1.04685	1.07118	1.07421	1.05254	1.15309	1.10487	1.08606	0.998001	1.04116	1.08213	1.12296	1.1775	1.16278	1.10786	1.02519	1.1626	1.09765	1.09448	0.947993	1.08172	1.14956	1.09611	1.07625	1.21658	1.05502	1.10806
Auxin	Up	1.0301	0.837117	1.1022	1.1071	1.04201	1.1718	1.00838	1.00903	1.11325	1.08754	1.02782	1.0651	1.13499	0.938148	1.00258	1.10213	0.905313	1.11495	1.18223	1.02587	1.02295	1.09552	0.956823	1.00871	0.945518	1.07228	1.06522	0.937773	0.932606	1.09239	0.973918	1.14106
	Down	1.09417	1.06818	1.09461	1.06441	1.07338	1.14986	1.0682	1.04036	0.927766	1.1194	1.21935	1.03975	1.01459	0.900297	1.15229	1.14999	1.28946	1.15659	1.15198	1.1785	1.14702	1.04707	1.12555	1.14824	1.08536	1.11502	1.19972	1.15685	1.024	1.21827	1.11602	1.00933
	Down/Up	1.05713	0.965839	1.0983	1.09859	1.04358	1.15522	1.01951	1.00095	1.03306	1.09223	1.1241	1.0424	1.10175	0.913535	1.06049	1.13939	1.06049	1.14666	1.16217	1.07979	1.06515	1.08584	1.04488	1.06447	0.97834	1.11088	1.11841	1.02309	0.968106	1.15809	1.05184	1.06842
Ethylene	Up	1.12736	1.08905	1.06238	1.12988	1.10581	1.20153	1.06725	1.23295	0.983689	1.23509	1.01812	1.30345	1.25632	1.22385	1.18102	1.26808	1.14029	1.27764	1.23749	1.20705	1.09289	1.1657	1.09643	1.02685	1.06287	1.14334	1.2321	1.33517	1.14001	1.18268	1.13891	1.11346
	Down	1.06099	0.902677	1.04378	1.22742	1.12538	0.96456	1.13177	1.00043	1.06402	1.12097	1.22145	1.02122	1.06338	0.99576	1.06888	0.995626	0.950111	1.29137	1.14529	1.05741	1.07357	1.03411	1.10044	1.03337	1.00848	1.08545	1.20777	0.964813	0.980829	1.11611	1.02111	1.00745
	Down/Up	1.08808	0.995737	1.05093	1.17698	1.11405	1.08507	1.09611	1.09704	1.0293	1.15241	1.09805	1.16323	1.13835	1.10397	1.11425	1.14565	1.04902	1.25226	1.18917	1.1375	1.08093	1.08308	1.11843	1.02927	1.02734	1.09869	1.22157	1.11651	1.07367	1.14692	1.08338	1.06344
Gibberellin	Up	1.12111	1.15057	1.50279	0.824691	1.14373	1.24815	1.23841	1.17798	1.09339	1.37949	1.27498	1.28913	1.20721	0.947184	1.02285	1.30315	1.08813	1.10947	1.25045	0.89743	1.20494	1.05419	0.920728	1.09747	1.29141	1.11723	1.10658	1.06077	0.988516	1.34519	1.06231	1.17911
	Down	1.10288	0.723502	0.94599	1.33997	0.883593	1.23624	1.00709	0.899768	1.16417	0.979982	1.13218	1.1512	1.07856	1.07439	1.28898	1.44302	1.28898	1.15382	1.23851	1.06886	1.29816	1.20312	1.10469	1.21121	1.23171	0.988989	1.08286	1.10568	1.2728	1.34383	1.13985	1.09649
	Down/Up	1.11272	0.971752	1.23208	1.064	1.05491	1.25915	1.11468	1.07038	1.11514	1.15171	1.20385	1.24655	1.16459	1.02703	1.15417	1.33717	1.17926	1.15614	1.24761	0.970002	1.20492	1.11872	1.00122	1.1491	1.24075	1.05998	1.10995	1.0774	1.11318	1.33698	1.09719	1.13286
Jasmonic Acid	Up	1.20568	0.464523	1.15952	2.0453	0.33093	0.833408	0.377183	1.73308	1.46014	1.65164	0.763256	1.44387	1.71085	1.56606	1.51125	1.80988	1.13344	0.370404	0.834943	0.389497	2.13453	0.831879	0.726561	1.16649	0.830356	0.808154	1.53686	3.06926	1.99548	1.61057	0.768431	1.5163
	Down	1.29258	0	0	2.03148	1.97216	0.827777	0.749269	1.3771	2.90055	0	0	2.86822	1.69929	0	2.25155	0	2.25155	1.4716	0	2.32119	1.69609	0.826258	0	0.772403	0.824745	0	0.763239	0.871007	0	2.39952	1.52648	1.50606
	Down/Up	1.23478	0.308981	0.771268	2.04067	0.880484	0.831523	0.501773	1.61388	1.94245	1.0986	0.507686	1.9208	1.70698	1.04168	1.75913	1.20385	1.50783	0.739131	0.555369	1.03631	1.98772	0.829997	0.483278	1.03453	0.828477	0.53755	1.27782	2.3332	1.32731	1.87474	1.02226	1.51287
Salicyclic Acid	Up	1.13541	0.990892	1.2058	1.24525	1.04123	1.21111	1.08619	1.19225	1.09987	1.15604	1.2211	1.14536	1.18608	1.03351	1.19881	1.25473	1.17867	1.17531	1.15768	1.12165	1.12693	1.10907	0.939601	1.17156	1.1956	1.13131	1.20889	1.23929	1.2025	1.30981	1.14742	1.21293
	Down	1.04154	0.969877	0.993512	1.1146	1.03642	1.06703	1.05498	0.98314	1.04257	1.04918	1.18769	1.10205	0.951992	1.00253	0.974879	1.09622	1.09395	1.04331	1.11011	0.989686	1.07633	0.950369	1.1449	1.01862	0.875028	1.07449	1.21087	0.97593	0.998357	1.07067	1.02167	0.925872
	Down/Up	1.07215	0.974122	1.11683	1.13461	1.03289	1.13295	1.04849	1.05227	1.05923	1.08236	1.21904	1.10023	1.03251	0.992864	1.03181	1.15847	1.11012	1.10642	1.09432	1.03998	1.0722	1.00916	1.063	1.05716	0.992129	1.1134	1.18515	1.07451	1.05588	1.16344	1.03993	1.05375
By environmental Conditions
At Baseline Growth Temperature	Up	1.03894	1.10262	0.9876	1.14232	0.98883	0.896025	1.04277	1.07442	0.897055	1.0147	1.00177	0.907217	0.96747	0.852794	1.02341	0.947658	1.07616	1.14815	1.09586	1.02243	1.06102	0.998919	0.923177	1.14012	1.03187	1.04942	1.20169	0.857108	1.18137	1.07942	0.976377	1.01624
	Down	1.07739	0.929045	1.03069	1.21203	1.22567	1.26555	1.11758	1.03985	1.10863	1.11638	1.17315	1.18985	1.12472	1.05854	1.28736	1.18983	1.04948	1.13865	1.15964	1.08194	1.05936	1.04755	1.29166	1.05128	0.953371	0.972777	1.06726	1.26668	1.0347	1.1781	1.02457	1.22147
	Down/Up	1.05547	1.02801	1.00612	1.17229	1.09064	1.05487	1.07493	1.05956	0.988004	1.05841	1.07544	1.02871	1.03507	0.941238	1.13687	1.05176	1.06469	1.14407	1.12328	1.04801	1.06031	1.01982	1.08158	1.10193	0.998126	1.01647	1.14391	1.03317	1.11832	1.12184	0.997096	1.10446
Disease	Up	1.04848	0.921945	1.0204	1.09781	1.02858	1.27957	0.974594	1.04488	1.10724	1.12875	0.993225	1.00704	1.1532	0.967641	1.07525	1.11829	1.1177	0.964012	0.945812	1.14497	1.05511	1.12925	0.986285	1.05565	0.995031	0.998689	1.03593	1.03443	0.963963	1.20623	0.978376	1.07175
	Down	1.04984	0.956407	1.09556	1.04796	1.09203	1.08126	1.07445	1.02648	0.926596	1.03647	1.06559	1.00789	1.06156	0.982768	0.92706	1.09749	1.01231	1.2014	1.0126	1.08756	1.10773	1.10273	1.03485	1.11859	0.948488	1.07128	1.21368	1.01406	1.23818	1.15833	0.996955	0.962235
	Down/Up	1.05	0.93808	1.05898	1.08287	1.05876	1.19608	1.01418	1.0421	1.04363	1.0915	1.03046	1.01562	1.11607	0.972759	1.02444	1.11907	1.08445	1.06318	0.975679	1.12683	1.08007	1.10895	1.00565	1.07196	0.979739	1.03148	1.09847	1.0347	1.05499	1.19226	0.985136	1.03647
Drought	Up	1.17199	1.06234	1.03125	1.25599	1.21932	1.39418	1.43766	1.30648	1.12855	1.24158	1.21217	1.36057	1.21364	1.06118	1.16805	1.30305	1.39206	1.30202	1.29066	1.23717	1.31983	1.16262	1.29236	1.23504	1.14291	1.26636	1.57837	1.20701	1.26766	1.27892	1.1553	1.05958
	Down	0.991128	0.924721	0.973795	1.0497	0.977875	0.894336	0.844711	0.873288	1.01053	0.988937	1.12768	0.999265	0.944567	0.888985	0.963636	0.84443	0.810864	1.07147	0.973894	0.932864	0.956067	1.03501	0.983071	0.955452	0.761921	0.992921	0.932165	0.845574	1.16689	1.13968	1.12338	1.0494
	Down/Up	1.06771	0.982995	0.998122	1.13705	1.08011	1.10599	1.0958	1.05672	1.0605	1.09592	1.16346	1.15226	1.0585	0.961903	1.05019	1.03863	1.05697	1.1691	1.10803	1.06172	1.1101	1.08904	1.11404	1.07384	0.923248	1.10871	1.2058	0.998625	1.20956	1.19864	1.1369	1.05371
Low Water Potential	Up	1.14162	1.16483	1.06612	1.29168	1.18021	1.31195	1.12447	1.16855	1.11877	1.17346	1.27595	1.23704	1.16786	1.12356	1.26319	1.07157	1.13687	1.35195	1.25621	1.05266	1.15376	1.13571	1.11339	1.20252	1.08736	1.22716	1.37024	1.14836	1.2454	1.26768	1.15614	1.22517
	Down	1.02851	0.815024	0.97299	1.09217	0.908813	1.12847	0.935128	0.846125	0.849319	0.944955	1.14993	1.06014	0.995145	0.92586	0.951098	1.19081	1.23931	1.0596	1.03501	1.1885	1.1561	1.01535	0.956086	0.845354	1.10851	1.03263	1.0698	1.07034	1.03513	1.09039	1.02584	0.867526
	Down/Up	1.09387	1.01717	1.02681	1.20746	1.06565	1.2345	1.04455	1.03245	1.00503	1.077	1.22276	1.16237	1.09495	1.04011	1.13145	1.12191	1.18011	1.22854	1.16284	1.11	1.15475	1.08491	1.04699	1.05175	1.09629	1.14505	1.24342	1.11542	1.15664	1.19284	1.10114	1.0742
Optimum Photosynthetic Temperature	Up	1.06433	1.16413	1.01506	0.947896	1.05655	1.02999	1.10063	1.02334	1.06518	1.20488	1.23151	1.11527	0.983776	0.833318	0.920883	1.10285	1.19326	1.02999	1.01755	1.09645	1.11382	0.928142	0.735809	1.20136	1.06897	1.15136	1.13434	0.873041	1.13717	1.2855	1.0552	1.0541
	Down	1.0406	0.687959	1.17755	1.24048	1.10624	1.18138	1.02146	1.02668	1.01945	1.11821	0.985049	0.855348	1.15829	1.17623	1.31092	0.842421	0.959211	1.14416	1.25422	0.88999	1.04773	0.950411	1.07604	0.954275	1.05408	0.923305	1.10553	1.00188	0.979476	1.07336	1.18682	1.1549
	Down/Up	1.0537	0.950846	1.14486	0.985183	1.04206	1.03542	1.02925	1.27117	1.17619	0.807277	1.04812	0.96423	1.16783	1.05878	1.04206	0.90207	1.20088	0.898389	1.17811	1.12547	1.15568	1.06878	1.18896	0.981453	0.851494	1.01309	0.958405	1.09654	1.10011	1.17396	0.984077	1.13031
By Salt	Up	1.22187	1.51316	0.686745	1.29211	1.37199	1.53015	1.251	1.3549	1.4269	1.14939	1.33355	1.49651	1.41858	1.25215	1.40972	1.5007	1.27546	1.40401	1.53297	1.40718	1.28949	1.42881	1.09731	1.40476	1.22947	1.12481	1.45637	1.68797	1.32368	1.35928	1.11503	1.50424
	Down	0.947596	0.87265	0.816854	0.846217	0.976931	0.978523	0.860411	1.093	0.857192	0.637173	1.04978	1.0656	1.20524	0.788033	0.963239	0.971435	0.912542	1.01891	0.896297	1.01916	0.801983	1.03254	0.804324	0.782626	1.00279	1.08442	1.10846	0.97079	0.9104	0.7564	0.979565	1.14449
	Down/Up	1.09201	1.19876	0.738839	1.0969	1.19139	1.26122	1.0695	1.23682	1.17462	0.907702	1.19153	1.29953	1.30816	1.0353	1.16758	1.26856	1.11943	1.23909	1.19704	1.2161	1.06088	1.21915	0.960639	1.1273	1.08465	1.10714	1.29754	1.35503	1.10621	1.07755	1.02824	1.35264
20% inhibition from Optimum Photosynthetic Temperature	Up	1.05886	0.754748	1.01635	1.2972	1.27347	1.22939	1.09666	0.963327	1.10817	1.02399	1.19117	1.18842	1.09727	0.920709	1.17926	1.0834	1.03387	1.25116	1.2138	0.949271	0.949177	1.06707	1.1339	1.13052	0.9231	1.03664	1.13354	0.993627	1.07505	0.964091	1.16639	1.1832
	Down	1.04728	1.11657	0.886818	1.00028	1.03306	0.936589	0.989054	1.02792	0.93441	1.09563	1.04836	0.856386	0.934625	0.879973	0.943527	1.0876	1.07326	1.17941	1.06864	1.00918	1.07946	1.05173	0.827854	1.08028	1.08868	1.16049	1.17541	0.903377	1.1711	1.1815	1.06746	0.934849
	Down/Up	1.05216	0.963883	0.941482	1.12558	1.13451	1.06015	1.03446	1.00066	1.00773	1.06539	1.10863	0.996502	1.00326	0.897163	1.04301	1.08583	1.05664	1.20969	1.12989	0.983901	1.02448	1.0582	0.957006	1.10148	1.01881	1.10822	1.15774	0.941462	1.13057	1.08976	1.10921	1.03965
30% inhibition from Optimum Photosynthetic Temperature	Up	1.05004	0.755037	1.14921	1.09463	1.31194	1.12335	1.07662	0.906923	1.14325	1.06401	1.11957	1.08757	0.98346	1.13305	1.363	1.00451	0.943612	1.18943	1.10887	0.926473	1.06623	1.03884	1.28177	0.940298	0.9711	1.07329	1.14239	1.12987	1.06006	1.21314	1.14239	1.15716
	Down	1.05071	1.09279	1.14272	0.964483	1.02049	1.00679	1.10316	1.04682	0.974796	1.11577	1.21322	1.00983	1.06058	0.809023	0.960871	0.934979	1.17707	1.15399	0.982106	1.12679	1.03144	1.01817	0.796876	1.17431	1.0427	1.04052	1.19702	0.892104	1.10382	1.10082	0.977157	1.09665
	Down/Up	1.05041	0.942482	1.14561	1.0224	1.15019	1.05866	1.09135	0.984562	1.04976	1.09273	1.17154	1.04443	1.02626	0.953225	1.13983	0.965923	1.07317	1.16976	1.03852	1.03764	1.04692	1.02737	1.01267	1.07017	1.01084	1.0551	1.17271	0.997916	1.08434	1.1508	1.05069	1.12358
				Supporting Data
All		Y
ABA	Up	0.337995
	Down	0.274825
	Down/Up	0.448219
Auxin	Up	0.222759
	Down	0.182246
	Up/Down	0.381898
Ethylene	Up	0.163701
	Down	0.154368
	Up/Down	0.306635
Gibberllin	Up	0.0765837
	Down	0.0594784
	Up/Down	0.132851
Jasmonic Acid	Up	0.00441137
	Down	0.00222069
	Up/Down	0.00663206
Salicyclic Acid	Up	0.165441
	Down	0.223959
	Up/Down	0.361822
At Baseline Growth Temperature	Up	0.157969
	Down	0.119107
	Up/Down	0.277076
Disease	Up	0.235603
	Down	0.156408
	Up/Down	0.388831
Drought	Up	0.104162
	Down	0.141824
	Up/Down	0.245986
Low Water Potential	Up	0.158329
	Down	0.115656
	Up/Down	0.273985
Optimum Photosynthetic Temperature	Up	0.1285
	Down	0.104252
	Up/Down	0.232752
Salt	Up	0.0744831
	Down	0.0657504
	Up/Down	0.138463
20% inhibition from Optimum Photosynthetic Temperature	Up	0.103172
	Down	0.141314
	Up/Down	0.244486
30% inhibition from Optimum Photosynthetic Temperature	Up	0.111274
	Down	0.138763
	Up/Down	0.250038

## Sheet: Sheet3
AAAG-ACGT
ABA	Up	1.08978
	Down	1.00052
	Down/Up	1.07079
Auxin	Up	1.0301
	Down	1.09417
	Down/Up	1.05713
Ethylene	Up	1.12736
	Down	1.06099
	Down/Up	1.08808
Gibberellin	Up	1.12111
	Down	1.10288
	Down/Up	1.11272
Jasmonic Acid	Up	1.20568
	Down	1.29258
	Down/Up	1.23478
Salicyclic Acid	Up	1.13541
	Down	1.04154
	Down/Up	1.07215
By environmental Conditions
At Baseline Growth Temperature	Up	1.03894
	Down	1.07739
	Down/Up	1.05547
Disease	Up	1.04848
	Down	1.04984
	Down/Up	1.05
Drought	Up	1.17199
	Down	0.991128
	Down/Up	1.06771
Low Water Potential	Up	1.14162
	Down	1.02851
	Down/Up	1.09387
Optimum Photosynthetic Temperature	Up	1.06433
	Down	1.0406
	Down/Up	1.0537
By Salt	Up	1.22187
	Down	0.947596
	Down/Up	1.09201
20% inhibition from Optimum Photosynthetic Temperature	Up	1.05886
	Down	1.04728
	Down/Up	1.05216
30% inhibition from Optimum Photosynthetic Temperature	Up	1.05004
	Down	1.05071
	Down/Up	1.05041
