# Supplementary material for: Genome-wide analysis of AAAG and ACGT cis-elements in Arabidopsis thaliana reveals their involvement with genes downregulated under jasmonic acid response in an orientation independent manner
Source: G3 (Bethesda). 2022 Mar 18;12(5):jkac057. doi: 10.1093/g3journal/jkac057 (PMC9073683; doi:10.1093/g3journal/jkac057)
Supplement: jkac057_Supplementary_Figure_S2 [file jkac057_supplementary_figure_s2.zip]

Archive with 1 entries (1 files):
- jkac057_Supplementary_Figure_S2.png
